# Supplementary material for: Environmental activity-based protein profiling for function-driven enzyme discovery from natural communities
Source: Environ Microbiome. 2024 Jun 3;19:36. doi: 10.1186/s40793-024-00577-2 (PMC11145796; doi:10.1186/s40793-024-00577-2)
Supplement: Supplementary file 2 — Supplementary Material 2 [file 40793_2024_577_MOESM2_ESM.xlsx]

## Sheet: Sheet1
Nearest predicted relative based on BLASTp	Phylum	Domain	Abundance (rpS3)	GeneID	FileName
Aciduliprofundum sp.	Thermoplasmatota	Archaea	488.1	ExploCarb_3808S_S2_771_length_18313_cov_211_25	ExploCarb_3808S_S2_771_length_18313_cov_211_25.faa
Caldisericum exile	Caldisericota	Bacteria	408.2	ExploCarb_3808S_S2_742_length_18735_cov_179_28	ExploCarb_3808S_S2_742_length_18735_cov_179_28.faa
Caldimicrobium thiodismutans	Desulfobacterota	Bacteria	139.9	ExploCarb_3808S_S2_787_length_18101_cov_60_8	ExploCarb_3808S_S2_787_length_18101_cov_60_8.faa
Archaeon, unclassified	not predicted	Archaea	124.6	ExploCarb_3808S_S2_1071_length_14296_cov_54_4	ExploCarb_3808S_S2_1071_length_14296_cov_54_4.faa
Sulfurihydrogenibium sp.	Aquificota	Bacteria	119.9	ExploCarb_3808S_S2_153_length_57547_cov_53_35	ExploCarb_3808S_S2_153_length_57547_cov_53_35.faa
Nitrososphaera sp.	Thermoproteota	Archaea	93.7	ExploCarb_3808S_S2_164_length_54922_cov_40_27	ExploCarb_3808S_S2_164_length_54922_cov_40_27.faa
Thermus arciformis	Deinococcota	Bacteria	81.6	ExploCarb_3808S_S2_972_length_15415_cov_35_4	ExploCarb_3808S_S2_972_length_15415_cov_35_4.faa
Candidate division WOR-3 JGI Cruoil (03_51_56)	WOR-3	Bacteria	64.5	ExploCarb_3808S_S2_300_length_37221_cov_28_12	ExploCarb_3808S_S2_300_length_37221_cov_28_12.faa
Dictyoglomus turgidum (DSM 6724)	Dictyoglomota	Bacteria	54.9	ExploCarb_3808S_S2_10_length_183646_cov_24_8	ExploCarb_3808S_S2_10_length_183646_cov_24_8.faa
Candidatus Micrarchaeota (CG1_02_51_15)	Micrarchaeota	Archaea	52.9	ExploCarb_3808S_S2_285_length_38943_cov_23_9	ExploCarb_3808S_S2_285_length_38943_cov_23_9.faa
Thermoflexia	Chloroflexota	Bacteria	46.3	ExploCarb_3808S_S2_133_length_61663_cov_20_28	ExploCarb_3808S_S2_133_length_61663_cov_20_28.faa
Chlorobi (MS-B_bin-24)	Bacteroidota	Bacteria	37.1	ExploCarb_3808S_S2_36_length_103673_cov_16_60	ExploCarb_3808S_S2_36_length_103673_cov_16_60.faa
Parcubacteria (ADurb.Bin305)	Patescibacteria	Bacteria	31.5	ExploCarb_3808S_S2_785_length_18134_cov_13_18	ExploCarb_3808S_S2_785_length_18134_cov_13_18.faa
Candidatus Bathyarchaeota (ex4484_205)	Thermoproteota	Archaea	25.4	ExploCarb_3808S_S2_17_length_152562_cov_11_111	ExploCarb_3808S_S2_17_length_152562_cov_11_111.faa
Aciduliprofundum sp.	Thermoplasmatota	Archaea	20.1	ExploCarb_3808S_S2_16_length_158056_cov_8_18	ExploCarb_3808S_S2_16_length_158056_cov_8_18.faa
Thermosulfidibacter takaii (ABI70S6)	Thermosulfidibacterota	Bacteria	18.7	ExploCarb_3808S_S2_22_length_132457_cov_8_44	ExploCarb_3808S_S2_22_length_132457_cov_8_44.faa
Fervidicoccus sp.	Thermoproteota	Archaea	18.1	ExploCarb_3808S_S2_246_length_43752_cov_7_20	ExploCarb_3808S_S2_246_length_43752_cov_7_20.faa
Thermodesulfovibrio aggregans	Nitrospirota	Bacteria	12.8	ExploCarb_3808S_S2_390_length_31265_cov_5_37	ExploCarb_3808S_S2_390_length_31265_cov_5_37.faa
Bacterium, unclassified	not predicted	Bacteria	11.7	ExploCarb_3808S_S2_140_length_60165_cov_4_25	ExploCarb_3808S_S2_140_length_60165_cov_4_25.faa
Candidatus Cryosericum odellii	Caldisericota	Bacteria	11.7	ExploCarb_3808S_S2_247_length_43693_cov_4_8	ExploCarb_3808S_S2_247_length_43693_cov_4_8.faa
Archaeon, unclassified	not predicted	Archaea	11.6	ExploCarb_3808S_S2_1201_length_12969_cov_4_17	ExploCarb_3808S_S2_1201_length_12969_cov_4_17.faa
Thermogutta terrifontis	Planctomycetota	Bacteria	10.7	ExploCarb_3808S_S2_152_length_57610_cov_4_20	ExploCarb_3808S_S2_152_length_57610_cov_4_20.faa
Carboxydocella sp.	Firmicutes	Bacteria	10.5	ExploCarb_3808S_S2_1177_length_13217_cov_4_9	ExploCarb_3808S_S2_1177_length_13217_cov_4_9.faa
Candidatus Woesearchaeota (ex4484_78)	Nanoarchaeota	Archaea	9.7	ExploCarb_3808S_S2_257_length_42871_cov_4_44	ExploCarb_3808S_S2_257_length_42871_cov_4_44.faa
Bacterium, unclassified	not predicted	Bacteria	9.5	ExploCarb_3808S_S2_548_length_24044_cov_4_33	ExploCarb_3808S_S2_548_length_24044_cov_4_33.faa
Candidatus Roizmanbacteria	Patescibacteria	Bacteria	9.1	ExploCarb_3808S_S2_937_length_15809_cov_3_4	ExploCarb_3808S_S2_937_length_15809_cov_3_4.faa
Elusimicrobia (CG08_land_8_20_14_0_20_51_18)	Elusimicrobiota	Bacteria	8.1	ExploCarb_3808S_S2_5563_length_3208_cov_3_7	ExploCarb_3808S_S2_5563_length_3208_cov_3_7.faa
Archaeon, unclassified	not predicted	Archaea	7.8	ExploCarb_3808S_S2_1714_length_9391_cov_3_4	ExploCarb_3808S_S2_1714_length_9391_cov_3_4.faa
Verrucomicrobia	Verrucomicrobiota	Bacteria	7.8	ExploCarb_3808S_S2_2216_length_7424_cov_3_12	ExploCarb_3808S_S2_2216_length_7424_cov_3_12.faa
Candidate division Zixibacteria (RBG_16_43_9)	Zixibacteria	Bacteria	7.6	ExploCarb_3808S_S2_478_length_27207_cov_3_22	ExploCarb_3808S_S2_478_length_27207_cov_3_22.faa
Candidatus Omnitrophica	Omnitrophota	Bacteria	7.4	ExploCarb_3808S_S2_726_length_19060_cov_3_21	ExploCarb_3808S_S2_726_length_19060_cov_3_21.faa
Candidatus Aenigmarchaeota	Aenigmatarchaeota	Archaea	7.2	ExploCarb_3808S_S2_2007_length_8197_cov_2_9	ExploCarb_3808S_S2_2007_length_8197_cov_2_9.faa
Geobacter sp.	Desulfobacterota	Bacteria	6.8	ExploCarb_3808S_S2_1106_length_13844_cov_2_24	ExploCarb_3808S_S2_1106_length_13844_cov_2_24.faa
Bacterium HR16	Armatimonadota	Bacteria	6.7	ExploCarb_3808S_S2_1587_length_9992_cov_2_8	ExploCarb_3808S_S2_1587_length_9992_cov_2_8.faa
Heliorestis acidaminivorans	Firmicutes	Bacteria	6.5	ExploCarb_3808S_S2_2627_length_6381_cov_2_6	ExploCarb_3808S_S2_2627_length_6381_cov_2_6.faa
Archaeon, unclassified	not predicted	Archaea	6	ExploCarb_3808S_S2_6122_length_2938_cov_2_1	ExploCarb_3808S_S2_6122_length_2938_cov_2_1.faa
Thermofilum uzonense	Thermoproteota	Archaea	5.8	ExploCarb_3808S_S2_19251_length_1046_cov_2_2	ExploCarb_3808S_S2_19251_length_1046_cov_2_2.faa
Fervidobacterium nodosum (Rt17-B1)	Thermotogota	Bacteria	5.4	ExploCarb_3808S_S2_3323_length_5170_cov_2_4	ExploCarb_3808S_S2_3323_length_5170_cov_2_4.faa
Archaeon, unclassified	not predicted	Archaea	5.3	ExploCarb_3808S_S2_4311_length_4049_cov_2_10	ExploCarb_3808S_S2_4311_length_4049_cov_2_10.faa
Thermodesulforhabdus norvegica	Desulfobacterota	Bacteria	5.2	ExploCarb_3808S_S2_5677_length_3153_cov_2_1	ExploCarb_3808S_S2_5677_length_3153_cov_2_1.faa
Archaeon, unclassified	not predicted	Archaea	5.1	ExploCarb_3808S_S2_10772_length_1773_cov_2_4	ExploCarb_3808S_S2_10772_length_1773_cov_2_4.faa
Candidatus Atribacteria (ADurb.Bin276)	Atribacterota	Bacteria	5.1	ExploCarb_3808S_S2_12353_length_1566_cov_2_1	ExploCarb_3808S_S2_12353_length_1566_cov_2_1.faa
Desulfurella sp.	Campylobacterota	Bacteria	5.1	ExploCarb_3808S_S2_15243_length_1299_cov_2_1	ExploCarb_3808S_S2_15243_length_1299_cov_2_1.faa
Ignavibacteriales (CG07_land_8_20_14_0_80_59_12)	Bacteroidota	Bacteria	4.3	ExploCarb_3808S_S2_13247_length_1474_cov_1_2	ExploCarb_3808S_S2_13247_length_1474_cov_1_2.faa
Parcubacteria (ADurb.Bin305)	Patescibacteria	Bacteria	4	ExploCarb_3808S_S2_10393_length_1833_cov_1_2	ExploCarb_3808S_S2_10393_length_1833_cov_1_2.faa
Candidatus Aminicenantes	Acidobacteriota	Bacteria	3.4	ExploCarb_3808S_S2_15003_length_1319_cov_1_2	ExploCarb_3808S_S2_15003_length_1319_cov_1_2.faa
Candidatus Aminicenantes	Acidobacteriota	Bacteria	3.4	ExploCarb_3808S_S2_15003_length_1319_cov_1_3	ExploCarb_3808S_S2_15003_length_1319_cov_1_3.faa
Lentisphaeria	Verrucomicrobiota	Bacteria	3.4	ExploCarb_3808S_S2_16995_length_1180_cov_1_4	ExploCarb_3808S_S2_16995_length_1180_cov_1_4.faa
Ignavibacteria (RBG_13_36_8)	Bacteroidota	Bacteria	2.7	ExploCarb_3808S_S2_17819_length_1128_cov_1_3	ExploCarb_3808S_S2_17819_length_1128_cov_1_3.faa
Sulfurihydrogenibium sp.	Aquificota	Bacteria	2329.1	ExploCarb_3811S_S4_47_length_52874_cov_921_70	ExploCarb_3811S_S4_47_length_52874_cov_921_70.faa
Pyrobaculum ferrireducens	Thermoproteota	Archaea	411.3	ExploCarb_3811S_S4_1830_length_4100_cov_160_1	ExploCarb_3811S_S4_1830_length_4100_cov_160_1.faa
Caldisphaera sp.	Thermoproteota	Archaea	389.6	ExploCarb_3811S_S4_19_length_79925_cov_146_7	ExploCarb_3811S_S4_19_length_79925_cov_146_7.faa
Hydrogenobaculum sp.	Aquificota	Bacteria	281.7	ExploCarb_3811S_S4_40_length_58564_cov_116_47	ExploCarb_3811S_S4_40_length_58564_cov_116_47.faa
Nitrososphaera sp.	Thermoproteota	Archaea	160.8	ExploCarb_3811S_S4_38_length_59248_cov_62_62	ExploCarb_3811S_S4_38_length_59248_cov_62_62.faa
Sulfolobales (SCGC AB-777 J03)	Thermoproteota	Archaea	158.5	ExploCarb_3811S_S4_41_length_56655_cov_57_43	ExploCarb_3811S_S4_41_length_56655_cov_57_43.faa
Aciduliprofundum sp.	Thermoplasmatota	Archaea	139	ExploCarb_3811S_S4_189_length_24137_cov_54_12	ExploCarb_3811S_S4_189_length_24137_cov_54_12.faa
Caldisericum exile	Caldisericota	Bacteria	78.2	ExploCarb_3811S_S4_293_length_18735_cov_32_8	ExploCarb_3811S_S4_293_length_18735_cov_32_8.faa
Fervidicoccus sp.	Thermoproteota	Archaea	59.7	ExploCarb_3811S_S4_37_length_59942_cov_23_42	ExploCarb_3811S_S4_37_length_59942_cov_23_42.faa
Caldimicrobium thiodismutans	Desulfobacterota	Bacteria	58.9	ExploCarb_3811S_S4_9_length_114165_cov_22_118	ExploCarb_3811S_S4_9_length_114165_cov_22_118.faa
Candidatus Nanobsidianus stetteri	Nanoarchaeota	Archaea	38.5	ExploCarb_3811S_S4_303_length_18251_cov_14_4	ExploCarb_3811S_S4_303_length_18251_cov_14_4.faa
Thermoproteus sp. (JCHS 4)	Thermoproteota	Archaea	26.9	ExploCarb_3811S_S4_387_length_15394_cov_9_8	ExploCarb_3811S_S4_387_length_15394_cov_9_8.faa
Aciduliprofundum sp.	Thermoplasmatota	Archaea	19.1	ExploCarb_3811S_S4_262_length_19911_cov_7_23	ExploCarb_3811S_S4_262_length_19911_cov_7_23.faa
Caldivirga maquilingensis (IC-167)	Thermoproteota	Archaea	17.1	ExploCarb_3811S_S4_3228_length_2491_cov_5_1	ExploCarb_3811S_S4_3228_length_2491_cov_5_1.faa
Mesoaciditoga sp.	Thermotogota	Bacteria	13.9	ExploCarb_3811S_S4_376_length_15721_cov_5_2	ExploCarb_3811S_S4_376_length_15721_cov_5_2.faa
Caldivirga maquilingensis (IC-167)	Thermoproteota	Archaea	11.5	ExploCarb_3811S_S4_5599_length_1572_cov_3_1	ExploCarb_3811S_S4_5599_length_1572_cov_3_1.faa
Thiomonas sp. (CB3)	Proteobacteria	Bacteria	11.1	ExploCarb_3811S_S4_2012_length_3761_cov_3_8	ExploCarb_3811S_S4_2012_length_3761_cov_3_8.faa
Thiomonas sp. (20-64-5)	Proteobacteria	Bacteria	10.9	ExploCarb_3811S_S4_6792_length_1322_cov_3_1	ExploCarb_3811S_S4_6792_length_1322_cov_3_1.faa
Acidilobus saccharovorans (345-15)	Thermoproteota	Archaea	7.7	ExploCarb_3811S_S4_2962_length_2700_cov_2_3	ExploCarb_3811S_S4_2962_length_2700_cov_2_3.faa
