# Supplementary material for: Environmental activity-based protein profiling for function-driven enzyme discovery from natural communities
Source: Environ Microbiome. 2024 Jun 3;19:36. doi: 10.1186/s40793-024-00577-2 (PMC11145796; doi:10.1186/s40793-024-00577-2)
Supplement: Supplementary file 4 — Supplementary Material 4 [file 40793_2024_577_MOESM4_ESM.xlsx]

## Sheet: filtered data KAM3811
DMSO			FP-alkyne
1	2	3	4	5	6	Unique peptides	Unique sequence coverage [%]	Mol. weight [kDa]	Score	Intensity	MS/MS count	Majority protein IDs	UniRef100 annotation
NaN	22.0124	NaN	22.5706	22.6212	NaN	2	6.1	50.55	12.239	20092000	3	ExploCarb_3811S_S4_10_length_104024_cov_23_9	ExploCarb_3811S_S4_10_length_104024_cov_23_9 UniRef100_A0A2N7PLC5 Cytochrome ubiquinol oxidase subunit I n=1 Tax=Caldimicrobium thiodismutans TaxID=1653476 RepID=A0A2N7PLC5_9BACT Taxonomy=Bacteria;Thermodesulfobacteria;Thermodesulfobacteria;Thermodesulfobacteriales;Thermodesulfobacteriaceae;Caldimicrobium;Caldimicrobium_thiodismutans
23.5268	24.172	25.9574	25.6525	25.6265	26.6843	9	15.8	87.804	298.59	427950000	39	ExploCarb_3811S_S4_1007_length_7143_cov_25_1	ExploCarb_3811S_S4_1007_length_7143_cov_25_1 UniRef100_A3MS57 Uncharacterized protein n=1 Tax=Pyrobaculum calidifontis (strain JCM 11548 / VA1) TaxID=410359 RepID=A3MS57_PYRCJ Taxonomy=Archaea;Crenarchaeota;Thermoprotei;Thermoproteales;Thermoproteaceae;Pyrobaculum;Pyrobaculum_calidifontis;Pyrobaculum_calidifontis_JCM_11548
25.0376	25.3805	25.6887	25.898	26.154	26.3374	13	28	75.443	139.39	963420000	75	ExploCarb_3811S_S4_1008_length_7141_cov_31_1	ExploCarb_3811S_S4_1008_length_7141_cov_31_1 UniRef100_M1RJM1 TonB-dependent receptor n=1 Tax=Hydrogenobaculum sp. HO TaxID=547144 RepID=M1RJM1_9AQUI Taxonomy=Bacteria;Aquificae;Aquificae;Aquificales;Aquificaceae;Hydrogenobaculum;Hydrogenobaculum_sp._HO
NaN	NaN	NaN	24.5283	24.3279	NaN	2	4.3	54.838	11.379	72480000	2	ExploCarb_3811S_S4_1011_length_7121_cov_120_1	ExploCarb_3811S_S4_1011_length_7121_cov_120_1 UniRef100_L0ACB7 ABC-type sugar transport system, periplasmic component n=1 Tax=Caldisphaera lagunensis (strain DSM 15908 / JCM 11604 / IC-154) TaxID=1056495 RepID=L0ACB7_CALLD Taxonomy=Archaea;Crenarchaeota;Thermoprotei;Acidilobales;Caldisphaeraceae;Caldisphaera;Caldisphaera_lagunensis;Caldisphaera_lagunensis_DSM_15908
NaN	NaN	NaN	26.5412	26.9185	27.5497	11	13.9	92.631	306.65	884020000	28	ExploCarb_3811S_S4_103_length_35923_cov_48_7	ExploCarb_3811S_S4_103_length_35923_cov_48_7 UniRef100_A0A2J6WWL8 Penicillin acylase n=1 Tax=Aciduliprofundum sp. TaxID=2060325 RepID=A0A2J6WWL8_9EURY Taxonomy=Archaea;Euryarchaeota;Aciduliprofundum;Aciduliprofundum_sp.
26.6185	27.3476	27.3229	27.8471	27.8783	27.3709	9	32.3	28.502	299.3	2557100000	82	ExploCarb_3811S_S4_1044_length_6911_cov_902_1	ExploCarb_3811S_S4_1044_length_6911_cov_902_1 UniRef100_A0A2J6WYV5 Cytochrome C n=1 Tax=Sulfurihydrogenibium sp. TaxID=2053621 RepID=A0A2J6WYV5_9AQUI Taxonomy=Bacteria;Aquificae;Aquificae;Aquificales;Hydrogenothermaceae;Sulfurihydrogenibium;Sulfurihydrogenibium_sp.
26.0085	27.1238	26.68	26.9866	26.6947	NaN	5	12.2	52.713	104.87	716830000	12	ExploCarb_3811S_S4_1044_length_6911_cov_902_2	ExploCarb_3811S_S4_1044_length_6911_cov_902_2 UniRef100_A0A2J6WYX2 Cytochrome oxidase n=1 Tax=Sulfurihydrogenibium sp. TaxID=2053621 RepID=A0A2J6WYX2_9AQUI Taxonomy=Bacteria;Aquificae;Aquificae;Aquificales;Hydrogenothermaceae;Sulfurihydrogenibium;Sulfurihydrogenibium_sp.
26.38	26.5348	26.8663	27.9593	27.8411	27.6333	11	39.1	25.792	221.33	2714300000	54	ExploCarb_3811S_S4_1044_length_6911_cov_902_3	ExploCarb_3811S_S4_1044_length_6911_cov_902_3 UniRef100_A0A2J6WYX0 Cytochrome-c oxidase n=1 Tax=Sulfurihydrogenibium sp. TaxID=2053621 RepID=A0A2J6WYX0_9AQUI Taxonomy=Bacteria;Aquificae;Aquificae;Aquificales;Hydrogenothermaceae;Sulfurihydrogenibium;Sulfurihydrogenibium_sp.
22.2339	22.5516	23.057	22.9335	NaN	NaN	5	21.2	40.897	50.934	53206000	12	ExploCarb_3811S_S4_1044_length_6911_cov_902_8	ExploCarb_3811S_S4_1044_length_6911_cov_902_8 UniRef100_A0A2J6W5H2 N(4)-bis(aminopropyl)spermidine synthase n=1 Tax=Sulfurihydrogenibium sp. TaxID=2053621 RepID=A0A2J6W5H2_9AQUI Taxonomy=Bacteria;Aquificae;Aquificae;Aquificales;Hydrogenothermaceae;Sulfurihydrogenibium;Sulfurihydrogenibium_sp.
24.6221	24.8036	25.3314	NaN	26.1305	26.1137	3	6.8	49.159	18.967	224090000	10	ExploCarb_3811S_S4_1058_length_6847_cov_92_3	ExploCarb_3811S_S4_1058_length_6847_cov_92_3 UniRef100_A0A2N7Q356 TolC family protein n=1 Tax=Hydrogenobaculum sp. TaxID=2053560 RepID=A0A2N7Q356_9AQUI Taxonomy=Bacteria;Aquificae;Aquificae;Aquificales;Aquificaceae;Hydrogenobaculum;Hydrogenobaculum_sp.
23.9383	24.7425	24.2508	23.9836	24.8905	26.2572	10	32.6	43.354	90.716	399080000	19	ExploCarb_3811S_S4_1058_length_6847_cov_92_4	ExploCarb_3811S_S4_1058_length_6847_cov_92_4 UniRef100_A0A2N7Q363 Efflux RND transporter periplasmic adaptor subunit n=1 Tax=Hydrogenobaculum sp. TaxID=2053560 RepID=A0A2N7Q363_9AQUI Taxonomy=Bacteria;Aquificae;Aquificae;Aquificales;Aquificaceae;Hydrogenobaculum;Hydrogenobaculum_sp.
23.3936	23.9751	23.7282	25.1324	25.0104	25.1544	10	11	115.06	71.636	420900000	47	ExploCarb_3811S_S4_1058_length_6847_cov_92_5	ExploCarb_3811S_S4_1058_length_6847_cov_92_5 UniRef100_A0A2N7Q368 AcrB/AcrD/AcrF family protein n=1 Tax=Hydrogenobaculum sp. TaxID=2053560 RepID=A0A2N7Q368_9AQUI Taxonomy=Bacteria;Aquificae;Aquificae;Aquificales;Aquificaceae;Hydrogenobaculum;Hydrogenobaculum_sp.
NaN	23.3731	23.9147	23.8909	23.7498	NaN	4	14.8	37.351	23.817	110760000	8	ExploCarb_3811S_S4_1059_length_6846_cov_111_3	ExploCarb_3811S_S4_1059_length_6846_cov_111_3 UniRef100_A0A2N7Q2X4 Hydroxyacid dehydrogenase n=1 Tax=Hydrogenobaculum sp. TaxID=2053560 RepID=A0A2N7Q2X4_9AQUI Taxonomy=Bacteria;Aquificae;Aquificae;Aquificales;Aquificaceae;Hydrogenobaculum;Hydrogenobaculum_sp.
24.0314	24.4396	23.8785	24.1803	23.7786	NaN	7	60.4	19.642	323.31	230500000	26	ExploCarb_3811S_S4_1066_length_6809_cov_820_2	ExploCarb_3811S_S4_1066_length_6809_cov_820_2 UniRef100_A0A2J6W2N3 DJ-1 family protein n=1 Tax=Sulfurihydrogenibium sp. TaxID=2053621 RepID=A0A2J6W2N3_9AQUI Taxonomy=Bacteria;Aquificae;Aquificae;Aquificales;Hydrogenothermaceae;Sulfurihydrogenibium;Sulfurihydrogenibium_sp.
22.7434	22.8814	22.692	NaN	22.6143	NaN	5	14.4	50.625	40.269	66998000	18	ExploCarb_3811S_S4_1066_length_6809_cov_820_4	ExploCarb_3811S_S4_1066_length_6809_cov_820_4 UniRef100_A0A2J6X2N1 Dihydrolipoyl dehydrogenase n=1 Tax=Sulfurihydrogenibium sp. TaxID=2053621 RepID=A0A2J6X2N1_9AQUI Taxonomy=Bacteria;Aquificae;Aquificae;Aquificales;Hydrogenothermaceae;Sulfurihydrogenibium;Sulfurihydrogenibium_sp.
28.0593	28.5779	27.8847	27.6847	27.6297	25.6705	9	55.6	18.328	323.31	2925100000	105	ExploCarb_3811S_S4_1066_length_6809_cov_820_5	ExploCarb_3811S_S4_1066_length_6809_cov_820_5 UniRef100_A0A2J6X2K8 Thiol peroxidase n=1 Tax=Sulfurihydrogenibium sp. TaxID=2053621 RepID=A0A2J6X2K8_9AQUI Taxonomy=Bacteria;Aquificae;Aquificae;Aquificales;Hydrogenothermaceae;Sulfurihydrogenibium;Sulfurihydrogenibium_sp.
22.2542	22.8109	NaN	22.6734	22.9287	NaN	3	10.5	46.987	33.349	48611000	11	ExploCarb_3811S_S4_1077_length_6752_cov_102_7	ExploCarb_3811S_S4_1077_length_6752_cov_102_7 UniRef100_A0A2J6W6Y7 Sulfide:quinone reductase n=1 Tax=Hydrogenobaculum sp. TaxID=2053560 RepID=A0A2J6W6Y7_9AQUI Taxonomy=Bacteria;Aquificae;Aquificae;Aquificales;Aquificaceae;Hydrogenobaculum;Hydrogenobaculum_sp.
22.6313	22.4026	22.9082	22.9779	22.8361	NaN	6	14.4	71.141	37.11	84757000	18	ExploCarb_3811S_S4_108_length_34826_cov_124_25	ExploCarb_3811S_S4_108_length_34826_cov_124_25 UniRef100_A0A2J6XGA7 AMP-dependent synthetase n=1 Tax=Caldisphaera sp. TaxID=2060322 RepID=A0A2J6XGA7_9CREN Taxonomy=Archaea;Crenarchaeota;Thermoprotei;Acidilobales;Caldisphaeraceae;Caldisphaera;Caldisphaera_sp.
NaN	NaN	NaN	22.4122	22.6248	NaN	2	5.9	42.901	11.925	35100000	2	ExploCarb_3811S_S4_108_length_34826_cov_124_29;ExploCarb_3811S_S4_1687_length_4447_cov_2_2	ExploCarb_3811S_S4_108_length_34826_cov_124_29 UniRef100_A0A2J6XG93 Acetyl-CoA acetyltransferase n=1 Tax=Caldisphaera sp. TaxID=2060322 RepID=A0A2J6XG93_9CREN; ExploCarb_3811S_S4_1687_length_4447_cov_2_2 UniRef100_D9Q2X8 Putative 3-ketoacyl-CoA thiolase n=1 Tax=Acidilobus saccharovorans (strain DSM 16705 / JCM 18335 / VKM B-2471 / 345-15) TaxID=666510 RepID=D9Q2X8_ACIS3 Taxonomy=Archaea;Crenarcha…
23.7222	24.5385	25.4541	25.0599	25.7971	25.656	11	35.8	45.745	163.25	645500000	45	ExploCarb_3811S_S4_11_length_100063_cov_46_19	ExploCarb_3811S_S4_11_length_100063_cov_46_19 UniRef100_A0A2J6WSX2 Glutamate dehydrogenase n=1 Tax=Aciduliprofundum sp. TaxID=2060325 RepID=A0A2J6WSX2_9EURY Taxonomy=Archaea;Euryarchaeota;Aciduliprofundum;Aciduliprofundum_sp.
NaN	22.2045	23.2498	22.8056	23.3927	NaN	2	3.2	97.646	12.261	34214000	10	ExploCarb_3811S_S4_110_length_33706_cov_10_38	ExploCarb_3811S_S4_110_length_33706_cov_10_38 UniRef100_A0A2J2H747 ABC transporter substrate-binding protein n=1 Tax=Thermoproteus sp. CP80 TaxID=1650659 RepID=A0A2J2H747_9CREN Taxonomy=Archaea;Crenarchaeota;Thermoprotei;Thermoproteales;Thermoproteaceae;Thermoproteus;Thermoproteus_sp._CP80
NaN	23.3689	23.3893	24.8612	24.0157	24.2137	2	4.3	55.058	15.726	85334000	10	ExploCarb_3811S_S4_1112_length_6525_cov_104_6	ExploCarb_3811S_S4_1112_length_6525_cov_104_6 UniRef100_A0A2J6W717 NADH-quinone oxidoreductase subunit M n=1 Tax=Hydrogenobaculum sp. TaxID=2053560 RepID=A0A2J6W717_9AQUI Taxonomy=Bacteria;Aquificae;Aquificae;Aquificales;Aquificaceae;Hydrogenobaculum;Hydrogenobaculum_sp.
26.3461	27.2925	27.1157	27.6924	28.5119	26.933	14	40.2	49.908	323.31	3780200000	113	ExploCarb_3811S_S4_112_length_33462_cov_23_12	ExploCarb_3811S_S4_112_length_33462_cov_23_12 UniRef100_A0A0U5BYF3 Uncharacterized protein n=1 Tax=Caldimicrobium thiodismutans TaxID=1653476 RepID=A0A0U5BYF3_9BACT Taxonomy=Bacteria;Thermodesulfobacteria;Thermodesulfobacteria;Thermodesulfobacteriales;Thermodesulfobacteriaceae;Caldimicrobium;Caldimicrobium_thiodismutans
24.7447	25.5429	25.1253	24.3818	25.0383	24.1433	9	36.7	36.265	243.9	667440000	63	ExploCarb_3811S_S4_1133_length_6427_cov_893_7	ExploCarb_3811S_S4_1133_length_6427_cov_893_7 UniRef100_A0A2J6WYU5 Glyceraldehyde-3-phosphate dehydrogenase n=1 Tax=Sulfurihydrogenibium sp. TaxID=2053621 RepID=A0A2J6WYU5_9AQUI Taxonomy=Bacteria;Aquificae;Aquificae;Aquificales;Hydrogenothermaceae;Sulfurihydrogenibium;Sulfurihydrogenibium_sp.
24.6787	24.3245	25.1474	25.2027	25.6563	25.4902	6	18.4	53.029	262.87	375860000	25	ExploCarb_3811S_S4_114_length_33080_cov_20_11	ExploCarb_3811S_S4_114_length_33080_cov_20_11 UniRef100_UPI0003B72CFB flagellin n=1 Tax=Thermodesulfobacterium thermophilum TaxID=886 RepID=UPI0003B72CFB Taxonomy=Bacteria;Thermodesulfobacteria;Thermodesulfobacteria;Thermodesulfobacteriales;Thermodesulfobacteriaceae;Thermodesulfobacterium;Thermodesulfobacterium_thermophilum
25.1582	25.6376	24.8553	24.5392	24.9678	23.6702	14	44.3	45.142	142.19	863970000	80	ExploCarb_3811S_S4_1149_length_6349_cov_924_4	ExploCarb_3811S_S4_1149_length_6349_cov_924_4 UniRef100_A0A2J6X0K9 Sulfite:cytochrome C oxidoreductase subunit A n=1 Tax=Sulfurihydrogenibium sp. TaxID=2053621 RepID=A0A2J6X0K9_9AQUI Taxonomy=Bacteria;Aquificae;Aquificae;Aquificales;Hydrogenothermaceae;Sulfurihydrogenibium;Sulfurihydrogenibium_sp.
22.1175	24.2156	NaN	22.3797	23.2704	NaN	4	27.1	12.44	63.541	75497000	11	ExploCarb_3811S_S4_1149_length_6349_cov_924_5	ExploCarb_3811S_S4_1149_length_6349_cov_924_5 UniRef100_A0A2J6X0R8 Sulfite:cytochrome C oxidoreductase subunit B n=1 Tax=Sulfurihydrogenibium sp. TaxID=2053621 RepID=A0A2J6X0R8_9AQUI Taxonomy=Bacteria;Aquificae;Aquificae;Aquificales;Hydrogenothermaceae;Sulfurihydrogenibium;Sulfurihydrogenibium_sp.
NaN	NaN	NaN	22.9715	22.3573	NaN	3	6.3	57.738	18.519	25253000	6	ExploCarb_3811S_S4_116_length_32849_cov_106_8	ExploCarb_3811S_S4_116_length_32849_cov_106_8 UniRef100_A0A2J6W745 D-3-phosphoglycerate dehydrogenase n=1 Tax=Hydrogenobaculum sp. TaxID=2053560 RepID=A0A2J6W745_9AQUI Taxonomy=Bacteria;Aquificae;Aquificae;Aquificales;Aquificaceae;Hydrogenobaculum;Hydrogenobaculum_sp.
NaN	20.446	20.3563	22.1606	20.8988	NaN	2	7.6	37.613	11.383	12961000	3	ExploCarb_3811S_S4_1171_length_6268_cov_48_2;ExploCarb_3811S_S4_3_length_160794_cov_29_157;ExploCarb_3811S_S4_805_length_8882_cov_6_2	ExploCarb_3811S_S4_1171_length_6268_cov_48_2 UniRef100_A0A2J6WUL6 Pyridoxal 5'-phosphate synthase subunit PdxS n=1 Tax=Aciduliprofundum sp. TaxID=2060325 RepID=A0A2J6WUL6_9EURY; ExploCarb_3811S_S4_3_length_160794_cov_29_157 UniRef100_A0A2J6WEY4 Pyridoxal 5'-phosphate synthase subunit PdxS n=2 Tax=Caldisericum exile TaxID=693075 RepID=A0A2J6WEY4_9BACT; ExploCarb_3811S_S4_805_length_8882_cov_6_2 Un…
24.9586	25.6004	25.1023	25.9196	26.1864	26.3222	6	25.2	30.664	54.765	462460000	20	ExploCarb_3811S_S4_119_length_32504_cov_897_10	ExploCarb_3811S_S4_119_length_32504_cov_897_10 UniRef100_A0A2J6X1V4 Ubiquinol cytochrome C oxidoreductase n=1 Tax=Sulfurihydrogenibium sp. TaxID=2053621 RepID=A0A2J6X1V4_9AQUI Taxonomy=Bacteria;Aquificae;Aquificae;Aquificales;Hydrogenothermaceae;Sulfurihydrogenibium;Sulfurihydrogenibium_sp.
22.5933	23.3769	NaN	22.1784	22.1084	NaN	4	17.8	31.157	31.159	43399000	7	ExploCarb_3811S_S4_119_length_32504_cov_897_24	ExploCarb_3811S_S4_119_length_32504_cov_897_24 UniRef100_A0A2J6W9J8 Thioredoxin n=1 Tax=Sulfurihydrogenibium sp. TaxID=2053621 RepID=A0A2J6W9J8_9AQUI Taxonomy=Bacteria;Aquificae;Aquificae;Aquificales;Hydrogenothermaceae;Sulfurihydrogenibium;Sulfurihydrogenibium_sp.
28.6394	29.4674	28.8438	28.841	29.2509	26.3879	10	46.5	24.375	323.31	9373900000	149	ExploCarb_3811S_S4_119_length_32504_cov_897_29	ExploCarb_3811S_S4_119_length_32504_cov_897_29 UniRef100_A0A2J6W9H4 Peroxiredoxin n=1 Tax=Sulfurihydrogenibium sp. TaxID=2053621 RepID=A0A2J6W9H4_9AQUI Taxonomy=Bacteria;Aquificae;Aquificae;Aquificales;Hydrogenothermaceae;Sulfurihydrogenibium;Sulfurihydrogenibium_sp.
24.7632	25.5188	24.7658	23.8994	24.2679	23.0593	14	29.4	74.617	276.14	486820000	54	ExploCarb_3811S_S4_119_length_32504_cov_897_30	ExploCarb_3811S_S4_119_length_32504_cov_897_30 UniRef100_A0A2J6W9G5 Uncharacterized protein n=1 Tax=Sulfurihydrogenibium sp. TaxID=2053621 RepID=A0A2J6W9G5_9AQUI Taxonomy=Bacteria;Aquificae;Aquificae;Aquificales;Hydrogenothermaceae;Sulfurihydrogenibium;Sulfurihydrogenibium_sp.
NaN	23.6232	23.5069	23.4139	24.575	23.7768	4	9.9	45.853	166.7	101630000	16	ExploCarb_3811S_S4_119_length_32504_cov_897_9	ExploCarb_3811S_S4_119_length_32504_cov_897_9 UniRef100_A0A2J6X1W7 Cytochrome b n=1 Tax=Sulfurihydrogenibium sp. TaxID=2053621 RepID=A0A2J6X1W7_9AQUI Taxonomy=Bacteria;Aquificae;Aquificae;Aquificales;Hydrogenothermaceae;Sulfurihydrogenibium;Sulfurihydrogenibium_sp.
22.5189	22.805	22.4448	22.0321	23.8424	NaN	7	10	85.815	40.256	128440000	10	ExploCarb_3811S_S4_12_length_96126_cov_32_65	ExploCarb_3811S_S4_12_length_96126_cov_32_65 UniRef100_I0GKL0 Oligopeptide ABC transporter substrate binding protein n=2 Tax=Caldisericum exile TaxID=693075 RepID=I0GKL0_CALEA Taxonomy=Bacteria;Caldiserica;Caldisericia;Caldisericales;Caldisericaceae;Caldisericum;Caldisericum_exile
NaN	21.3112	NaN	NaN	21.4957	NaN	4	10.4	57.462	24.283	11628000	7	ExploCarb_3811S_S4_12_length_96126_cov_32_7	ExploCarb_3811S_S4_12_length_96126_cov_32_7 UniRef100_A0A2J6WFB6 60 kDa chaperonin n=1 Tax=Caldisericum exile TaxID=693075 RepID=A0A2J6WFB6_9BACT Taxonomy=Bacteria;Caldiserica;Caldisericia;Caldisericales;Caldisericaceae;Caldisericum;Caldisericum_exile
21.5102	22.4853	20.9128	20.8432	20.5597	NaN	4	13.5	46.727	44.936	28468000	14	ExploCarb_3811S_S4_1213_length_6105_cov_880_5	ExploCarb_3811S_S4_1213_length_6105_cov_880_5 UniRef100_A0A2J6W901 3-isopropylmalate dehydratase large subunit n=1 Tax=Sulfurihydrogenibium sp. TaxID=2053621 RepID=A0A2J6W901_9AQUI Taxonomy=Bacteria;Aquificae;Aquificae;Aquificales;Hydrogenothermaceae;Sulfurihydrogenibium;Sulfurihydrogenibium_sp.
NaN	22.1859	NaN	22.29	22.983	NaN	2	8	43.237	27.085	51809000	10	ExploCarb_3811S_S4_1216_length_6083_cov_860_2	ExploCarb_3811S_S4_1216_length_6083_cov_860_2 UniRef100_A0A2J6WXR0 Sulfide:quinone reductase n=1 Tax=Sulfurihydrogenibium sp. TaxID=2053621 RepID=A0A2J6WXR0_9AQUI Taxonomy=Bacteria;Aquificae;Aquificae;Aquificales;Hydrogenothermaceae;Sulfurihydrogenibium;Sulfurihydrogenibium_sp.
25.4301	27.0423	26.7949	26.0974	25.1203	22.1977	11	80.3	14.28	175.76	1239700000	78	ExploCarb_3811S_S4_1216_length_6083_cov_860_3	ExploCarb_3811S_S4_1216_length_6083_cov_860_3 UniRef100_A0A2J6X2M9 Rhodanese-like domain-containing protein n=1 Tax=Sulfurihydrogenibium sp. TaxID=2053621 RepID=A0A2J6X2M9_9AQUI Taxonomy=Bacteria;Aquificae;Aquificae;Aquificales;Hydrogenothermaceae;Sulfurihydrogenibium;Sulfurihydrogenibium_sp.
25.2698	26.8317	26.4094	26.7979	27.3281	25.7448	7	15.9	57.639	323.31	1527700000	83	ExploCarb_3811S_S4_1216_length_6083_cov_860_5	ExploCarb_3811S_S4_1216_length_6083_cov_860_5 UniRef100_A0A2J6X2N5 Cytochrome ubiquinol oxidase subunit I n=1 Tax=Sulfurihydrogenibium sp. TaxID=2053621 RepID=A0A2J6X2N5_9AQUI Taxonomy=Bacteria;Aquificae;Aquificae;Aquificales;Hydrogenothermaceae;Sulfurihydrogenibium;Sulfurihydrogenibium_sp.
NaN	NaN	NaN	21.9381	22.3484	NaN	2	6.5	45.274	14.632	19073000	10	ExploCarb_3811S_S4_122_length_32056_cov_28_19	ExploCarb_3811S_S4_122_length_32056_cov_28_19 UniRef100_A0A2J6WDU6 BMP family ABC transporter substrate-binding protein n=1 Tax=Caldisericum exile TaxID=693075 RepID=A0A2J6WDU6_9BACT Taxonomy=Bacteria;Caldiserica;Caldisericia;Caldisericales;Caldisericaceae;Caldisericum;Caldisericum_exile
NaN	24.5228	24.9975	24.9366	25.2199	25.6208	6	16.7	63.526	132.81	276590000	25	ExploCarb_3811S_S4_1226_length_6030_cov_66_3	ExploCarb_3811S_S4_1226_length_6030_cov_66_3 NO ANNOTATION
23.8846	24.1749	24.6528	24.2343	24.3788	24.258	5	16.4	42.973	54.895	208590000	18	ExploCarb_3811S_S4_125_length_31664_cov_178_10	ExploCarb_3811S_S4_125_length_31664_cov_178_10 UniRef100_G7VDM7 Extracellular solute-binding protein, family 1 n=1 Tax=Pyrobaculum ferrireducens TaxID=1104324 RepID=G7VDM7_9CREN Taxonomy=Archaea;Crenarchaeota;Thermoprotei;Thermoproteales;Thermoproteaceae;Pyrobaculum;Pyrobaculum_ferrireducens
25.6772	26.1006	25.2883	24.0851	24.9579	24.602	19	27.7	90.759	218.99	829730000	65	ExploCarb_3811S_S4_1283_length_5745_cov_985_2	ExploCarb_3811S_S4_1283_length_5745_cov_985_2 UniRef100_A0A2J6X0A0 Phosphoenolpyruvate synthase n=1 Tax=Sulfurihydrogenibium sp. TaxID=2053621 RepID=A0A2J6X0A0_9AQUI Taxonomy=Bacteria;Aquificae;Aquificae;Aquificales;Hydrogenothermaceae;Sulfurihydrogenibium;Sulfurihydrogenibium_sp.
NaN	23.0856	NaN	24.4466	24.8135	NaN	3	7.9	59.097	18.773	108860000	5	ExploCarb_3811S_S4_1291_length_5708_cov_9_5	ExploCarb_3811S_S4_1291_length_5708_cov_9_5 UniRef100_A0A2J6WXN5 SBP_bac_5 domain-containing protein n=1 Tax=Aciduliprofundum sp. TaxID=2060325 RepID=A0A2J6WXN5_9EURY Taxonomy=Archaea;Euryarchaeota;Aciduliprofundum;Aciduliprofundum_sp.
NaN	22.2421	NaN	22.7148	23.6739	NaN	4	18	38.877	29.68	53033000	6	ExploCarb_3811S_S4_1300_length_5682_cov_51_5	ExploCarb_3811S_S4_1300_length_5682_cov_51_5 UniRef100_A0A2J6WUV4 Phosphate-binding protein n=1 Tax=Aciduliprofundum sp. TaxID=2060325 RepID=A0A2J6WUV4_9EURY Taxonomy=Archaea;Euryarchaeota;Aciduliprofundum;Aciduliprofundum_sp.
24.241	23.626	NaN	NaN	23.1082	NaN	2	16.2	16.287	13.107	90460000	6	ExploCarb_3811S_S4_132_length_30569_cov_828_23	ExploCarb_3811S_S4_132_length_30569_cov_828_23 UniRef100_A0A2J6W9W8 Ribose 5-phosphate isomerase B n=1 Tax=Sulfurihydrogenibium sp. TaxID=2053621 RepID=A0A2J6W9W8_9AQUI Taxonomy=Bacteria;Aquificae;Aquificae;Aquificales;Hydrogenothermaceae;Sulfurihydrogenibium;Sulfurihydrogenibium_sp.
23.8845	23.8846	23.4287	NaN	23.0875	22.7612	4	10.9	46.921	25.647	125850000	15	ExploCarb_3811S_S4_132_length_30569_cov_828_24	ExploCarb_3811S_S4_132_length_30569_cov_828_24 UniRef100_A0A2J6WZH0 Serine hydroxymethyltransferase n=1 Tax=Sulfurihydrogenibium sp. TaxID=2053621 RepID=A0A2J6WZH0_9AQUI Taxonomy=Bacteria;Aquificae;Aquificae;Aquificales;Hydrogenothermaceae;Sulfurihydrogenibium;Sulfurihydrogenibium_sp.
NaN	20.7128	NaN	NaN	21.0791	NaN	2	9.6	31.667	12.199	7074100	2	ExploCarb_3811S_S4_132_length_30569_cov_828_3	ExploCarb_3811S_S4_132_length_30569_cov_828_3 UniRef100_A0A2J6WY06 Uncharacterized protein n=1 Tax=Sulfurihydrogenibium sp. TaxID=2053621 RepID=A0A2J6WY06_9AQUI Taxonomy=Bacteria;Aquificae;Aquificae;Aquificales;Hydrogenothermaceae;Sulfurihydrogenibium;Sulfurihydrogenibium_sp.
26.4991	25.5147	25.9983	27.8631	27.5863	26.2518	4	28.2	18.523	323.31	1306500000	39	ExploCarb_3811S_S4_132_length_30569_cov_828_32	ExploCarb_3811S_S4_132_length_30569_cov_828_32 UniRef100_A0A2J6WZH3 Aromatic hydrocarbon degradation protein (Fragment) n=1 Tax=Sulfurihydrogenibium sp. TaxID=2053621 RepID=A0A2J6WZH3_9AQUI Taxonomy=Bacteria;Aquificae;Aquificae;Aquificales;Hydrogenothermaceae;Sulfurihydrogenibium;Sulfurihydrogenibium_sp.
21.925	23.7122	22.185	21.0171	21.0614	NaN	8	38.8	33.127	57.46	72496000	15	ExploCarb_3811S_S4_132_length_30569_cov_828_8	ExploCarb_3811S_S4_132_length_30569_cov_828_8 UniRef100_A0A2J6WY73 UTP--glucose-1-phosphate uridylyltransferase n=1 Tax=Sulfurihydrogenibium sp. TaxID=2053621 RepID=A0A2J6WY73_9AQUI Taxonomy=Bacteria;Aquificae;Aquificae;Aquificales;Hydrogenothermaceae;Sulfurihydrogenibium;Sulfurihydrogenibium_sp.
27.8257	29.326	28.0434	27.908	28.6705	27.2235	19	56.3	37.152	323.31	9773500000	217	ExploCarb_3811S_S4_1329_length_5596_cov_808_2	ExploCarb_3811S_S4_1329_length_5596_cov_808_2 UniRef100_A0A2J6X0T7 Phosphate-binding protein n=1 Tax=Sulfurihydrogenibium sp. TaxID=2053621 RepID=A0A2J6X0T7_9AQUI Taxonomy=Bacteria;Aquificae;Aquificae;Aquificales;Hydrogenothermaceae;Sulfurihydrogenibium;Sulfurihydrogenibium_sp.
26.1898	27.1016	26.36	25.3681	26.6305	26.0128	13	50.4	28.807	199.73	949270000	46	ExploCarb_3811S_S4_1329_length_5596_cov_808_5	ExploCarb_3811S_S4_1329_length_5596_cov_808_5 UniRef100_A0A2J6X0N8 Phosphate import ATP-binding protein PstB n=1 Tax=Sulfurihydrogenibium sp. TaxID=2053621 RepID=A0A2J6X0N8_9AQUI Taxonomy=Bacteria;Aquificae;Aquificae;Aquificales;Hydrogenothermaceae;Sulfurihydrogenibium;Sulfurihydrogenibium_sp.
24.5422	25.1979	25.3321	25.3363	25.0143	24.532	5	31.1	26.173	123.14	456340000	37	ExploCarb_3811S_S4_1329_length_5596_cov_808_6	ExploCarb_3811S_S4_1329_length_5596_cov_808_6 UniRef100_A0A2J6X0N3 Phosphate-specific transport system accessory protein PhoU n=1 Tax=Sulfurihydrogenibium sp. TaxID=2053621 RepID=A0A2J6X0N3_9AQUI Taxonomy=Bacteria;Aquificae;Aquificae;Aquificales;Hydrogenothermaceae;Sulfurihydrogenibium;Sulfurihydrogenibium_sp.
NaN	NaN	22.3972	23.7196	NaN	NaN	2	14.9	22.151	16.028	34843000	8	ExploCarb_3811S_S4_134_length_30089_cov_135_22	ExploCarb_3811S_S4_134_length_30089_cov_135_22 UniRef100_A0A2J6XGC5 Peroxiredoxin n=1 Tax=Caldisphaera sp. TaxID=2060322 RepID=A0A2J6XGC5_9CREN Taxonomy=Archaea;Crenarchaeota;Thermoprotei;Acidilobales;Caldisphaeraceae;Caldisphaera;Caldisphaera_sp.
NaN	25.2897	NaN	NaN	26.705	NaN	2	8.7	25.658	28.073	421670000	11	ExploCarb_3811S_S4_1364_length_5468_cov_100_7	ExploCarb_3811S_S4_1364_length_5468_cov_100_7 UniRef100_B4U926 LysM domain-containing protein n=1 Tax=Hydrogenobaculum sp. (strain Y04AAS1) TaxID=380749 RepID=B4U926_HYDS0 Taxonomy=Bacteria;Aquificae;Aquificae;Aquificales;Aquificaceae;Hydrogenobaculum;Hydrogenobaculum_sp._Y04AAS1
23.3401	23.9634	24.2619	24.1168	24.3253	23.8593	7	17.3	42.694	52.729	213820000	26	ExploCarb_3811S_S4_137_length_29676_cov_141_44	ExploCarb_3811S_S4_137_length_29676_cov_141_44 UniRef100_G7VDB3 Branched-chain amino acid binding protein n=1 Tax=Pyrobaculum ferrireducens TaxID=1104324 RepID=G7VDB3_9CREN Taxonomy=Archaea;Crenarchaeota;Thermoprotei;Thermoproteales;Thermoproteaceae;Pyrobaculum;Pyrobaculum_ferrireducens
NaN	NaN	NaN	NaN	24.0711	24.8694	6	12.7	69.3	41.055	77207000	11	ExploCarb_3811S_S4_1380_length_5439_cov_180_2	ExploCarb_3811S_S4_1380_length_5439_cov_180_2 UniRef100_G7VCL3 Acylamino-acid-releasing enzyme, conjectural n=1 Tax=Pyrobaculum ferrireducens TaxID=1104324 RepID=G7VCL3_9CREN Taxonomy=Archaea;Crenarchaeota;Thermoprotei;Thermoproteales;Thermoproteaceae;Pyrobaculum;Pyrobaculum_ferrireducens
25.7908	26.3124	24.7043	24.0949	24.7625	NaN	7	41.9	16.505	139.72	528700000	30	ExploCarb_3811S_S4_139_length_29573_cov_106_13	ExploCarb_3811S_S4_139_length_29573_cov_106_13 UniRef100_A0A2J6W661 Biotin carboxyl carrier protein of acetyl-CoA carboxylase n=1 Tax=Hydrogenobaculum sp. TaxID=2053560 RepID=A0A2J6W661_9AQUI Taxonomy=Bacteria;Aquificae;Aquificae;Aquificales;Aquificaceae;Hydrogenobaculum;Hydrogenobaculum_sp.
21.9063	22.447	NaN	21.3871	NaN	NaN	2	4.3	70.398	13.82	26459000	5	ExploCarb_3811S_S4_1408_length_5351_cov_636_2	ExploCarb_3811S_S4_1408_length_5351_cov_636_2 UniRef100_A0A1V5CQ38 Polysialic acid transport protein KpsD n=1 Tax=Syntrophorhabdus sp. PtaU1.Bin058 TaxID=1811704 RepID=A0A1V5CQ38_9DELT Taxonomy=Bacteria;Proteobacteria;Deltaproteobacteria;Syntrophobacterales;Syntrophorhabdaceae;Syntrophorhabdus;Syntrophorhabdus_sp._PtaU1.Bin058
24.397	26.0354	25.2523	24.6372	25.0001	NaN	5	28	25.248	94.627	244780000	30	ExploCarb_3811S_S4_1428_length_5265_cov_777_3	ExploCarb_3811S_S4_1428_length_5265_cov_777_3 UniRef100_A0A2J6X1H6 Uncharacterized protein n=1 Tax=Sulfurihydrogenibium sp. TaxID=2053621 RepID=A0A2J6X1H6_9AQUI Taxonomy=Bacteria;Aquificae;Aquificae;Aquificales;Hydrogenothermaceae;Sulfurihydrogenibium;Sulfurihydrogenibium_sp.
25.2736	25.425	25.7585	25.6343	26.0869	26.9711	5	23	29.905	78.474	418770000	28	ExploCarb_3811S_S4_1428_length_5265_cov_777_6	ExploCarb_3811S_S4_1428_length_5265_cov_777_6 UniRef100_A0A2J6X1E6 Signal peptide peptidase SppA n=1 Tax=Sulfurihydrogenibium sp. TaxID=2053621 RepID=A0A2J6X1E6_9AQUI Taxonomy=Bacteria;Aquificae;Aquificae;Aquificales;Hydrogenothermaceae;Sulfurihydrogenibium;Sulfurihydrogenibium_sp.
25.4184	25.966	25.2361	24.7384	24.4207	NaN	2	19.1	12.422	192.27	327080000	18	ExploCarb_3811S_S4_1428_length_5265_cov_777_7	ExploCarb_3811S_S4_1428_length_5265_cov_777_7 UniRef100_A0A2J6X1E5 Iron-sulfur cluster assembly accessory protein n=1 Tax=Sulfurihydrogenibium sp. TaxID=2053621 RepID=A0A2J6X1E5_9AQUI Taxonomy=Bacteria;Aquificae;Aquificae;Aquificales;Hydrogenothermaceae;Sulfurihydrogenibium;Sulfurihydrogenibium_sp.
23.2949	23.6638	23.8376	24.4663	24.0763	22.6823	4	13.3	42.527	55.593	144060000	29	ExploCarb_3811S_S4_145_length_29082_cov_156_1	ExploCarb_3811S_S4_145_length_29082_cov_156_1 UniRef100_G7VGV3 Pullulanase n=2 Tax=Pyrobaculum ferrireducens TaxID=1104324 RepID=G7VGV3_9CREN Taxonomy=Archaea;Crenarchaeota;Thermoprotei;Thermoproteales;Thermoproteaceae;Pyrobaculum;Pyrobaculum_ferrireducens
NaN	NaN	NaN	23.2799	23.1374	NaN	3	12	33.389	17.04	50243000	4	ExploCarb_3811S_S4_145_length_29082_cov_156_15	ExploCarb_3811S_S4_145_length_29082_cov_156_15 UniRef100_G7VGW9 Malate dehydrogenase n=1 Tax=Pyrobaculum ferrireducens TaxID=1104324 RepID=G7VGW9_9CREN Taxonomy=Archaea;Crenarchaeota;Thermoprotei;Thermoproteales;Thermoproteaceae;Pyrobaculum;Pyrobaculum_ferrireducens
23.9611	24.5882	23.8469	NaN	23.9371	NaN	5	7.4	96.172	69.136	175060000	18	ExploCarb_3811S_S4_145_length_29082_cov_156_2	ExploCarb_3811S_S4_145_length_29082_cov_156_2 UniRef100_G7VGV5 LPXTG-motif cell wall anchor domain protein n=1 Tax=Pyrobaculum ferrireducens TaxID=1104324 RepID=G7VGV5_9CREN Taxonomy=Archaea;Crenarchaeota;Thermoprotei;Thermoproteales;Thermoproteaceae;Pyrobaculum;Pyrobaculum_ferrireducens
24.9414	24.6584	23.9536	NaN	24.562	24.3719	7	26.5	38.715	57.128	204030000	19	ExploCarb_3811S_S4_149_length_28551_cov_23_27	ExploCarb_3811S_S4_149_length_28551_cov_23_27 UniRef100_A0A2N7PJD4 Phosphate ABC transporter substrate-binding protein PstS (Fragment) n=1 Tax=Caldimicrobium thiodismutans TaxID=1653476 RepID=A0A2N7PJD4_9BACT Taxonomy=Bacteria;Thermodesulfobacteria;Thermodesulfobacteria;Thermodesulfobacteriales;Thermodesulfobacteriaceae;Caldimicrobium;Caldimicrobium_thiodismutans
24.877	25.0052	24.1455	25.218	24.2452	24.6322	9	20	61.492	90.817	311170000	30	ExploCarb_3811S_S4_1493_length_5052_cov_1009_1	ExploCarb_3811S_S4_1493_length_5052_cov_1009_1 UniRef100_A0A2J6WY01 Succinate dehydrogenase flavoprotein subunit n=1 Tax=Sulfurihydrogenibium sp. TaxID=2053621 RepID=A0A2J6WY01_9AQUI Taxonomy=Bacteria;Aquificae;Aquificae;Aquificales;Hydrogenothermaceae;Sulfurihydrogenibium;Sulfurihydrogenibium_sp.
NaN	21.3369	NaN	21.8912	22.203	NaN	3	12.3	44.883	19.415	31948000	9	ExploCarb_3811S_S4_15_length_88300_cov_145_52	ExploCarb_3811S_S4_15_length_88300_cov_145_52 UniRef100_A0A2J6W1Z6 Acyl-CoA dehydrogenase n=1 Tax=Caldisphaera sp. TaxID=2060322 RepID=A0A2J6W1Z6_9CREN Taxonomy=Archaea;Crenarchaeota;Thermoprotei;Acidilobales;Caldisphaeraceae;Caldisphaera;Caldisphaera_sp.
22.1172	22.3081	22.6403	21.6963	22.0563	NaN	2	22.8	12.853	12.322	29630000	9	ExploCarb_3811S_S4_15_length_88300_cov_145_87	ExploCarb_3811S_S4_15_length_88300_cov_145_87 UniRef100_A0A2J6XGJ4 Transcriptional regulator n=1 Tax=Caldisphaera sp. TaxID=2060322 RepID=A0A2J6XGJ4_9CREN Taxonomy=Archaea;Crenarchaeota;Thermoprotei;Acidilobales;Caldisphaeraceae;Caldisphaera;Caldisphaera_sp.
24.4466	NaN	24.1612	24.4193	24.8508	NaN	2	9.7	15.177	38.68	123170000	12	ExploCarb_3811S_S4_150_length_28491_cov_832_19	ExploCarb_3811S_S4_150_length_28491_cov_832_19 UniRef100_A0A2J6X0N6 Uncharacterized protein n=1 Tax=Sulfurihydrogenibium sp. TaxID=2053621 RepID=A0A2J6X0N6_9AQUI Taxonomy=Bacteria;Aquificae;Aquificae;Aquificales;Hydrogenothermaceae;Sulfurihydrogenibium;Sulfurihydrogenibium_sp.
24.3544	24.6647	24.2771	24.889	25.2897	NaN	4	9.1	68.066	61.751	156460000	11	ExploCarb_3811S_S4_150_length_28491_cov_832_27	ExploCarb_3811S_S4_150_length_28491_cov_832_27 UniRef100_A0A2J6X0Q0 Potassium transporter Kup n=1 Tax=Sulfurihydrogenibium sp. TaxID=2053621 RepID=A0A2J6X0Q0_9AQUI Taxonomy=Bacteria;Aquificae;Aquificae;Aquificales;Hydrogenothermaceae;Sulfurihydrogenibium;Sulfurihydrogenibium_sp.
22.5873	23.9061	NaN	22.0022	NaN	NaN	6	23.4	44.495	45.164	77482000	16	ExploCarb_3811S_S4_150_length_28491_cov_832_8	ExploCarb_3811S_S4_150_length_28491_cov_832_8 UniRef100_A0A2J6WZ64 Cysteine desulfurase NifS n=1 Tax=Sulfurihydrogenibium sp. TaxID=2053621 RepID=A0A2J6WZ64_9AQUI Taxonomy=Bacteria;Aquificae;Aquificae;Aquificales;Hydrogenothermaceae;Sulfurihydrogenibium;Sulfurihydrogenibium_sp.
23.1644	23.6987	24.3225	25.2784	25.0938	24.5965	7	21.9	47.567	75.71	361240000	38	ExploCarb_3811S_S4_1547_length_4859_cov_4_4	ExploCarb_3811S_S4_1547_length_4859_cov_4_4 UniRef100_A0A2J6WKS3 ABC transporter substrate-binding protein n=1 Tax=Mesoaciditoga sp. TaxID=2060323 RepID=A0A2J6WKS3_9BACT Taxonomy=Bacteria;Thermotogae;Thermotogae;Mesoaciditogales;Mesoaciditogaceae;Mesoaciditoga;Mesoaciditoga_sp.
NaN	21.7704	NaN	23.3041	22.8103	NaN	4	24.4	33.236	25.943	37214000	10	ExploCarb_3811S_S4_156_length_27819_cov_4_7	ExploCarb_3811S_S4_156_length_27819_cov_4_7 UniRef100_A0A2N7PV36 D-ribose ABC transporter substrate-binding protein (Fragment) n=1 Tax=Mesoaciditoga sp. TaxID=2060323 RepID=A0A2N7PV36_9BACT Taxonomy=Bacteria;Thermotogae;Thermotogae;Mesoaciditogales;Mesoaciditogaceae;Mesoaciditoga;Mesoaciditoga_sp.
NaN	22.9937	NaN	23.8048	23.6782	22.5589	4	14.4	41.778	25.569	61129000	9	ExploCarb_3811S_S4_1586_length_4741_cov_48_1	ExploCarb_3811S_S4_1586_length_4741_cov_48_1 UniRef100_A0A2J6WTU8 Alanine--glyoxylate aminotransferase family protein n=1 Tax=Aciduliprofundum sp. TaxID=2060325 RepID=A0A2J6WTU8_9EURY Taxonomy=Archaea;Euryarchaeota;Aciduliprofundum;Aciduliprofundum_sp.
NaN	NaN	NaN	24.6976	24.9441	NaN	2	8.6	32.675	13.548	58187000	8	ExploCarb_3811S_S4_1591_length_4725_cov_42_1	ExploCarb_3811S_S4_1591_length_4725_cov_42_1 UniRef100_T0LBZ1 Uncharacterized protein n=1 Tax=Thermoplasmatales archaeon E-plasma TaxID=667137 RepID=T0LBZ1_9EURY Taxonomy=Archaea;Euryarchaeota;Thermoplasmata;Thermoplasmatales;Thermoplasmatales_archaeon_E-plasma
22.8148	23.6086	22.8849	23.3729	23.5095	22.705	4	7.2	77.639	35.014	115280000	16	ExploCarb_3811S_S4_16_length_84361_cov_24_58	ExploCarb_3811S_S4_16_length_84361_cov_24_58 UniRef100_A0A2N7PIJ1 Sugar transporter n=1 Tax=Caldimicrobium thiodismutans TaxID=1653476 RepID=A0A2N7PIJ1_9BACT Taxonomy=Bacteria;Thermodesulfobacteria;Thermodesulfobacteria;Thermodesulfobacteriales;Thermodesulfobacteriaceae;Caldimicrobium;Caldimicrobium_thiodismutans
NaN	22.1802	NaN	NaN	22.6134	NaN	3	13.1	32.905	18.093	26790000	6	ExploCarb_3811S_S4_16_length_84361_cov_24_67	ExploCarb_3811S_S4_16_length_84361_cov_24_67 UniRef100_A0A2N7PLK1 4-hydroxy-tetrahydrodipicolinate synthase n=1 Tax=Caldimicrobium thiodismutans TaxID=1653476 RepID=A0A2N7PLK1_9BACT Taxonomy=Bacteria;Thermodesulfobacteria;Thermodesulfobacteria;Thermodesulfobacteriales;Thermodesulfobacteriaceae;Caldimicrobium;Caldimicrobium_thiodismutans
30.3782	31.4334	29.8897	27.7275	29.1207	28.103	26	42.5	71.662	323.31	59391000000	639	ExploCarb_3811S_S4_160_length_26857_cov_918_15	ExploCarb_3811S_S4_160_length_26857_cov_918_15 UniRef100_A0A2J6WZX2 2-oxoglutarate decarboxylase n=1 Tax=Sulfurihydrogenibium sp. TaxID=2053621 RepID=A0A2J6WZX2_9AQUI Taxonomy=Bacteria;Aquificae;Aquificae;Aquificales;Hydrogenothermaceae;Sulfurihydrogenibium;Sulfurihydrogenibium_sp.
25.6221	26.3376	24.9527	24.209	24.8563	24.2359	13	37.9	52.252	132.84	846320000	67	ExploCarb_3811S_S4_160_length_26857_cov_918_16	ExploCarb_3811S_S4_160_length_26857_cov_918_16 UniRef100_A0A2J6WZR8 Acetyl-CoA carboxylase biotin carboxylase subunit n=1 Tax=Sulfurihydrogenibium sp. TaxID=2053621 RepID=A0A2J6WZR8_9AQUI Taxonomy=Bacteria;Aquificae;Aquificae;Aquificales;Hydrogenothermaceae;Sulfurihydrogenibium;Sulfurihydrogenibium_sp.
23.2996	23.7234	23.2304	NaN	22.647	22.8753	3	9.7	46.276	26.586	75309000	13	ExploCarb_3811S_S4_160_length_26857_cov_918_18	ExploCarb_3811S_S4_160_length_26857_cov_918_18 UniRef100_A0A2J6WZS0 Isocitrate dehydrogenase n=1 Tax=Sulfurihydrogenibium sp. TaxID=2053621 RepID=A0A2J6WZS0_9AQUI Taxonomy=Bacteria;Aquificae;Aquificae;Aquificales;Hydrogenothermaceae;Sulfurihydrogenibium;Sulfurihydrogenibium_sp.
22.7237	23.6909	21.9155	21.9704	21.9446	21.475	6	17.2	49.501	35.703	79253000	14	ExploCarb_3811S_S4_160_length_26857_cov_918_19	ExploCarb_3811S_S4_160_length_26857_cov_918_19 UniRef100_A0A2J6WZW6 ATPase n=1 Tax=Sulfurihydrogenibium sp. TaxID=2053621 RepID=A0A2J6WZW6_9AQUI Taxonomy=Bacteria;Aquificae;Aquificae;Aquificales;Hydrogenothermaceae;Sulfurihydrogenibium;Sulfurihydrogenibium_sp.
24.2869	25.506	24.5224	24.2447	24.4431	NaN	9	20	68.035	243.29	263940000	34	ExploCarb_3811S_S4_160_length_26857_cov_918_20	ExploCarb_3811S_S4_160_length_26857_cov_918_20 UniRef100_A0A2J6WZX0 ATP citrate synthase n=1 Tax=Sulfurihydrogenibium sp. TaxID=2053621 RepID=A0A2J6WZX0_9AQUI Taxonomy=Bacteria;Aquificae;Aquificae;Aquificales;Hydrogenothermaceae;Sulfurihydrogenibium;Sulfurihydrogenibium_sp.
25.9561	27.0532	26.6553	26.6686	27.547	26.7497	5	11.5	46.125	43.393	898360000	18	ExploCarb_3811S_S4_165_length_25995_cov_117_10	ExploCarb_3811S_S4_165_length_25995_cov_117_10 UniRef100_A0A2N7PYW3 Cytochrome b n=1 Tax=Hydrogenobaculum sp. TaxID=2053560 RepID=A0A2N7PYW3_9AQUI Taxonomy=Bacteria;Aquificae;Aquificae;Aquificales;Aquificaceae;Hydrogenobaculum;Hydrogenobaculum_sp.
25.9791	26.3694	26.0883	28.1969	27.442	27.6958	9	39	26.508	323.31	2513700000	76	ExploCarb_3811S_S4_165_length_25995_cov_117_11	ExploCarb_3811S_S4_165_length_25995_cov_117_11 UniRef100_A0A2N7Q243 Cytochrome C n=1 Tax=Hydrogenobaculum sp. TaxID=2053560 RepID=A0A2N7Q243_9AQUI Taxonomy=Bacteria;Aquificae;Aquificae;Aquificales;Aquificaceae;Hydrogenobaculum;Hydrogenobaculum_sp.
NaN	26.1842	NaN	27.5734	27.0553	NaN	2	14.8	19.866	14.636	539050000	14	ExploCarb_3811S_S4_165_length_25995_cov_117_9	ExploCarb_3811S_S4_165_length_25995_cov_117_9 UniRef100_A0A2N7PYU7 Ubiquinol-cytochrome c reductase iron-sulfur subunit n=1 Tax=Hydrogenobaculum sp. TaxID=2053560 RepID=A0A2N7PYU7_9AQUI Taxonomy=Bacteria;Aquificae;Aquificae;Aquificales;Aquificaceae;Hydrogenobaculum;Hydrogenobaculum_sp.
22.0559	23.4151	NaN	21.7163	22.1139	NaN	7	23.1	44.186	156.69	74813000	12	ExploCarb_3811S_S4_166_length_25930_cov_1001_24	ExploCarb_3811S_S4_166_length_25930_cov_1001_24 UniRef100_A0A2J6X2B4 Phosphoglycerate kinase n=1 Tax=Sulfurihydrogenibium sp. TaxID=2053621 RepID=A0A2J6X2B4_9AQUI Taxonomy=Bacteria;Aquificae;Aquificae;Aquificales;Hydrogenothermaceae;Sulfurihydrogenibium;Sulfurihydrogenibium_sp.
23.5688	23.9983	NaN	23.0847	22.9348	NaN	4	15	53.111	32.064	85363000	15	ExploCarb_3811S_S4_166_length_25930_cov_1001_26	ExploCarb_3811S_S4_166_length_25930_cov_1001_26 UniRef100_A0A2J6X2A7 Inosine-5'-monophosphate dehydrogenase n=1 Tax=Sulfurihydrogenibium sp. TaxID=2053621 RepID=A0A2J6X2A7_9AQUI Taxonomy=Bacteria;Aquificae;Aquificae;Aquificales;Hydrogenothermaceae;Sulfurihydrogenibium;Sulfurihydrogenibium_sp.
21.953	23.5414	22.9362	24.6637	23.6821	22.9508	7	26.4	46.228	323.31	184200000	36	ExploCarb_3811S_S4_1664_length_4509_cov_4_4	ExploCarb_3811S_S4_1664_length_4509_cov_4_4 UniRef100_A0A2N7PRN8 ABC transporter substrate-binding protein n=1 Tax=Mesoaciditoga sp. TaxID=2060323 RepID=A0A2N7PRN8_9BACT Taxonomy=Bacteria;Thermotogae;Thermotogae;Mesoaciditogales;Mesoaciditogaceae;Mesoaciditoga;Mesoaciditoga_sp.
22.328	22.9076	22.9211	24.5136	24.1615	NaN	5	34.7	25.136	28.883	105800000	14	ExploCarb_3811S_S4_17_length_82050_cov_28_39	ExploCarb_3811S_S4_17_length_82050_cov_28_39 UniRef100_A0A2K2V935 Peroxiredoxin n=1 Tax=Fervidicoccus sp. TaxID=2060324 RepID=A0A2K2V935_9CREN Taxonomy=Archaea;Crenarchaeota;Thermoprotei;Fervidicoccales;Fervidicoccaceae;Fervidicoccus;Fervidicoccus_sp.
NaN	NaN	NaN	26.4733	NaN	26.3638	2	2.3	100.26	60.967	193160000	9	ExploCarb_3811S_S4_170_length_25631_cov_71_6	ExploCarb_3811S_S4_170_length_25631_cov_71_6 UniRef100_A0A2J6XMN8 Uncharacterized protein n=1 Tax=Nitrososphaera sp. TaxID=1971748 RepID=A0A2J6XMN8_9ARCH Taxonomy=Archaea;Thaumarchaeota;Nitrososphaeria;Nitrososphaerales;Nitrososphaeraceae;Nitrososphaera;Nitrososphaera_sp.
NaN	22.5819	NaN	NaN	21.9479	NaN	3	9	43.032	22.251	32355000	5	ExploCarb_3811S_S4_172_length_25138_cov_834_10	ExploCarb_3811S_S4_172_length_25138_cov_834_10 UniRef100_A0A2J6X095 Efflux RND transporter periplasmic adaptor subunit n=1 Tax=Sulfurihydrogenibium sp. TaxID=2053621 RepID=A0A2J6X095_9AQUI Taxonomy=Bacteria;Aquificae;Aquificae;Aquificales;Hydrogenothermaceae;Sulfurihydrogenibium;Sulfurihydrogenibium_sp.
25.0431	25.4039	25.7749	25.7613	26.0417	26.3307	12	25.4	53.404	107.35	944280000	69	ExploCarb_3811S_S4_172_length_25138_cov_834_11	ExploCarb_3811S_S4_172_length_25138_cov_834_11 UniRef100_A0A2J6X0A3 TolC family protein n=1 Tax=Sulfurihydrogenibium sp. TaxID=2053621 RepID=A0A2J6X0A3_9AQUI Taxonomy=Bacteria;Aquificae;Aquificae;Aquificales;Hydrogenothermaceae;Sulfurihydrogenibium;Sulfurihydrogenibium_sp.
24.215	24.8921	24.6798	24.7817	25.6488	24.6051	12	26.9	57.888	152.43	427170000	45	ExploCarb_3811S_S4_172_length_25138_cov_834_13	ExploCarb_3811S_S4_172_length_25138_cov_834_13 UniRef100_A0A2J6X0F1 MCE family protein n=1 Tax=Sulfurihydrogenibium sp. TaxID=2053621 RepID=A0A2J6X0F1_9AQUI Taxonomy=Bacteria;Aquificae;Aquificae;Aquificales;Hydrogenothermaceae;Sulfurihydrogenibium;Sulfurihydrogenibium_sp.
24.608	24.6987	24.316	25.6054	25.3075	25.8153	16	28.3	85.494	235.25	615230000	47	ExploCarb_3811S_S4_172_length_25138_cov_834_21	ExploCarb_3811S_S4_172_length_25138_cov_834_21 UniRef100_C4FL25 Putative tonB-dependent receptor n=1 Tax=Sulfurihydrogenibium yellowstonense SS-5 TaxID=432331 RepID=C4FL25_9AQUI Taxonomy=Bacteria;Aquificae;Aquificae;Aquificales;Hydrogenothermaceae;Sulfurihydrogenibium;Sulfurihydrogenibium_yellowstonense;Sulfurihydrogenibium_yellowstonense_SS-5
26.4203	27.2502	26.3269	25.9045	26.6497	26.1298	26	52.8	58.449	323.31	3947500000	200	ExploCarb_3811S_S4_172_length_25138_cov_834_6	ExploCarb_3811S_S4_172_length_25138_cov_834_6 UniRef100_A0A2J6X0F4 60 kDa chaperonin n=1 Tax=Sulfurihydrogenibium sp. TaxID=2053621 RepID=A0A2J6X0F4_9AQUI Taxonomy=Bacteria;Aquificae;Aquificae;Aquificales;Hydrogenothermaceae;Sulfurihydrogenibium;Sulfurihydrogenibium_sp.
24.905	25.0044	24.5571	23.3705	23.8298	NaN	3	38.8	10.828	175.59	299270000	29	ExploCarb_3811S_S4_172_length_25138_cov_834_7	ExploCarb_3811S_S4_172_length_25138_cov_834_7 UniRef100_A0A2J6X091 10 kDa chaperonin n=1 Tax=Sulfurihydrogenibium sp. TaxID=2053621 RepID=A0A2J6X091_9AQUI Taxonomy=Bacteria;Aquificae;Aquificae;Aquificales;Hydrogenothermaceae;Sulfurihydrogenibium;Sulfurihydrogenibium_sp.
23.9299	24.6203	23.7356	23.8181	25.3618	23.2838	13	13.5	121.06	98.813	417580000	40	ExploCarb_3811S_S4_172_length_25138_cov_834_9	ExploCarb_3811S_S4_172_length_25138_cov_834_9 UniRef100_A0A2J6X0E2 Multidrug transporter AcrB n=1 Tax=Sulfurihydrogenibium sp. TaxID=2053621 RepID=A0A2J6X0E2_9AQUI Taxonomy=Bacteria;Aquificae;Aquificae;Aquificales;Hydrogenothermaceae;Sulfurihydrogenibium;Sulfurihydrogenibium_sp.
NaN	NaN	NaN	NaN	23.3403	23.8465	6	26.3	33.588	146.88	53185000	13	ExploCarb_3811S_S4_1740_length_4311_cov_157_3	ExploCarb_3811S_S4_1740_length_4311_cov_157_3 UniRef100_A0A2J6XMC0 Peptidase_S15 domain-containing protein n=1 Tax=Caldisphaera sp. TaxID=2060322 RepID=A0A2J6XMC0_9CREN Taxonomy=Archaea;Crenarchaeota;Thermoprotei;Acidilobales;Caldisphaeraceae;Caldisphaera;Caldisphaera_sp.
22.8184	23.9152	24.9052	25.5627	25.1845	23.5931	8	21.6	62.946	88.75	289010000	44	ExploCarb_3811S_S4_175_length_24939_cov_5_6	ExploCarb_3811S_S4_175_length_24939_cov_5_6 UniRef100_A0A2J6WI11 ABC transporter substrate-binding protein n=1 Tax=Mesoaciditoga sp. TaxID=2060323 RepID=A0A2J6WI11_9BACT Taxonomy=Bacteria;Thermotogae;Thermotogae;Mesoaciditogales;Mesoaciditogaceae;Mesoaciditoga;Mesoaciditoga_sp.
22.0177	22.4564	NaN	22.443	NaN	NaN	2	15.7	16.756	11.623	27427000	7	ExploCarb_3811S_S4_1751_length_4286_cov_202_4	ExploCarb_3811S_S4_1751_length_4286_cov_202_4 UniRef100_F2L311 Uncharacterized protein n=1 Tax=Thermoproteus uzoniensis (strain 768-20) TaxID=999630 RepID=F2L311_THEU7 Taxonomy=Archaea;Crenarchaeota;Thermoprotei;Thermoproteales;Thermoproteaceae;Thermoproteus;Thermoproteus_uzoniensis;Thermoproteus_uzoniensis_768-20
NaN	NaN	22.968	24.5037	23.3187	23.4754	4	3.8	174.24	26.427	74181000	12	ExploCarb_3811S_S4_177_length_24851_cov_7_21	ExploCarb_3811S_S4_177_length_24851_cov_7_21 UniRef100_A0A497HUT3 Uncharacterized protein n=1 Tax=Thermoplasmata archaeon TaxID=1906666 RepID=A0A497HUT3_9EURY Taxonomy=Archaea;Euryarchaeota;Thermoplasmata;Thermoplasmata_archaeon
NaN	NaN	NaN	24.8707	26.0872	25.0465	11	16.5	77.218	323.31	314770000	21	ExploCarb_3811S_S4_179_length_24712_cov_181_27	ExploCarb_3811S_S4_179_length_24712_cov_181_27 UniRef100_G7VEP2 Penicillin amidase n=1 Tax=Pyrobaculum ferrireducens TaxID=1104324 RepID=G7VEP2_9CREN Taxonomy=Archaea;Crenarchaeota;Thermoprotei;Thermoproteales;Thermoproteaceae;Pyrobaculum;Pyrobaculum_ferrireducens
23.1663	22.9783	21.7781	23.2716	21.581	NaN	11	18	81.669	76.48	113520000	30	ExploCarb_3811S_S4_18_length_81103_cov_23_41	ExploCarb_3811S_S4_18_length_81103_cov_23_41 UniRef100_A0A2N7PLJ1 Heterodisulfide reductase subunit A n=1 Tax=Caldimicrobium thiodismutans TaxID=1653476 RepID=A0A2N7PLJ1_9BACT Taxonomy=Bacteria;Thermodesulfobacteria;Thermodesulfobacteria;Thermodesulfobacteriales;Thermodesulfobacteriaceae;Caldimicrobium;Caldimicrobium_thiodismutans
27.029	26.5174	25.4298	26.5428	25.4022	25.4841	18	31.7	75.638	323.31	2810000000	135	ExploCarb_3811S_S4_18_length_81103_cov_23_43	ExploCarb_3811S_S4_18_length_81103_cov_23_43 UniRef100_A0A2N7PKR8 Adenylyl-sulfate reductase subunit alpha n=1 Tax=Caldimicrobium thiodismutans TaxID=1653476 RepID=A0A2N7PKR8_9BACT Taxonomy=Bacteria;Thermodesulfobacteria;Thermodesulfobacteria;Thermodesulfobacteriales;Thermodesulfobacteriaceae;Caldimicrobium;Caldimicrobium_thiodismutans
24.8498	24.811	25.013	26.0801	24.8009	24.774	5	42	13.456	76.69	409630000	31	ExploCarb_3811S_S4_18_length_81103_cov_23_45	ExploCarb_3811S_S4_18_length_81103_cov_23_45 UniRef100_A0A2N7PKU7 Uncharacterized protein n=1 Tax=Caldimicrobium thiodismutans TaxID=1653476 RepID=A0A2N7PKU7_9BACT Taxonomy=Bacteria;Thermodesulfobacteria;Thermodesulfobacteria;Thermodesulfobacteriales;Thermodesulfobacteriaceae;Caldimicrobium;Caldimicrobium_thiodismutans
NaN	23.0208	NaN	23.2044	NaN	NaN	5	14.4	53.317	76.99	47621000	9	ExploCarb_3811S_S4_18_length_81103_cov_23_46	ExploCarb_3811S_S4_18_length_81103_cov_23_46 UniRef100_A0A2N7PKS3 Sulfate adenylyltransferase n=1 Tax=Caldimicrobium thiodismutans TaxID=1653476 RepID=A0A2N7PKS3_9BACT Taxonomy=Bacteria;Thermodesulfobacteria;Thermodesulfobacteria;Thermodesulfobacteriales;Thermodesulfobacteriaceae;Caldimicrobium;Caldimicrobium_thiodismutans
NaN	22.0594	NaN	24.3779	23.631	NaN	2	19.5	17.485	16.49	63492000	9	ExploCarb_3811S_S4_18_length_81103_cov_23_62	ExploCarb_3811S_S4_18_length_81103_cov_23_62 UniRef100_A0A2N7PIV1 6,7-dimethyl-8-ribityllumazine synthase n=1 Tax=Caldimicrobium thiodismutans TaxID=1653476 RepID=A0A2N7PIV1_9BACT Taxonomy=Bacteria;Thermodesulfobacteria;Thermodesulfobacteria;Thermodesulfobacteriales;Thermodesulfobacteriaceae;Caldimicrobium;Caldimicrobium_thiodismutans
24.2936	23.91	23.935	24.2832	23.4898	23.7298	3	39.3	11.537	66.306	146380000	15	ExploCarb_3811S_S4_18_length_81103_cov_23_72	ExploCarb_3811S_S4_18_length_81103_cov_23_72 UniRef100_A0A2N7PKZ9 Thioredoxin n=1 Tax=Caldimicrobium thiodismutans TaxID=1653476 RepID=A0A2N7PKZ9_9BACT Taxonomy=Bacteria;Thermodesulfobacteria;Thermodesulfobacteria;Thermodesulfobacteriales;Thermodesulfobacteriaceae;Caldimicrobium;Caldimicrobium_thiodismutans
NaN	22.0919	NaN	23.6815	23.7118	NaN	3	14	31.365	18.43	42275000	9	ExploCarb_3811S_S4_1800_length_4173_cov_48_4	ExploCarb_3811S_S4_1800_length_4173_cov_48_4 UniRef100_B4UA40 Linocin_M18 bacteriocin protein n=1 Tax=Hydrogenobaculum sp. (strain Y04AAS1) TaxID=380749 RepID=B4UA40_HYDS0 Taxonomy=Bacteria;Aquificae;Aquificae;Aquificales;Aquificaceae;Hydrogenobaculum;Hydrogenobaculum_sp._Y04AAS1
NaN	23.9651	NaN	23.773	NaN	NaN	3	19.1	20.896	34.9	53815000	6	ExploCarb_3811S_S4_1844_length_4064_cov_690_6	ExploCarb_3811S_S4_1844_length_4064_cov_690_6 UniRef100_A0A2J6X148 Flagellar hook protein (Fragment) n=1 Tax=Sulfurihydrogenibium sp. TaxID=2053621 RepID=A0A2J6X148_9AQUI Taxonomy=Bacteria;Aquificae;Aquificae;Aquificales;Hydrogenothermaceae;Sulfurihydrogenibium;Sulfurihydrogenibium_sp.
NaN	23.0057	22.6882	NaN	23.1674	NaN	4	10.9	67.207	26.367	41873000	10	ExploCarb_3811S_S4_1854_length_4045_cov_316_1	ExploCarb_3811S_S4_1854_length_4045_cov_316_1 UniRef100_C1DU75 PilQ n=1 Tax=Sulfurihydrogenibium azorense (strain Az-Fu1 / DSM 15241 / OCM 825) TaxID=204536 RepID=C1DU75_SULAA Taxonomy=Bacteria;Aquificae;Aquificae;Aquificales;Hydrogenothermaceae;Sulfurihydrogenibium;Sulfurihydrogenibium_azorense;Sulfurihydrogenibium_azorense_Az-Fu1
25.7812	26.8504	27.5933	28.6135	28.1348	27.6049	3	17.6	27.557	323.31	1332200000	35	ExploCarb_3811S_S4_1873_length_4010_cov_6_5	ExploCarb_3811S_S4_1873_length_4010_cov_6_5 UniRef100_A0A2J6N5N1 ABC transporter substrate-binding protein (Fragment) n=1 Tax=Candidatus Korarchaeota archaeon TaxID=2056630 RepID=A0A2J6N5N1_9ARCH Taxonomy=Archaea;Candidatus_Korarchaeota;Candidatus_Korarchaeota_archaeon
21.8871	NaN	21.8987	22.6455	22.2247	NaN	2	17.9	16.047	12.255	32878000	9	ExploCarb_3811S_S4_19_length_79925_cov_146_4	ExploCarb_3811S_S4_19_length_79925_cov_146_4 UniRef100_A0A2J6XIG4 AbrB family DNA-binding protein n=1 Tax=Caldisphaera sp. TaxID=2060322 RepID=A0A2J6XIG4_9CREN Taxonomy=Archaea;Crenarchaeota;Thermoprotei;Acidilobales;Caldisphaeraceae;Caldisphaera;Caldisphaera_sp.
25.8965	25.6299	24.9146	24.492	24.3607	24.6933	4	31.2	16.129	60.573	294770000	14	ExploCarb_3811S_S4_1921_length_3930_cov_104_4	ExploCarb_3811S_S4_1921_length_3930_cov_104_4 UniRef100_M1QJ08 Rubrerythrin n=2 Tax=unclassified Hydrogenobaculum TaxID=2622382 RepID=M1QJ08_9AQUI Taxonomy=Bacteria;Aquificae;Aquificae;Aquificales;Aquificaceae;Hydrogenobaculum;unclassified_Hydrogenobaculum
NaN	NaN	NaN	26.8984	26.3548	NaN	2	3.2	91.656	88.819	398540000	10	ExploCarb_3811S_S4_1926_length_3923_cov_27_2;ExploCarb_3811S_S4_1623_length_4632_cov_4_2	ExploCarb_3811S_S4_1926_length_3923_cov_27_2 UniRef100_A0A2T9WNQ2 Uncharacterized protein n=1 Tax=Sulfolobales archaeon SCGC AB-777_K09 TaxID=2005260 RepID=A0A2T9WNQ2_9CREN; ExploCarb_3811S_S4_1623_length_4632_cov_4_2 UniRef100_A0A2T9WNQ2 Uncharacterized protein n=1 Tax=Sulfolobales archaeon SCGC AB-777_K09 TaxID=2005260 RepID=A0A2T9WNQ2_9CREN Taxonomy=Archaea;Crenarchaeota;Thermoprotei;Sulfoloba…
21.9692	NaN	22.686	22.4035	22.5274	23.6811	5	10.1	70.133	30.58	57151000	17	ExploCarb_3811S_S4_193_length_23732_cov_124_5	ExploCarb_3811S_S4_193_length_23732_cov_124_5 UniRef100_A0A2J6XIJ0 Aldehyde ferredoxin oxidoreductase n=1 Tax=Caldisphaera sp. TaxID=2060322 RepID=A0A2J6XIJ0_9CREN Taxonomy=Archaea;Crenarchaeota;Thermoprotei;Acidilobales;Caldisphaeraceae;Caldisphaera;Caldisphaera_sp.
NaN	23.4969	22.3324	NaN	22.7764	NaN	5	21.3	42.8	116.97	73165000	16	ExploCarb_3811S_S4_196_length_23615_cov_109_14	ExploCarb_3811S_S4_196_length_23615_cov_109_14 UniRef100_A0A2N7Q0X1 Pyridine nucleotide-disulfide oxidoreductase n=1 Tax=Hydrogenobaculum sp. TaxID=2053560 RepID=A0A2N7Q0X1_9AQUI Taxonomy=Bacteria;Aquificae;Aquificae;Aquificales;Aquificaceae;Hydrogenobaculum;Hydrogenobaculum_sp.
24.8838	25.9329	25.4357	25.4595	25.7166	24.2277	5	32	22.405	198.62	473730000	27	ExploCarb_3811S_S4_196_length_23615_cov_109_16	ExploCarb_3811S_S4_196_length_23615_cov_109_16 UniRef100_A0A2N7Q0V5 Peroxiredoxin n=1 Tax=Hydrogenobaculum sp. TaxID=2053560 RepID=A0A2N7Q0V5_9AQUI Taxonomy=Bacteria;Aquificae;Aquificae;Aquificales;Aquificaceae;Hydrogenobaculum;Hydrogenobaculum_sp.
22.9156	24.309	23.2166	24.8579	24.7284	NaN	7	26.5	41.765	58.145	150030000	27	ExploCarb_3811S_S4_196_length_23615_cov_109_22	ExploCarb_3811S_S4_196_length_23615_cov_109_22 UniRef100_A0A2N7Q0W6 Fructose-1,6-bisphosphate aldolase/phosphatase n=1 Tax=Hydrogenobaculum sp. TaxID=2053560 RepID=A0A2N7Q0W6_9AQUI Taxonomy=Bacteria;Aquificae;Aquificae;Aquificales;Aquificaceae;Hydrogenobaculum;Hydrogenobaculum_sp.
26.2074	26.5087	26.5935	27.3659	27.1809	25.2936	9	54.4	25.473	80.772	1913800000	54	ExploCarb_3811S_S4_2_length_230493_cov_22_7	ExploCarb_3811S_S4_2_length_230493_cov_22_7 UniRef100_A0A2N7PKG3 Peroxiredoxin n=1 Tax=Caldimicrobium thiodismutans TaxID=1653476 RepID=A0A2N7PKG3_9BACT Taxonomy=Bacteria;Thermodesulfobacteria;Thermodesulfobacteria;Thermodesulfobacteriales;Thermodesulfobacteriaceae;Caldimicrobium;Caldimicrobium_thiodismutans
24.2464	25.4534	24.7024	25.219	26.5789	25.2711	12	26.4	65.835	286.49	847020000	54	ExploCarb_3811S_S4_2_length_230493_cov_22_79	ExploCarb_3811S_S4_2_length_230493_cov_22_79 UniRef100_A0A2N7PJM8 Uncharacterized protein n=1 Tax=Caldimicrobium thiodismutans TaxID=1653476 RepID=A0A2N7PJM8_9BACT Taxonomy=Bacteria;Thermodesulfobacteria;Thermodesulfobacteria;Thermodesulfobacteriales;Thermodesulfobacteriaceae;Caldimicrobium;Caldimicrobium_thiodismutans
22.0403	22.9957	22.879	23.5593	23.418	NaN	7	20.6	54.213	65.439	91088000	21	ExploCarb_3811S_S4_2050_length_3709_cov_176_3	ExploCarb_3811S_S4_2050_length_3709_cov_176_3 UniRef100_G7VCV7 Dipeptide binding protein n=1 Tax=Pyrobaculum ferrireducens TaxID=1104324 RepID=G7VCV7_9CREN Taxonomy=Archaea;Crenarchaeota;Thermoprotei;Thermoproteales;Thermoproteaceae;Pyrobaculum;Pyrobaculum_ferrireducens
24.6599	25.1787	25.9738	26.9419	26.172	26.7897	3	7.2	53.475	323.31	819360000	35	ExploCarb_3811S_S4_208_length_23079_cov_107_10	ExploCarb_3811S_S4_208_length_23079_cov_107_10 UniRef100_A0A2N7Q1S5 Cytochrome oxidase n=1 Tax=Hydrogenobaculum sp. TaxID=2053560 RepID=A0A2N7Q1S5_9AQUI Taxonomy=Bacteria;Aquificae;Aquificae;Aquificales;Aquificaceae;Hydrogenobaculum;Hydrogenobaculum_sp.
26.9514	27.0691	28.486	28.8722	28.3864	28.9255	6	21.6	32.35	234.82	2305000000	31	ExploCarb_3811S_S4_208_length_23079_cov_107_11	ExploCarb_3811S_S4_208_length_23079_cov_107_11 UniRef100_A0A2N7Q1Q0 Cytochrome c class I n=1 Tax=Hydrogenobaculum sp. TaxID=2053560 RepID=A0A2N7Q1Q0_9AQUI Taxonomy=Bacteria;Aquificae;Aquificae;Aquificales;Aquificaceae;Hydrogenobaculum;Hydrogenobaculum_sp.
25.3086	25.5993	26.1791	26.9971	26.5891	27.1218	6	22.7	34.293	323.31	1248600000	52	ExploCarb_3811S_S4_208_length_23079_cov_107_9	ExploCarb_3811S_S4_208_length_23079_cov_107_9 UniRef100_A0A2N7Q1Q4 Nitrogen fixation protein FixO n=1 Tax=Hydrogenobaculum sp. TaxID=2053560 RepID=A0A2N7Q1Q4_9AQUI Taxonomy=Bacteria;Aquificae;Aquificae;Aquificales;Aquificaceae;Hydrogenobaculum;Hydrogenobaculum_sp.
NaN	21.2796	21.1008	NaN	21.4661	NaN	2	6.4	42.746	11.439	14380000	6	ExploCarb_3811S_S4_2110_length_3622_cov_147_3	ExploCarb_3811S_S4_2110_length_3622_cov_147_3 UniRef100_G7VG02 Branched-chain amino acid binding protein n=1 Tax=Pyrobaculum ferrireducens TaxID=1104324 RepID=G7VG02_9CREN Taxonomy=Archaea;Crenarchaeota;Thermoprotei;Thermoproteales;Thermoproteaceae;Pyrobaculum;Pyrobaculum_ferrireducens
NaN	NaN	NaN	22.8877	NaN	24.3734	6	7.6	113.39	36.261	47932000	12	ExploCarb_3811S_S4_213_length_22270_cov_113_23	ExploCarb_3811S_S4_213_length_22270_cov_113_23 UniRef100_A0A2N7Q4M1 Tetrathionate reductase subunit TtrA n=1 Tax=Hydrogenobaculum sp. TaxID=2053560 RepID=A0A2N7Q4M1_9AQUI Taxonomy=Bacteria;Aquificae;Aquificae;Aquificales;Aquificaceae;Hydrogenobaculum;Hydrogenobaculum_sp.
23.3877	24.1065	NaN	24.6388	24.5823	24.7129	2	10.4	31.341	65.553	116840000	16	ExploCarb_3811S_S4_213_length_22270_cov_113_25	ExploCarb_3811S_S4_213_length_22270_cov_113_25 UniRef100_M1RK72 Fe-S-cluster-containing hydrogenase subunit n=1 Tax=Hydrogenobaculum sp. HO TaxID=547144 RepID=M1RK72_9AQUI Taxonomy=Bacteria;Aquificae;Aquificae;Aquificales;Aquificaceae;Hydrogenobaculum;Hydrogenobaculum_sp._HO
23.0301	23.1972	23.0154	24.0625	23.4423	24.0357	5	20.2	34.984	132.35	110570000	18	ExploCarb_3811S_S4_215_length_22021_cov_5_19	ExploCarb_3811S_S4_215_length_22021_cov_5_19 UniRef100_A0A2J6WLP7 SLH domain-containing protein n=1 Tax=Mesoaciditoga sp. TaxID=2060323 RepID=A0A2J6WLP7_9BACT Taxonomy=Bacteria;Thermotogae;Thermotogae;Mesoaciditogales;Mesoaciditogaceae;Mesoaciditoga;Mesoaciditoga_sp.
25.0828	25.5491	25.1377	24.5649	25.3584	24.7365	14	39.6	58.417	323.31	578570000	56	ExploCarb_3811S_S4_219_length_21845_cov_107_21	ExploCarb_3811S_S4_219_length_21845_cov_107_21 UniRef100_A0A2N7PZI4 60 kDa chaperonin n=1 Tax=Hydrogenobaculum sp. TaxID=2053560 RepID=A0A2N7PZI4_9AQUI Taxonomy=Bacteria;Aquificae;Aquificae;Aquificales;Aquificaceae;Hydrogenobaculum;Hydrogenobaculum_sp.
28.8848	29.2366	29.4821	30.3509	29.7791	28.4171	3	47.4	10.594	323.31	5315600000	83	ExploCarb_3811S_S4_2195_length_3517_cov_545_1	ExploCarb_3811S_S4_2195_length_3517_cov_545_1 UniRef100_UPI00048AF4DF flagellin n=1 Tax=Sulfurihydrogenibium subterraneum TaxID=171121 RepID=UPI00048AF4DF Taxonomy=Bacteria;Aquificae;Aquificae;Aquificales;Hydrogenothermaceae;Sulfurihydrogenibium;Sulfurihydrogenibium_subterraneum
NaN	25.3318	NaN	NaN	26.6661	26.5183	3	4.8	68.871	30.545	320240000	9	ExploCarb_3811S_S4_2206_length_3508_cov_45_2	ExploCarb_3811S_S4_2206_length_3508_cov_45_2 NO ANNOTATION
23.7457	24.375	26.3227	25.9355	25.639	24.3844	12	18.6	100.09	323.31	719900000	70	ExploCarb_3811S_S4_2231_length_3478_cov_15_2	ExploCarb_3811S_S4_2231_length_3478_cov_15_2 UniRef100_X0YSG3 Phage_sheath_1 domain-containing protein (Fragment) n=1 Tax=marine sediment metagenome TaxID=412755 RepID=X0YSG3_9ZZZZ Taxonomy=marine_sediment_metagenome
25.3839	26.4844	25.998	25.7984	25.3718	NaN	8	18.7	57.603	81.161	484080000	33	ExploCarb_3811S_S4_2233_length_3477_cov_3_1	ExploCarb_3811S_S4_2233_length_3477_cov_3_1 UniRef100_D5X6B9 60 kDa chaperonin n=1 Tax=Thiomonas intermedia (strain K12) TaxID=75379 RepID=D5X6B9_THIK1 Taxonomy=Bacteria;Proteobacteria;Betaproteobacteria;Burkholderiales;Thiomonas;Thiomonas_intermedia;Thiomonas_intermedia_K12
24.8411	24.8379	23.4238	23.3944	23.1428	22.4771	2	50	7.7757	183.75	175080000	23	ExploCarb_3811S_S4_2239_length_3465_cov_829_4	ExploCarb_3811S_S4_2239_length_3465_cov_829_4 UniRef100_A0A2J6X0X6 Ferredoxin n=1 Tax=Sulfurihydrogenibium sp. TaxID=2053621 RepID=A0A2J6X0X6_9AQUI Taxonomy=Bacteria;Aquificae;Aquificae;Aquificales;Hydrogenothermaceae;Sulfurihydrogenibium;Sulfurihydrogenibium_sp.
23.317	23.6791	22.4015	NaN	22.0966	23.4777	4	25	22.058	23.072	93996000	13	ExploCarb_3811S_S4_2239_length_3465_cov_829_5	ExploCarb_3811S_S4_2239_length_3465_cov_829_5 UniRef100_A0A2J6X0X7 Cytochrome C n=1 Tax=Sulfurihydrogenibium sp. TaxID=2053621 RepID=A0A2J6X0X7_9AQUI Taxonomy=Bacteria;Aquificae;Aquificae;Aquificales;Hydrogenothermaceae;Sulfurihydrogenibium;Sulfurihydrogenibium_sp.
NaN	21.1636	NaN	NaN	22.6051	NaN	3	10.1	63.495	52.089	32184000	8	ExploCarb_3811S_S4_228_length_21376_cov_4_20	ExploCarb_3811S_S4_228_length_21376_cov_4_20 UniRef100_A0A2J6X738 ABC transporter substrate-binding protein n=1 Tax=Caldisericum exile TaxID=693075 RepID=A0A2J6X738_9BACT Taxonomy=Bacteria;Caldiserica;Caldisericia;Caldisericales;Caldisericaceae;Caldisericum;Caldisericum_exile
23.2501	23.4112	23.5742	23.4329	22.8961	22.9178	8	16.6	59.961	162.45	170890000	28	ExploCarb_3811S_S4_231_length_21181_cov_168_4	ExploCarb_3811S_S4_231_length_21181_cov_168_4 UniRef100_UPI0011E4EE9A thermosome subunit n=1 Tax=Pyrobaculum ferrireducens TaxID=1104324 RepID=UPI0011E4EE9A Taxonomy=Archaea;Crenarchaeota;Thermoprotei;Thermoproteales;Thermoproteaceae;Pyrobaculum;Pyrobaculum_ferrireducens
23.6244	24.46	24.8897	25.0937	25.2153	24.0181	7	26.4	35.761	78.99	335070000	30	ExploCarb_3811S_S4_2345_length_3327_cov_17_2	ExploCarb_3811S_S4_2345_length_3327_cov_17_2 UniRef100_Q972K4 Sulfur oxygenase/reductase n=1 Tax=Sulfurisphaera tokodaii (strain DSM 16993 / JCM 10545 / NBRC 100140 / 7) TaxID=273063 RepID=Q972K4_SULTO Taxonomy=Archaea;Crenarchaeota;Thermoprotei;Sulfolobales;Sulfolobaceae;Sulfurisphaera;Sulfurisphaera_tokodaii;Sulfurisphaera_tokodaii_str._7
24.3556	24.8592	25.9081	26.9349	26.4671	26.7595	14	32.6	68.859	323.31	1696300000	109	ExploCarb_3811S_S4_2364_length_3303_cov_4_1	ExploCarb_3811S_S4_2364_length_3303_cov_4_1 UniRef100_A0A2J6WKQ3 ABC transporter substrate-binding protein n=1 Tax=Mesoaciditoga sp. TaxID=2060323 RepID=A0A2J6WKQ3_9BACT Taxonomy=Bacteria;Thermotogae;Thermotogae;Mesoaciditogales;Mesoaciditogaceae;Mesoaciditoga;Mesoaciditoga_sp.
24.0576	24.2859	23.9893	24.4408	23.4467	NaN	5	17.5	42.891	40.204	141910000	24	ExploCarb_3811S_S4_239_length_20924_cov_115_13	ExploCarb_3811S_S4_239_length_20924_cov_115_13 UniRef100_A0A2J6W694 Ferredoxin oxidoreductase n=1 Tax=Hydrogenobaculum sp. TaxID=2053560 RepID=A0A2J6W694_9AQUI Taxonomy=Bacteria;Aquificae;Aquificae;Aquificales;Aquificaceae;Hydrogenobaculum;Hydrogenobaculum_sp.
NaN	22.3046	NaN	NaN	22.3026	NaN	3	6.8	71.436	20.629	26379000	10	ExploCarb_3811S_S4_239_length_20924_cov_115_24	ExploCarb_3811S_S4_239_length_20924_cov_115_24 UniRef100_A0A2J6W697 Hydrogenase 2 large subunit n=1 Tax=Hydrogenobaculum sp. TaxID=2053560 RepID=A0A2J6W697_9AQUI Taxonomy=Bacteria;Aquificae;Aquificae;Aquificales;Aquificaceae;Hydrogenobaculum;Hydrogenobaculum_sp.
26.2411	25.0373	NaN	23.5587	24.0956	NaN	12	17.1	77.328	108.16	363640000	29	ExploCarb_3811S_S4_24_length_74811_cov_23_30	ExploCarb_3811S_S4_24_length_74811_cov_23_30 UniRef100_A0A2N7PKL6 Biotin attachment protein n=1 Tax=Caldimicrobium thiodismutans TaxID=1653476 RepID=A0A2N7PKL6_9BACT Taxonomy=Bacteria;Thermodesulfobacteria;Thermodesulfobacteria;Thermodesulfobacteriales;Thermodesulfobacteriaceae;Caldimicrobium;Caldimicrobium_thiodismutans
24.6438	25.0088	24.2638	24.0568	24.0183	22.879	9	9.9	112.75	110.16	444560000	47	ExploCarb_3811S_S4_2426_length_3219_cov_995_1	ExploCarb_3811S_S4_2426_length_3219_cov_995_1 UniRef100_A0A2J6X2L0 Chaperone protein ClpB n=1 Tax=Sulfurihydrogenibium sp. TaxID=2053621 RepID=A0A2J6X2L0_9AQUI Taxonomy=Bacteria;Aquificae;Aquificae;Aquificales;Hydrogenothermaceae;Sulfurihydrogenibium;Sulfurihydrogenibium_sp.
25.9486	26.3446	26.2266	25.8878	25.8227	25.9562	7	24.4	46.167	179.4	534190000	31	ExploCarb_3811S_S4_248_length_20606_cov_122_18	ExploCarb_3811S_S4_248_length_20606_cov_122_18 UniRef100_A0A2J6XJ36 Citrate synthase n=1 Tax=Caldisphaera sp. TaxID=2060322 RepID=A0A2J6XJ36_9CREN Taxonomy=Archaea;Crenarchaeota;Thermoprotei;Acidilobales;Caldisphaeraceae;Caldisphaera;Caldisphaera_sp.
NaN	23.0187	23.6094	23.5346	23.295	24.0981	2	8.9	31.541	19.034	58393000	7	ExploCarb_3811S_S4_259_length_20079_cov_121_4	ExploCarb_3811S_S4_259_length_20079_cov_121_4 UniRef100_A0A2N7Q0T0 Signal peptide peptidase SppA n=1 Tax=Hydrogenobaculum sp. TaxID=2053560 RepID=A0A2N7Q0T0_9AQUI Taxonomy=Bacteria;Aquificae;Aquificae;Aquificales;Aquificaceae;Hydrogenobaculum;Hydrogenobaculum_sp.
26.0059	26.6384	26.4552	26.4064	26.8171	25.4187	10	45	21.823	323.31	1881000000	80	ExploCarb_3811S_S4_2643_length_2986_cov_819_1	ExploCarb_3811S_S4_2643_length_2986_cov_819_1 UniRef100_A0A2J6X032 Uncharacterized protein n=1 Tax=Sulfurihydrogenibium sp. TaxID=2053621 RepID=A0A2J6X032_9AQUI Taxonomy=Bacteria;Aquificae;Aquificae;Aquificales;Hydrogenothermaceae;Sulfurihydrogenibium;Sulfurihydrogenibium_sp.
25.7346	25.7214	25.8915	25.6182	25.9859	25.7613	8	32.3	33.579	60.179	592600000	39	ExploCarb_3811S_S4_2643_length_2986_cov_819_2	ExploCarb_3811S_S4_2643_length_2986_cov_819_2 UniRef100_A0A2J6X0A1 Adhesin n=1 Tax=Sulfurihydrogenibium sp. TaxID=2053621 RepID=A0A2J6X0A1_9AQUI Taxonomy=Bacteria;Aquificae;Aquificae;Aquificales;Hydrogenothermaceae;Sulfurihydrogenibium;Sulfurihydrogenibium_sp.
NaN	25.0965	24.6585	24.1969	24.457	25.3632	2	34.3	3.8676	14.365	251750000	13	ExploCarb_3811S_S4_2679_length_2949_cov_325_1	ExploCarb_3811S_S4_2679_length_2949_cov_325_1 UniRef100_A0A2J6X0N0 Uncharacterized protein (Fragment) n=1 Tax=Sulfurihydrogenibium sp. TaxID=2053621 RepID=A0A2J6X0N0_9AQUI Taxonomy=Bacteria;Aquificae;Aquificae;Aquificales;Hydrogenothermaceae;Sulfurihydrogenibium;Sulfurihydrogenibium_sp.
NaN	22.2525	NaN	NaN	21.9399	NaN	4	11.1	71.895	30.468	30948000	11	ExploCarb_3811S_S4_2679_length_2949_cov_325_2	ExploCarb_3811S_S4_2679_length_2949_cov_325_2 UniRef100_A0A285NZ33 Type I phosphodiesterase / nucleotide pyrophosphatase n=1 Tax=Hydrogenobacter hydrogenophilus TaxID=35835 RepID=A0A285NZ33_9AQUI Taxonomy=Bacteria;Aquificae;Aquificae;Aquificales;Aquificaceae;Hydrogenobacter;Hydrogenobacter_hydrogenophilus
27.0483	27.1498	28.9736	28.4706	28.1332	29.5592	6	67.3	11.389	323.31	4310200000	71	ExploCarb_3811S_S4_2705_length_2913_cov_64_3	ExploCarb_3811S_S4_2705_length_2913_cov_64_3 UniRef100_A0A2J6W684 Uncharacterized protein n=1 Tax=Hydrogenobaculum sp. TaxID=2053560 RepID=A0A2J6W684_9AQUI Taxonomy=Bacteria;Aquificae;Aquificae;Aquificales;Aquificaceae;Hydrogenobaculum;Hydrogenobaculum_sp.
27.3222	27.5393	29.54	28.3984	28.8331	29.6946	5	46.9	11.835	323.31	4599100000	65	ExploCarb_3811S_S4_2705_length_2913_cov_64_4	ExploCarb_3811S_S4_2705_length_2913_cov_64_4 UniRef100_A0A2J6W667 Uncharacterized protein n=1 Tax=Hydrogenobaculum sp. TaxID=2053560 RepID=A0A2J6W667_9AQUI Taxonomy=Bacteria;Aquificae;Aquificae;Aquificales;Aquificaceae;Hydrogenobaculum;Hydrogenobaculum_sp.
NaN	24.1164	NaN	24.0653	23.9004	NaN	2	12.6	23.746	22.285	86417000	4	ExploCarb_3811S_S4_2716_length_2902_cov_105_3	ExploCarb_3811S_S4_2716_length_2902_cov_105_3 UniRef100_A0A2J6W7F9 Superoxide dismutase n=1 Tax=Hydrogenobaculum sp. TaxID=2053560 RepID=A0A2J6W7F9_9AQUI Taxonomy=Bacteria;Aquificae;Aquificae;Aquificales;Aquificaceae;Hydrogenobaculum;Hydrogenobaculum_sp.
22.7704	NaN	24.4153	25.0228	24.598	NaN	4	33.8	16.316	24.145	102340000	17	ExploCarb_3811S_S4_274_length_19364_cov_110_8	ExploCarb_3811S_S4_274_length_19364_cov_110_8 UniRef100_A0A2J6W6F4 6,7-dimethyl-8-ribityllumazine synthase n=1 Tax=Hydrogenobaculum sp. TaxID=2053560 RepID=A0A2J6W6F4_9AQUI Taxonomy=Bacteria;Aquificae;Aquificae;Aquificales;Aquificaceae;Hydrogenobaculum;Hydrogenobaculum_sp.
26.0448	26.8014	26.4813	26.1767	26.355	25.6446	2	17	12.028	323.31	907280000	13	ExploCarb_3811S_S4_277_length_19130_cov_750_3	ExploCarb_3811S_S4_277_length_19130_cov_750_3 UniRef100_A0A2J6X0T6 Uncharacterized protein n=1 Tax=Sulfurihydrogenibium sp. TaxID=2053621 RepID=A0A2J6X0T6_9AQUI Taxonomy=Bacteria;Aquificae;Aquificae;Aquificales;Hydrogenothermaceae;Sulfurihydrogenibium;Sulfurihydrogenibium_sp.
NaN	24.2425	24.0221	NaN	23.8556	NaN	2	27.4	7.9933	12.488	102860000	8	ExploCarb_3811S_S4_277_length_19130_cov_750_4	ExploCarb_3811S_S4_277_length_19130_cov_750_4 UniRef100_A0A2J6X0P1 Uncharacterized protein n=1 Tax=Sulfurihydrogenibium sp. TaxID=2053621 RepID=A0A2J6X0P1_9AQUI Taxonomy=Bacteria;Aquificae;Aquificae;Aquificales;Hydrogenothermaceae;Sulfurihydrogenibium;Sulfurihydrogenibium_sp.
26.6288	27.1026	26.7543	26.5956	26.2819	26.7398	6	53.7	10.512	42.214	686300000	25	ExploCarb_3811S_S4_277_length_19130_cov_750_6	ExploCarb_3811S_S4_277_length_19130_cov_750_6 NO ANNOTATION
27.0307	27.177	25.4611	24.8597	25.0945	25.904	15	45.2	33.121	238.61	1637700000	59	ExploCarb_3811S_S4_282_length_18953_cov_907_12	ExploCarb_3811S_S4_282_length_18953_cov_907_12 UniRef100_B2VA10 Rhodanese domain protein n=1 Tax=Sulfurihydrogenibium sp. (strain YO3AOP1) TaxID=436114 RepID=B2VA10_SULSY Taxonomy=Bacteria;Aquificae;Aquificae;Aquificales;Hydrogenothermaceae;Sulfurihydrogenibium;Sulfurihydrogenibium_sp._YO3AOP1
23.8701	24.7456	23.9807	23.595	23.7544	23.3769	4	21.4	21.814	86.724	233010000	15	ExploCarb_3811S_S4_282_length_18953_cov_907_15	ExploCarb_3811S_S4_282_length_18953_cov_907_15 UniRef100_A0A2J6X085 Pyridine nucleotide-disulfide oxidoreductase n=1 Tax=Sulfurihydrogenibium sp. TaxID=2053621 RepID=A0A2J6X085_9AQUI Taxonomy=Bacteria;Aquificae;Aquificae;Aquificales;Hydrogenothermaceae;Sulfurihydrogenibium;Sulfurihydrogenibium_sp.
NaN	22.9698	NaN	22.8341	23.0516	NaN	6	7.8	123.33	36.52	53061000	15	ExploCarb_3811S_S4_282_length_18953_cov_907_3	ExploCarb_3811S_S4_282_length_18953_cov_907_3 UniRef100_B2VA20 Molybdopterin oxidoreductase n=1 Tax=Sulfurihydrogenibium sp. (strain YO3AOP1) TaxID=436114 RepID=B2VA20_SULSY Taxonomy=Bacteria;Aquificae;Aquificae;Aquificales;Hydrogenothermaceae;Sulfurihydrogenibium;Sulfurihydrogenibium_sp._YO3AOP1
25.1383	25.1348	24.4858	23.8896	24.8336	23.8873	8	49.8	23.686	51.731	416460000	31	ExploCarb_3811S_S4_282_length_18953_cov_907_5	ExploCarb_3811S_S4_282_length_18953_cov_907_5 UniRef100_C1DW82 Sulfur reductase FeS subunit n=1 Tax=Sulfurihydrogenibium azorense (strain Az-Fu1 / DSM 15241 / OCM 825) TaxID=204536 RepID=C1DW82_SULAA Taxonomy=Bacteria;Aquificae;Aquificae;Aquificales;Hydrogenothermaceae;Sulfurihydrogenibium;Sulfurihydrogenibium_azorense;Sulfurihydrogenibium_azorense_Az-Fu1
25.215	25.1908	24.5606	23.9326	24.8547	24.5455	8	26	42.266	80.499	612600000	51	ExploCarb_3811S_S4_282_length_18953_cov_907_6	ExploCarb_3811S_S4_282_length_18953_cov_907_6 UniRef100_UPI00048CBFCD c-type cytochrome n=1 Tax=Sulfurihydrogenibium subterraneum TaxID=171121 RepID=UPI00048CBFCD Taxonomy=Bacteria;Aquificae;Aquificae;Aquificales;Hydrogenothermaceae;Sulfurihydrogenibium;Sulfurihydrogenibium_subterraneum
24.5125	24.3717	22.9384	22.8198	23.1996	23.9372	12	33.4	44.612	194.68	390000000	48	ExploCarb_3811S_S4_282_length_18953_cov_907_7	ExploCarb_3811S_S4_282_length_18953_cov_907_7 UniRef100_UPI00048C05F8 DMSO reductase family iron-sulfur subunit n=1 Tax=Sulfurihydrogenibium subterraneum TaxID=171121 RepID=UPI00048C05F8 Taxonomy=Bacteria;Aquificae;Aquificae;Aquificales;Hydrogenothermaceae;Sulfurihydrogenibium;Sulfurihydrogenibium_subterraneum
25.0078	25.066	24.9966	25.2556	25.4762	25.8216	11	13.2	109.29	80.271	319140000	24	ExploCarb_3811S_S4_282_length_18953_cov_907_8	ExploCarb_3811S_S4_282_length_18953_cov_907_8 UniRef100_UPI0004908F49 molybdopterin-dependent oxidoreductase n=1 Tax=Sulfurihydrogenibium subterraneum TaxID=171121 RepID=UPI0004908F49 Taxonomy=Bacteria;Aquificae;Aquificae;Aquificales;Hydrogenothermaceae;Sulfurihydrogenibium;Sulfurihydrogenibium_subterraneum
25.7483	26.5764	26.159	25.6116	26.5632	25.278	11	62	17.855	271.39	1267600000	70	ExploCarb_3811S_S4_282_length_18953_cov_907_9	ExploCarb_3811S_S4_282_length_18953_cov_907_9 UniRef100_UPI00048E2DD6 sulfurtransferase n=1 Tax=Sulfurihydrogenibium subterraneum TaxID=171121 RepID=UPI00048E2DD6 Taxonomy=Bacteria;Aquificae;Aquificae;Aquificales;Hydrogenothermaceae;Sulfurihydrogenibium;Sulfurihydrogenibium_subterraneum
NaN	NaN	24.1057	NaN	NaN	24.8076	3	34.5	12.002	29.644	57048000	10	ExploCarb_3811S_S4_2836_length_2803_cov_132_4	ExploCarb_3811S_S4_2836_length_2803_cov_132_4 UniRef100_UPI000490898E DUF2173 family protein n=1 Tax=Sulfurihydrogenibium subterraneum TaxID=171121 RepID=UPI000490898E Taxonomy=Bacteria;Aquificae;Aquificae;Aquificales;Hydrogenothermaceae;Sulfurihydrogenibium;Sulfurihydrogenibium_subterraneum
22.149	22.3738	NaN	23.2968	23.6888	NaN	4	17.4	43.885	56.05	72937000	13	ExploCarb_3811S_S4_287_length_18885_cov_33_17	ExploCarb_3811S_S4_287_length_18885_cov_33_17 UniRef100_A0A2J6WDX1 Uncharacterized protein n=1 Tax=Caldisericum exile TaxID=693075 RepID=A0A2J6WDX1_9BACT Taxonomy=Bacteria;Caldiserica;Caldisericia;Caldisericales;Caldisericaceae;Caldisericum;Caldisericum_exile
NaN	21.2316	NaN	21.6079	21.7747	NaN	4	10	69.251	29.091	20892000	12	ExploCarb_3811S_S4_2886_length_2762_cov_141_1	ExploCarb_3811S_S4_2886_length_2762_cov_141_1 UniRef100_F2L646 Ni,Fe-hydrogenase I large subunit n=1 Tax=Thermoproteus uzoniensis (strain 768-20) TaxID=999630 RepID=F2L646_THEU7 Taxonomy=Archaea;Crenarchaeota;Thermoprotei;Thermoproteales;Thermoproteaceae;Thermoproteus;Thermoproteus_uzoniensis;Thermoproteus_uzoniensis_768-20
NaN	24.7038	25.8893	26.7466	26.4129	26.7142	2	9.7	50.585	117.07	473110000	14	ExploCarb_3811S_S4_289_length_18823_cov_53_16	ExploCarb_3811S_S4_289_length_18823_cov_53_16 UniRef100_A0A4P2VEV5 Branched-chain amino acid ABC transporter, amino acid-binding protein n=1 Tax=Conexivisphaera calidus TaxID=1874277 RepID=A0A4P2VEV5_9ARCH Taxonomy=Archaea;Candidatus_Geothermarchaeota;Conexivisphaera;Conexivisphaera_calidus
NaN	NaN	NaN	25.1242	24.8745	NaN	2	7.6	52.344	72.067	114300000	13	ExploCarb_3811S_S4_29_length_66129_cov_22_1	ExploCarb_3811S_S4_29_length_66129_cov_22_1 UniRef100_I0A0F7 Uncharacterized protein n=1 Tax=Fervidicoccus fontis (strain DSM 19380 / JCM 18336 / VKM B-2539 / Kam940) TaxID=1163730 RepID=I0A0F7_FERFK Taxonomy=Archaea;Crenarchaeota;Thermoprotei;Fervidicoccales;Fervidicoccaceae;Fervidicoccus;Fervidicoccus_fontis;Fervidicoccus_fontis_Kam940
22.9858	24.0405	22.7158	22.4591	22.3511	NaN	5	18.3	46.607	50.101	80789000	16	ExploCarb_3811S_S4_292_length_18741_cov_868_21	ExploCarb_3811S_S4_292_length_18741_cov_868_21 UniRef100_A0A2J6X0G9 Glutamate-1-semialdehyde 2,1-aminomutase n=1 Tax=Sulfurihydrogenibium sp. TaxID=2053621 RepID=A0A2J6X0G9_9AQUI Taxonomy=Bacteria;Aquificae;Aquificae;Aquificales;Hydrogenothermaceae;Sulfurihydrogenibium;Sulfurihydrogenibium_sp.
23.8626	24.4422	24.3964	24.6183	25.2075	23.6613	4	10.6	56.9	43.444	228170000	17	ExploCarb_3811S_S4_294_length_18633_cov_147_12	ExploCarb_3811S_S4_294_length_18633_cov_147_12 UniRef100_G7VE72 Cytochrome bd ubiquinol oxidase, subunit I n=1 Tax=Pyrobaculum ferrireducens TaxID=1104324 RepID=G7VE72_9CREN Taxonomy=Archaea;Crenarchaeota;Thermoprotei;Thermoproteales;Thermoproteaceae;Pyrobaculum;Pyrobaculum_ferrireducens
NaN	22.5723	22.8643	NaN	23.0402	23.0254	6	10.1	84.343	37.645	75620000	13	ExploCarb_3811S_S4_294_length_18633_cov_147_5	ExploCarb_3811S_S4_294_length_18633_cov_147_5 UniRef100_G7VDP8 Extracellular solute-binding protein, family 5 n=1 Tax=Pyrobaculum ferrireducens TaxID=1104324 RepID=G7VDP8_9CREN Taxonomy=Archaea;Crenarchaeota;Thermoprotei;Thermoproteales;Thermoproteaceae;Pyrobaculum;Pyrobaculum_ferrireducens
22.8728	23.3884	22.8341	22.584	22.0741	NaN	5	28.3	32.773	34.433	69067000	15	ExploCarb_3811S_S4_298_length_18394_cov_793_10	ExploCarb_3811S_S4_298_length_18394_cov_793_10 UniRef100_A0A2J6X2L7 Ferredoxin oxidoreductase n=1 Tax=Sulfurihydrogenibium sp. TaxID=2053621 RepID=A0A2J6X2L7_9AQUI Taxonomy=Bacteria;Aquificae;Aquificae;Aquificales;Hydrogenothermaceae;Sulfurihydrogenibium;Sulfurihydrogenibium_sp.
NaN	25.0328	23.8941	24.2525	23.4978	24.0109	2	15	25.159	30.753	174480000	20	ExploCarb_3811S_S4_298_length_18394_cov_793_11	ExploCarb_3811S_S4_298_length_18394_cov_793_11 UniRef100_A0A2J6X2H5 Ferredoxin oxidoreductase n=1 Tax=Sulfurihydrogenibium sp. TaxID=2053621 RepID=A0A2J6X2H5_9AQUI Taxonomy=Bacteria;Aquificae;Aquificae;Aquificales;Hydrogenothermaceae;Sulfurihydrogenibium;Sulfurihydrogenibium_sp.
25.5869	26.4163	25.6315	26.5635	25.7621	25.8051	7	21.4	44.025	62.623	712120000	47	ExploCarb_3811S_S4_298_length_18394_cov_793_17	ExploCarb_3811S_S4_298_length_18394_cov_793_17 UniRef100_A0A2J6X2N3 Ferredoxin oxidoreductase n=1 Tax=Sulfurihydrogenibium sp. TaxID=2053621 RepID=A0A2J6X2N3_9AQUI Taxonomy=Bacteria;Aquificae;Aquificae;Aquificales;Hydrogenothermaceae;Sulfurihydrogenibium;Sulfurihydrogenibium_sp.
24.1632	24.4914	24.298	23.7016	23.7127	23.8125	5	28.6	26.07	67.686	173530000	23	ExploCarb_3811S_S4_298_length_18394_cov_793_19	ExploCarb_3811S_S4_298_length_18394_cov_793_19 UniRef100_A0A2J6X2J3 Ferredoxin oxidoreductase n=1 Tax=Sulfurihydrogenibium sp. TaxID=2053621 RepID=A0A2J6X2J3_9AQUI Taxonomy=Bacteria;Aquificae;Aquificae;Aquificales;Hydrogenothermaceae;Sulfurihydrogenibium;Sulfurihydrogenibium_sp.
24.6397	25.4064	25.0956	24.2907	23.6273	NaN	4	21.6	26.569	25.605	226690000	13	ExploCarb_3811S_S4_298_length_18394_cov_793_8	ExploCarb_3811S_S4_298_length_18394_cov_793_8 UniRef100_A0A2J6X2L4 2-oxoglutarate:ferredoxin oxidoreductase n=1 Tax=Sulfurihydrogenibium sp. TaxID=2053621 RepID=A0A2J6X2L4_9AQUI Taxonomy=Bacteria;Aquificae;Aquificae;Aquificales;Hydrogenothermaceae;Sulfurihydrogenibium;Sulfurihydrogenibium_sp.
26.3347	27.079	26.227	26.5831	25.8745	25.1471	10	26.2	42.984	225.62	876310000	49	ExploCarb_3811S_S4_298_length_18394_cov_793_9	ExploCarb_3811S_S4_298_length_18394_cov_793_9 UniRef100_A0A2J6X2I3 Ferredoxin oxidoreductase n=1 Tax=Sulfurihydrogenibium sp. TaxID=2053621 RepID=A0A2J6X2I3_9AQUI Taxonomy=Bacteria;Aquificae;Aquificae;Aquificales;Hydrogenothermaceae;Sulfurihydrogenibium;Sulfurihydrogenibium_sp.
23.2037	24.5503	23.478	23.2055	23.2627	NaN	3	24.8	18.589	37.491	112570000	10	ExploCarb_3811S_S4_299_length_18341_cov_1018_1	ExploCarb_3811S_S4_299_length_18341_cov_1018_1 UniRef100_A0A2J6X197 Ferredoxin-thioredoxin reductase n=1 Tax=Sulfurihydrogenibium sp. TaxID=2053621 RepID=A0A2J6X197_9AQUI Taxonomy=Bacteria;Aquificae;Aquificae;Aquificales;Hydrogenothermaceae;Sulfurihydrogenibium;Sulfurihydrogenibium_sp.
24.1884	23.8955	23.5716	23.2514	23.3162	23.5846	2	8.6	33.009	27.453	96316000	13	ExploCarb_3811S_S4_299_length_18341_cov_1018_10	ExploCarb_3811S_S4_299_length_18341_cov_1018_10 UniRef100_A0A2J6X178 ATP synthase gamma chain n=1 Tax=Sulfurihydrogenibium sp. TaxID=2053621 RepID=A0A2J6X178_9AQUI Taxonomy=Bacteria;Aquificae;Aquificae;Aquificales;Hydrogenothermaceae;Sulfurihydrogenibium;Sulfurihydrogenibium_sp.
25.2088	26.0833	25.4454	25.2217	24.9909	24.099	13	39.5	52.299	291.11	879730000	79	ExploCarb_3811S_S4_299_length_18341_cov_1018_11	ExploCarb_3811S_S4_299_length_18341_cov_1018_11 UniRef100_A0A2J6X189 ATP synthase subunit beta n=1 Tax=Sulfurihydrogenibium sp. TaxID=2053621 RepID=A0A2J6X189_9AQUI Taxonomy=Bacteria;Aquificae;Aquificae;Aquificales;Hydrogenothermaceae;Sulfurihydrogenibium;Sulfurihydrogenibium_sp.
22.8643	23.5255	NaN	NaN	21.9406	NaN	7	19.8	51.707	56.953	78369000	16	ExploCarb_3811S_S4_299_length_18341_cov_1018_15	ExploCarb_3811S_S4_299_length_18341_cov_1018_15 UniRef100_A0A2J6W5J5 Aldehyde dehydrogenase n=1 Tax=Sulfurihydrogenibium sp. TaxID=2053621 RepID=A0A2J6W5J5_9AQUI Taxonomy=Bacteria;Aquificae;Aquificae;Aquificales;Hydrogenothermaceae;Sulfurihydrogenibium;Sulfurihydrogenibium_sp.
23.657	22.4118	NaN	23.3687	22.5768	NaN	3	30.4	12.513	18.461	60346000	14	ExploCarb_3811S_S4_299_length_18341_cov_1018_16	ExploCarb_3811S_S4_299_length_18341_cov_1018_16 UniRef100_A0A2J6X198 Transcriptional regulator n=1 Tax=Sulfurihydrogenibium sp. TaxID=2053621 RepID=A0A2J6X198_9AQUI Taxonomy=Bacteria;Aquificae;Aquificae;Aquificales;Hydrogenothermaceae;Sulfurihydrogenibium;Sulfurihydrogenibium_sp.
26.9203	27.5091	27.2559	26.9273	27.6569	26.5208	12	27.9	53.24	222.46	2531200000	80	ExploCarb_3811S_S4_299_length_18341_cov_1018_17	ExploCarb_3811S_S4_299_length_18341_cov_1018_17 UniRef100_A0A2J6X1A0 Type I glutamate--ammonia ligase n=1 Tax=Sulfurihydrogenibium sp. TaxID=2053621 RepID=A0A2J6X1A0_9AQUI Taxonomy=Bacteria;Aquificae;Aquificae;Aquificales;Hydrogenothermaceae;Sulfurihydrogenibium;Sulfurihydrogenibium_sp.
23.89	24.5713	23.8164	23.142	24.3722	NaN	5	15.8	31.374	217.84	179950000	18	ExploCarb_3811S_S4_299_length_18341_cov_1018_2	ExploCarb_3811S_S4_299_length_18341_cov_1018_2 UniRef100_A0A2J6W5K3 MULTIHEME_CYTC domain-containing protein n=1 Tax=Sulfurihydrogenibium sp. TaxID=2053621 RepID=A0A2J6W5K3_9AQUI Taxonomy=Bacteria;Aquificae;Aquificae;Aquificales;Hydrogenothermaceae;Sulfurihydrogenibium;Sulfurihydrogenibium_sp.
24.038	24.3237	24.4523	24.2402	NaN	NaN	6	33	21.598	54.732	120600000	13	ExploCarb_3811S_S4_299_length_18341_cov_1018_3	ExploCarb_3811S_S4_299_length_18341_cov_1018_3 UniRef100_A0A2J6X169 Flavodoxin family protein n=1 Tax=Sulfurihydrogenibium sp. TaxID=2053621 RepID=A0A2J6X169_9AQUI Taxonomy=Bacteria;Aquificae;Aquificae;Aquificales;Hydrogenothermaceae;Sulfurihydrogenibium;Sulfurihydrogenibium_sp.
22.4818	23.1151	22.0255	22.3461	22.348	NaN	4	20.8	19.793	26.227	58692000	9	ExploCarb_3811S_S4_299_length_18341_cov_1018_7	ExploCarb_3811S_S4_299_length_18341_cov_1018_7 UniRef100_A0A2J6X1A8 ATP synthase subunit b n=1 Tax=Sulfurihydrogenibium sp. TaxID=2053621 RepID=A0A2J6X1A8_9AQUI Taxonomy=Bacteria;Aquificae;Aquificae;Aquificales;Hydrogenothermaceae;Sulfurihydrogenibium;Sulfurihydrogenibium_sp.
24.4367	25.1808	24.9696	24.6199	24.4364	22.9006	7	15.1	54.915	323.31	631150000	65	ExploCarb_3811S_S4_299_length_18341_cov_1018_9	ExploCarb_3811S_S4_299_length_18341_cov_1018_9 UniRef100_A0A2J6W5L0 ATP synthase subunit alpha n=1 Tax=Sulfurihydrogenibium sp. TaxID=2053621 RepID=A0A2J6W5L0_9AQUI Taxonomy=Bacteria;Aquificae;Aquificae;Aquificales;Hydrogenothermaceae;Sulfurihydrogenibium;Sulfurihydrogenibium_sp.
23.3839	22.2828	23.3615	29.8432	31.6531	27.6635	8	11.8	96.232	323.31	9088800000	45	ExploCarb_3811S_S4_2994_length_2665_cov_56_1	ExploCarb_3811S_S4_2994_length_2665_cov_56_1 UniRef100_A0A2J6WTQ4 Peptidase_S8 domain-containing protein (Fragment) n=1 Tax=Aciduliprofundum sp. TaxID=2060325 RepID=A0A2J6WTQ4_9EURY Taxonomy=Archaea;Euryarchaeota;Aciduliprofundum;Aciduliprofundum_sp.
24.1352	24.6959	24.6827	25.2192	25.0963	24.7874	8	20.4	50.761	92.047	625340000	52	ExploCarb_3811S_S4_3026_length_2638_cov_176_3	ExploCarb_3811S_S4_3026_length_2638_cov_176_3 UniRef100_G7VBS8 Uncharacterized protein n=1 Tax=Pyrobaculum ferrireducens TaxID=1104324 RepID=G7VBS8_9CREN Taxonomy=Archaea;Crenarchaeota;Thermoprotei;Thermoproteales;Thermoproteaceae;Pyrobaculum;Pyrobaculum_ferrireducens
23.3717	22.7496	NaN	24.3884	22.8359	23.7042	3	17.6	24.229	43.376	90648000	13	ExploCarb_3811S_S4_305_length_18207_cov_111_13	ExploCarb_3811S_S4_305_length_18207_cov_111_13 UniRef100_A0A2N7Q115 Glutaredoxin n=1 Tax=Hydrogenobaculum sp. TaxID=2053560 RepID=A0A2N7Q115_9AQUI Taxonomy=Bacteria;Aquificae;Aquificae;Aquificales;Aquificaceae;Hydrogenobaculum;Hydrogenobaculum_sp.
NaN	NaN	NaN	22.2587	21.8724	NaN	2	7.5	45.533	14.283	12077000	4	ExploCarb_3811S_S4_310_length_18082_cov_11_16	ExploCarb_3811S_S4_310_length_18082_cov_11_16 UniRef100_F2L3E8 Sugar-binding periplasmic protein n=1 Tax=Thermoproteus uzoniensis (strain 768-20) TaxID=999630 RepID=F2L3E8_THEU7 Taxonomy=Archaea;Crenarchaeota;Thermoprotei;Thermoproteales;Thermoproteaceae;Thermoproteus;Thermoproteus_uzoniensis;Thermoproteus_uzoniensis_768-20
NaN	NaN	24.9636	27.7403	NaN	NaN	2	23.2	5.7212	16.117	444820000	3	ExploCarb_3811S_S4_3117_length_2578_cov_4_1	ExploCarb_3811S_S4_3117_length_2578_cov_4_1 UniRef100_A0A2J6WLT5 Uncharacterized protein n=1 Tax=Mesoaciditoga sp. TaxID=2060323 RepID=A0A2J6WLT5_9BACT Taxonomy=Bacteria;Thermotogae;Thermotogae;Mesoaciditogales;Mesoaciditogaceae;Mesoaciditoga;Mesoaciditoga_sp.
NaN	23.2547	NaN	22.4949	22.8524	NaN	3	11.9	35.505	17.683	43890000	5	ExploCarb_3811S_S4_319_length_17687_cov_973_12	ExploCarb_3811S_S4_319_length_17687_cov_973_12 UniRef100_A0A2J6X1J2 Hydroxyacid dehydrogenase n=1 Tax=Sulfurihydrogenibium sp. TaxID=2053621 RepID=A0A2J6X1J2_9AQUI Taxonomy=Bacteria;Aquificae;Aquificae;Aquificales;Hydrogenothermaceae;Sulfurihydrogenibium;Sulfurihydrogenibium_sp.
23.9091	24.7917	23.7656	23.7428	24.2101	NaN	6	23.5	33.976	132.9	244160000	37	ExploCarb_3811S_S4_319_length_17687_cov_973_13	ExploCarb_3811S_S4_319_length_17687_cov_973_13 UniRef100_A0A2J6X1M7 Ribose-phosphate pyrophosphokinase n=1 Tax=Sulfurihydrogenibium sp. TaxID=2053621 RepID=A0A2J6X1M7_9AQUI Taxonomy=Bacteria;Aquificae;Aquificae;Aquificales;Hydrogenothermaceae;Sulfurihydrogenibium;Sulfurihydrogenibium_sp.
22.7884	22.6192	22.3201	24.8798	24.8747	NaN	2	8.2	47.569	42.674	140590000	17	ExploCarb_3811S_S4_32_length_62826_cov_31_29	ExploCarb_3811S_S4_32_length_62826_cov_31_29 UniRef100_A0A497GEK2 Aminotransferase n=1 Tax=Thermoprotei archaeon TaxID=2250277 RepID=A0A497GEK2_9CREN Taxonomy=Archaea;Crenarchaeota;Thermoprotei;Thermoprotei_archaeon
23.627	NaN	NaN	23.6322	23.422	NaN	3	15.5	33.371	25.325	58589000	12	ExploCarb_3811S_S4_32_length_62826_cov_31_34	ExploCarb_3811S_S4_32_length_62826_cov_31_34 UniRef100_A0A2K2V8J7 Cyclase n=1 Tax=Fervidicoccus sp. TaxID=2060324 RepID=A0A2K2V8J7_9CREN Taxonomy=Archaea;Crenarchaeota;Thermoprotei;Fervidicoccales;Fervidicoccaceae;Fervidicoccus;Fervidicoccus_sp.
22.4967	22.6447	22.9971	23.3802	23.2505	23.6472	3	7.2	63.394	45.558	88196000	12	ExploCarb_3811S_S4_326_length_17396_cov_111_12	ExploCarb_3811S_S4_326_length_17396_cov_111_12 UniRef100_B4U9Z5 Flagellin n=1 Tax=Hydrogenobaculum sp. (strain Y04AAS1) TaxID=380749 RepID=B4U9Z5_HYDS0 Taxonomy=Bacteria;Aquificae;Aquificae;Aquificales;Aquificaceae;Hydrogenobaculum;Hydrogenobaculum_sp._Y04AAS1
22.4264	22.8888	NaN	NaN	NaN	23.0475	3	14.9	35.231	18.929	35718000	7	ExploCarb_3811S_S4_326_length_17396_cov_111_7	ExploCarb_3811S_S4_326_length_17396_cov_111_7 UniRef100_A0A2N7Q1I9 Succinyl-CoA synthetase subunit alpha n=1 Tax=Hydrogenobaculum sp. TaxID=2053560 RepID=A0A2N7Q1I9_9AQUI Taxonomy=Bacteria;Aquificae;Aquificae;Aquificales;Aquificaceae;Hydrogenobaculum;Hydrogenobaculum_sp.
26.8453	28.3751	28.4174	28.4837	28.5256	28.8447	3	16.5	12.859	25.658	1954800000	9	ExploCarb_3811S_S4_3268_length_2461_cov_9_3	ExploCarb_3811S_S4_3268_length_2461_cov_9_3 UniRef100_A0A2N7Q182 Prepilin-type cleavage/methylation domain-containing protein (Fragment) n=1 Tax=Hydrogenobaculum sp. TaxID=2053560 RepID=A0A2N7Q182_9AQUI Taxonomy=Bacteria;Aquificae;Aquificae;Aquificales;Aquificaceae;Hydrogenobaculum;Hydrogenobaculum_sp.
25.7784	26.5681	25.4215	24.6021	24.5974	24.0915	13	30.8	43.837	203.76	1079100000	73	ExploCarb_3811S_S4_341_length_17015_cov_1056_12	ExploCarb_3811S_S4_341_length_17015_cov_1056_12 UniRef100_A0A2J6WZ11 Elongation factor Tu n=1 Tax=Sulfurihydrogenibium sp. TaxID=2053621 RepID=A0A2J6WZ11_9AQUI Taxonomy=Bacteria;Aquificae;Aquificae;Aquificales;Hydrogenothermaceae;Sulfurihydrogenibium;Sulfurihydrogenibium_sp.
23.5393	23.5876	22.6543	22.4181	22.7359	NaN	4	29.7	13.365	24.972	126160000	16	ExploCarb_3811S_S4_341_length_17015_cov_1056_6	ExploCarb_3811S_S4_341_length_17015_cov_1056_6 UniRef100_A0A2J6WZ78 50S ribosomal protein L7/L12 n=1 Tax=Sulfurihydrogenibium sp. TaxID=2053621 RepID=A0A2J6WZ78_9AQUI Taxonomy=Bacteria;Aquificae;Aquificae;Aquificales;Hydrogenothermaceae;Sulfurihydrogenibium;Sulfurihydrogenibium_sp.
NaN	22.0354	NaN	23.1168	23.0662	NaN	3	13.7	40.469	26.354	30427000	10	ExploCarb_3811S_S4_343_length_16901_cov_36_17	ExploCarb_3811S_S4_343_length_16901_cov_36_17 UniRef100_I0GHU3 Branched-chain amino acid ABC transporter substrate-binding protein n=1 Tax=Caldisericum exile (strain DSM 21853 / NBRC 104410 / AZM16c01) TaxID=511051 RepID=I0GHU3_CALEA Taxonomy=Bacteria;Caldiserica;Caldisericia;Caldisericales;Caldisericaceae;Caldisericum;Caldisericum_exile;Caldisericum_exile_AZM16c01
25.5161	25.9441	24.6552	24.0985	24.7102	NaN	8	27.2	35.451	59.697	280390000	17	ExploCarb_3811S_S4_346_length_16836_cov_890_10	ExploCarb_3811S_S4_346_length_16836_cov_890_10 UniRef100_A0A2J6X1R7 Fructose-1,6-bisphosphatase class 1 n=1 Tax=Sulfurihydrogenibium sp. TaxID=2053621 RepID=A0A2J6X1R7_9AQUI Taxonomy=Bacteria;Aquificae;Aquificae;Aquificales;Hydrogenothermaceae;Sulfurihydrogenibium;Sulfurihydrogenibium_sp.
NaN	23.4212	NaN	22.2464	22.1085	NaN	2	5.6	44.858	15.277	35721000	4	ExploCarb_3811S_S4_346_length_16836_cov_890_15	ExploCarb_3811S_S4_346_length_16836_cov_890_15 UniRef100_A0A2J6X1S9 Aspartokinase n=1 Tax=Sulfurihydrogenibium sp. TaxID=2053621 RepID=A0A2J6X1S9_9AQUI Taxonomy=Bacteria;Aquificae;Aquificae;Aquificales;Hydrogenothermaceae;Sulfurihydrogenibium;Sulfurihydrogenibium_sp.
23.7905	23.8495	23.5538	NaN	23.2883	23.7943	4	11.2	54.744	30.438	116080000	12	ExploCarb_3811S_S4_346_length_16836_cov_890_16	ExploCarb_3811S_S4_346_length_16836_cov_890_16 UniRef100_A0A2J6X1Q3 Acetyl-CoA carboxylase biotin carboxylase subunit n=1 Tax=Sulfurihydrogenibium sp. TaxID=2053621 RepID=A0A2J6X1Q3_9AQUI Taxonomy=Bacteria;Aquificae;Aquificae;Aquificales;Hydrogenothermaceae;Sulfurihydrogenibium;Sulfurihydrogenibium_sp.
22.8135	23.148	22.6562	NaN	21.735	NaN	6	20.2	46.07	51.005	82894000	15	ExploCarb_3811S_S4_346_length_16836_cov_890_17	ExploCarb_3811S_S4_346_length_16836_cov_890_17 UniRef100_A0A2J6W736 Enolase n=1 Tax=Sulfurihydrogenibium sp. TaxID=2053621 RepID=A0A2J6W736_9AQUI Taxonomy=Bacteria;Aquificae;Aquificae;Aquificales;Hydrogenothermaceae;Sulfurihydrogenibium;Sulfurihydrogenibium_sp.
22.9343	23.6477	22.6624	NaN	22.1909	NaN	3	17.4	15.399	17.239	70749000	12	ExploCarb_3811S_S4_346_length_16836_cov_890_7	ExploCarb_3811S_S4_346_length_16836_cov_890_7 UniRef100_A0A2J6X1P8 Nucleoside diphosphate kinase n=1 Tax=Sulfurihydrogenibium sp. TaxID=2053621 RepID=A0A2J6X1P8_9AQUI Taxonomy=Bacteria;Aquificae;Aquificae;Aquificales;Hydrogenothermaceae;Sulfurihydrogenibium;Sulfurihydrogenibium_sp.
25.0696	25.9769	25.5725	25.3831	24.4904	24.6291	7	39.3	23.499	86.175	594180000	36	ExploCarb_3811S_S4_348_length_16784_cov_926_1	ExploCarb_3811S_S4_348_length_16784_cov_926_1 UniRef100_A0A2J6W5P4 Isoprenoid biosynthesis protein ElbB n=1 Tax=Sulfurihydrogenibium sp. TaxID=2053621 RepID=A0A2J6W5P4_9AQUI Taxonomy=Bacteria;Aquificae;Aquificae;Aquificales;Hydrogenothermaceae;Sulfurihydrogenibium;Sulfurihydrogenibium_sp.
23.5886	24.4197	23.8717	24.1679	23.5378	NaN	10	21.9	71.882	173.55	202200000	29	ExploCarb_3811S_S4_3577_length_2275_cov_14_1	ExploCarb_3811S_S4_3577_length_2275_cov_14_1 UniRef100_UPI000491BB1A hypothetical protein n=1 Tax=Sulfurihydrogenibium subterraneum TaxID=171121 RepID=UPI000491BB1A Taxonomy=Bacteria;Aquificae;Aquificae;Aquificales;Hydrogenothermaceae;Sulfurihydrogenibium;Sulfurihydrogenibium_subterraneum
NaN	23.7077	22.5849	NaN	24.1637	22.3117	3	19.6	19.585	18.06	76798000	15	ExploCarb_3811S_S4_369_length_15903_cov_932_9	ExploCarb_3811S_S4_369_length_15903_cov_932_9 UniRef100_A0A2J6X078 Uncharacterized protein n=1 Tax=Sulfurihydrogenibium sp. TaxID=2053621 RepID=A0A2J6X078_9AQUI Taxonomy=Bacteria;Aquificae;Aquificae;Aquificales;Hydrogenothermaceae;Sulfurihydrogenibium;Sulfurihydrogenibium_sp.
NaN	NaN	NaN	26.9683	27.7827	26.47	15	16.6	140.9	323.31	1390700000	60	ExploCarb_3811S_S4_37_length_59942_cov_23_2	ExploCarb_3811S_S4_37_length_59942_cov_23_2 UniRef100_I0A0F6 Subtilisin n=1 Tax=Fervidicoccus fontis (strain DSM 19380 / JCM 18336 / VKM B-2539 / Kam940) TaxID=1163730 RepID=I0A0F6_FERFK Taxonomy=Archaea;Crenarchaeota;Thermoprotei;Fervidicoccales;Fervidicoccaceae;Fervidicoccus;Fervidicoccus_fontis;Fervidicoccus_fontis_Kam940
28.7774	28.4069	26.5943	26.3402	26.7343	26.1284	19	28.7	70.727	323.31	5129000000	128	ExploCarb_3811S_S4_374_length_15744_cov_126_8	ExploCarb_3811S_S4_374_length_15744_cov_126_8 UniRef100_A0A2J6W7Z0 2-oxoglutarate decarboxylase n=1 Tax=Hydrogenobaculum sp. TaxID=2053560 RepID=A0A2J6W7Z0_9AQUI Taxonomy=Bacteria;Aquificae;Aquificae;Aquificales;Aquificaceae;Hydrogenobaculum;Hydrogenobaculum_sp.
23.13	23.7654	22.8897	23.0864	23.0182	NaN	6	14.4	52.418	37.374	75794000	14	ExploCarb_3811S_S4_374_length_15744_cov_126_9	ExploCarb_3811S_S4_374_length_15744_cov_126_9 UniRef100_A0A2J6W811 Acetyl-CoA carboxylase biotin carboxylase subunit n=1 Tax=Hydrogenobaculum sp. TaxID=2053560 RepID=A0A2J6W811_9AQUI Taxonomy=Bacteria;Aquificae;Aquificae;Aquificales;Aquificaceae;Hydrogenobaculum;Hydrogenobaculum_sp.
23.2523	NaN	NaN	23.5883	NaN	NaN	2	27	9.8533	13.569	64553000	4	ExploCarb_3811S_S4_375_length_15731_cov_111_19	ExploCarb_3811S_S4_375_length_15731_cov_111_19 UniRef100_A0A2N7Q1B2 DNA-binding protein n=1 Tax=Hydrogenobaculum sp. TaxID=2053560 RepID=A0A2N7Q1B2_9AQUI Taxonomy=Bacteria;Aquificae;Aquificae;Aquificales;Aquificaceae;Hydrogenobaculum;Hydrogenobaculum_sp.
NaN	24.1837	25.3286	26.1446	25.6663	24.5695	2	6.8	43.621	17.507	186360000	15	ExploCarb_3811S_S4_376_length_15721_cov_5_27	ExploCarb_3811S_S4_376_length_15721_cov_5_27 UniRef100_A0A2N7PTH5 Uncharacterized protein (Fragment) n=1 Tax=Mesoaciditoga sp. TaxID=2060323 RepID=A0A2N7PTH5_9BACT Taxonomy=Bacteria;Thermotogae;Thermotogae;Mesoaciditogales;Mesoaciditogaceae;Mesoaciditoga;Mesoaciditoga_sp.
NaN	21.9877	22.17	22.2796	NaN	NaN	2	4.7	52.746	11.454	31009000	6	ExploCarb_3811S_S4_3779_length_2167_cov_204_2	ExploCarb_3811S_S4_3779_length_2167_cov_204_2 UniRef100_UPI00048802D5 hypothetical protein n=1 Tax=Desulfosarcina sp. BuS5 TaxID=933262 RepID=UPI00048802D5 Taxonomy=Bacteria;Proteobacteria;Deltaproteobacteria;Desulfobacterales;Desulfobacteraceae;Desulfosarcina;Desulfosarcina_sp._BuS5
NaN	NaN	NaN	21.6161	21.2986	NaN	2	17.1	17.946	12.619	9668400	6	ExploCarb_3811S_S4_38_length_59248_cov_62_3	ExploCarb_3811S_S4_38_length_59248_cov_62_3 UniRef100_A0A2J6XN79 GNAT family N-acetyltransferase n=1 Tax=Nitrososphaera sp. TaxID=1971748 RepID=A0A2J6XN79_9ARCH Taxonomy=Archaea;Thaumarchaeota;Nitrososphaeria;Nitrososphaerales;Nitrososphaeraceae;Nitrososphaera;Nitrososphaera_sp.
NaN	23.9191	23.7443	24.4901	22.7844	NaN	7	13.5	69.475	65.14	115410000	17	ExploCarb_3811S_S4_3853_length_2129_cov_13_2	ExploCarb_3811S_S4_3853_length_2129_cov_13_2 NO ANNOTATION
NaN	NaN	NaN	23.8823	23.4951	NaN	2	15.3	21.539	13.854	62076000	10	ExploCarb_3811S_S4_3896_length_2109_cov_177_2	ExploCarb_3811S_S4_3896_length_2109_cov_177_2 UniRef100_G7VF49 Uncharacterized protein n=2 Tax=Pyrobaculum ferrireducens TaxID=1104324 RepID=G7VF49_9CREN Taxonomy=Archaea;Crenarchaeota;Thermoprotei;Thermoproteales;Thermoproteaceae;Pyrobaculum;Pyrobaculum_ferrireducens
NaN	22.8095	NaN	23.3922	22.9421	NaN	4	20.9	25.486	26.019	55386000	6	ExploCarb_3811S_S4_39_length_58796_cov_111_10	ExploCarb_3811S_S4_39_length_58796_cov_111_10 UniRef100_A0A2N7Q5K0 Phosphate-specific transport system accessory protein PhoU n=1 Tax=Hydrogenobaculum sp. TaxID=2053560 RepID=A0A2N7Q5K0_9AQUI Taxonomy=Bacteria;Aquificae;Aquificae;Aquificales;Aquificaceae;Hydrogenobaculum;Hydrogenobaculum_sp.
23.6282	23.2049	NaN	23.9446	22.9263	23.9988	3	8.5	44.165	17.498	76361000	9	ExploCarb_3811S_S4_39_length_58796_cov_111_29	ExploCarb_3811S_S4_39_length_58796_cov_111_29 UniRef100_A0A2N7Q212 Ferredoxin oxidoreductase n=1 Tax=Hydrogenobaculum sp. TaxID=2053560 RepID=A0A2N7Q212_9AQUI Taxonomy=Bacteria;Aquificae;Aquificae;Aquificales;Aquificaceae;Hydrogenobaculum;Hydrogenobaculum_sp.
23.5915	23.276	23.3494	24.3242	23.3362	24.0546	7	40	29.243	83.739	169850000	21	ExploCarb_3811S_S4_39_length_58796_cov_111_50	ExploCarb_3811S_S4_39_length_58796_cov_111_50 UniRef100_A0A2N7Q027 Phosphate import ATP-binding protein PstB n=1 Tax=Hydrogenobaculum sp. TaxID=2053560 RepID=A0A2N7Q027_9AQUI Taxonomy=Bacteria;Aquificae;Aquificae;Aquificales;Aquificaceae;Hydrogenobaculum;Hydrogenobaculum_sp.
28.0009	29.4363	28.9645	29.5763	29.1064	29.7172	17	58	37.293	323.31	6670600000	156	ExploCarb_3811S_S4_39_length_58796_cov_111_53	ExploCarb_3811S_S4_39_length_58796_cov_111_53 UniRef100_A0A2N7Q021 Phosphate-binding protein n=1 Tax=Hydrogenobaculum sp. TaxID=2053560 RepID=A0A2N7Q021_9AQUI Taxonomy=Bacteria;Aquificae;Aquificae;Aquificales;Aquificaceae;Hydrogenobaculum;Hydrogenobaculum_sp.
NaN	25.2051	27.0535	26.769	26.9185	27.2241	3	5.8	78.07	48.199	683500000	16	ExploCarb_3811S_S4_3956_length_2079_cov_6_1	ExploCarb_3811S_S4_3956_length_2079_cov_6_1 UniRef100_B1YA48 Uncharacterized protein n=1 Tax=Pyrobaculum neutrophilum (strain DSM 2338 / JCM 9278 / V24Sta) TaxID=444157 RepID=B1YA48_PYRNV Taxonomy=Archaea;Crenarchaeota;Thermoprotei;Thermoproteales;Thermoproteaceae;Pyrobaculum;Pyrobaculum_neutrophilum;Pyrobaculum_neutrophilum_V24Sta
24.5813	25.3547	24.3584	24.1698	24.0159	23.9715	7	13.3	71.298	55.034	266650000	24	ExploCarb_3811S_S4_396_length_15134_cov_871_9	ExploCarb_3811S_S4_396_length_15134_cov_871_9 UniRef100_A0A2J6WZ86 Acetate--CoA ligase n=1 Tax=Sulfurihydrogenibium sp. TaxID=2053621 RepID=A0A2J6WZ86_9AQUI Taxonomy=Bacteria;Aquificae;Aquificae;Aquificales;Hydrogenothermaceae;Sulfurihydrogenibium;Sulfurihydrogenibium_sp.
24.6963	24.6334	24.0331	24.8797	23.5605	23.6875	9	35.7	35.412	58.597	310260000	22	ExploCarb_3811S_S4_4_length_156727_cov_23_122	ExploCarb_3811S_S4_4_length_156727_cov_23_122 UniRef100_A0A2N7PKQ0 Manganese-dependent inorganic pyrophosphatase n=1 Tax=Caldimicrobium thiodismutans TaxID=1653476 RepID=A0A2N7PKQ0_9BACT Taxonomy=Bacteria;Thermodesulfobacteria;Thermodesulfobacteria;Thermodesulfobacteriales;Thermodesulfobacteriaceae;Caldimicrobium;Caldimicrobium_thiodismutans
NaN	23.2124	NaN	23.5536	21.9147	NaN	5	14.8	52.134	54.422	57879000	22	ExploCarb_3811S_S4_4_length_156727_cov_23_133	ExploCarb_3811S_S4_4_length_156727_cov_23_133 UniRef100_A0A2N7PKS7 ATP synthase subunit beta n=1 Tax=Caldimicrobium thiodismutans TaxID=1653476 RepID=A0A2N7PKS7_9BACT Taxonomy=Bacteria;Thermodesulfobacteria;Thermodesulfobacteria;Thermodesulfobacteriales;Thermodesulfobacteriaceae;Caldimicrobium;Caldimicrobium_thiodismutans
25.5874	25.1416	25.3926	25.5209	NaN	NaN	6	12.8	57.24	34.906	238840000	8	ExploCarb_3811S_S4_4_length_156727_cov_23_135	ExploCarb_3811S_S4_4_length_156727_cov_23_135 UniRef100_A0A2N7PIH1 ATP synthase subunit alpha n=1 Tax=Caldimicrobium thiodismutans TaxID=1653476 RepID=A0A2N7PIH1_9BACT Taxonomy=Bacteria;Thermodesulfobacteria;Thermodesulfobacteria;Thermodesulfobacteriales;Thermodesulfobacteriaceae;Caldimicrobium;Caldimicrobium_thiodismutans
NaN	22.6626	NaN	22.8948	22.2881	NaN	4	52.3	12.806	42.996	32188000	6	ExploCarb_3811S_S4_4_length_156727_cov_23_143	ExploCarb_3811S_S4_4_length_156727_cov_23_143 UniRef100_A0A2N7PIG7 DrsE domain-containing protein n=1 Tax=Caldimicrobium thiodismutans TaxID=1653476 RepID=A0A2N7PIG7_9BACT Taxonomy=Bacteria;Thermodesulfobacteria;Thermodesulfobacteria;Thermodesulfobacteriales;Thermodesulfobacteriaceae;Caldimicrobium;Caldimicrobium_thiodismutans
24.3729	24.8476	22.4493	24.1576	23.0263	24.6467	7	23	44.774	80.113	219130000	19	ExploCarb_3811S_S4_40_length_58564_cov_116_67;ExploCarb_3811S_S4_40_length_58564_cov_116_55	ExploCarb_3811S_S4_40_length_58564_cov_116_67 UniRef100_M1RRG4 Elongation factor Tu n=1 Tax=Hydrogenobaculum sp. HO TaxID=547144 RepID=M1RRG4_9AQUI Taxonomy=Bacteria;Aquificae;Aquificae;Aquificales;Aquificaceae;Hydrogenobaculum;Hydrogenobaculum_sp._HO; ExploCarb_3811S_S4_40_length_58564_cov_116_55 UniRef100_M1RRG4 Elongation factor Tu n=1 Tax=Hydrogenobaculum sp. HO TaxID=547144 RepID=M1RRG4_9AQU…
24.5259	24.9001	24.7147	24.4749	24.9578	25.1892	4	36.1	16.035	67.838	263290000	16	ExploCarb_3811S_S4_400_length_15030_cov_873_1	ExploCarb_3811S_S4_400_length_15030_cov_873_1 UniRef100_A0A2J6WYV2 Universal stress protein n=1 Tax=Sulfurihydrogenibium sp. TaxID=2053621 RepID=A0A2J6WYV2_9AQUI Taxonomy=Bacteria;Aquificae;Aquificae;Aquificales;Hydrogenothermaceae;Sulfurihydrogenibium;Sulfurihydrogenibium_sp.
NaN	NaN	21.2796	21.3435	21.754	NaN	3	7.2	60.05	18.864	19765000	11	ExploCarb_3811S_S4_405_length_14902_cov_158_19	ExploCarb_3811S_S4_405_length_14902_cov_158_19 UniRef100_G7VDH4 Thermosome n=2 Tax=Pyrobaculum ferrireducens TaxID=1104324 RepID=G7VDH4_9CREN Taxonomy=Archaea;Crenarchaeota;Thermoprotei;Thermoproteales;Thermoproteaceae;Pyrobaculum;Pyrobaculum_ferrireducens
23.2832	23.5676	23.1718	23.3689	23.0896	NaN	6	18.3	52.364	69.58	127090000	26	ExploCarb_3811S_S4_406_length_14866_cov_124_2	ExploCarb_3811S_S4_406_length_14866_cov_124_2 UniRef100_A0A2N7Q1Y0 ATP synthase subunit beta n=1 Tax=Hydrogenobaculum sp. TaxID=2053560 RepID=A0A2N7Q1Y0_9AQUI Taxonomy=Bacteria;Aquificae;Aquificae;Aquificales;Aquificaceae;Hydrogenobaculum;Hydrogenobaculum_sp.
NaN	22.0581	22.1472	22.3131	NaN	NaN	2	5.4	42.812	11.305	29121000	5	ExploCarb_3811S_S4_407_length_14862_cov_143_6	ExploCarb_3811S_S4_407_length_14862_cov_143_6 UniRef100_G7VD29 FAD-dependent pyridine nucleotide-disulfide oxidoreductase n=1 Tax=Pyrobaculum ferrireducens TaxID=1104324 RepID=G7VD29_9CREN Taxonomy=Archaea;Crenarchaeota;Thermoprotei;Thermoproteales;Thermoproteaceae;Pyrobaculum;Pyrobaculum_ferrireducens
NaN	23.8888	24.6123	26.7257	27.5869	26.866	15	13.5	135.93	323.31	1079400000	63	ExploCarb_3811S_S4_412_length_14764_cov_159_5	ExploCarb_3811S_S4_412_length_14764_cov_159_5 UniRef100_G7VBA6 Surface layer-associated STABLE protease, conjectural n=1 Tax=Pyrobaculum ferrireducens TaxID=1104324 RepID=G7VBA6_9CREN Taxonomy=Archaea;Crenarchaeota;Thermoprotei;Thermoproteales;Thermoproteaceae;Pyrobaculum;Pyrobaculum_ferrireducens
24.7104	25.2677	25.0634	25.3897	25.5888	25.0737	4	60.7	13.102	322.46	340200000	19	ExploCarb_3811S_S4_413_length_14731_cov_19_15	ExploCarb_3811S_S4_413_length_14731_cov_19_15 NO ANNOTATION
24.7616	25.1731	24.2928	24.2976	24.0325	24.0474	15	27.2	70.696	128.03	701650000	79	ExploCarb_3811S_S4_4174_length_1992_cov_916_1	ExploCarb_3811S_S4_4174_length_1992_cov_916_1 UniRef100_UPI00048DE0F5 molecular chaperone DnaK n=1 Tax=Sulfurihydrogenibium subterraneum TaxID=171121 RepID=UPI00048DE0F5 Taxonomy=Bacteria;Aquificae;Aquificae;Aquificales;Hydrogenothermaceae;Sulfurihydrogenibium;Sulfurihydrogenibium_subterraneum
NaN	22.8018	22.8404	23.4083	23.3449	22.8407	7	9.7	89.919	45.261	85259000	9	ExploCarb_3811S_S4_426_length_14344_cov_947_8	ExploCarb_3811S_S4_426_length_14344_cov_947_8 UniRef100_A0A2J6X261 Outer membrane protein assembly factor BamA n=1 Tax=Sulfurihydrogenibium sp. TaxID=2053621 RepID=A0A2J6X261_9AQUI Taxonomy=Bacteria;Aquificae;Aquificae;Aquificales;Hydrogenothermaceae;Sulfurihydrogenibium;Sulfurihydrogenibium_sp.
24.687	26.1076	24.1753	21.628	22.7415	22.3782	8	51.8	18.562	196.54	371030000	39	ExploCarb_3811S_S4_43_length_56084_cov_61_2	ExploCarb_3811S_S4_43_length_56084_cov_61_2 UniRef100_Q8J2Z3 Acetyl/propionyl-CoA carboxylase n=3 Tax=Metallosphaera TaxID=41980 RepID=Q8J2Z3_9CREN Taxonomy=Archaea;Crenarchaeota;Thermoprotei;Sulfolobales;Sulfolobaceae;Metallosphaera
NaN	21.4272	NaN	21.8621	21.615	NaN	3	11.8	34.628	19.083	18386000	5	ExploCarb_3811S_S4_43_length_56084_cov_61_53	ExploCarb_3811S_S4_43_length_56084_cov_61_53 UniRef100_A0A2T9WRW0 Uncharacterized protein n=1 Tax=Sulfolobus sp. SCGC AB-777_L09 TaxID=1987492 RepID=A0A2T9WRW0_9CREN Taxonomy=Archaea;Crenarchaeota;Thermoprotei;Sulfolobales;Sulfolobaceae;Sulfolobus;Sulfolobus_sp._SCGC_AB-777_L09
22.4159	22.9656	22.2776	22.6277	23.4282	24.443	8	7.8	151.29	49.147	130970000	20	ExploCarb_3811S_S4_435_length_14113_cov_171_4	ExploCarb_3811S_S4_435_length_14113_cov_171_4 UniRef100_G7VED1 Molybdopterin dinucleotide-binding region n=1 Tax=Pyrobaculum ferrireducens TaxID=1104324 RepID=G7VED1_9CREN Taxonomy=Archaea;Crenarchaeota;Thermoprotei;Thermoproteales;Thermoproteaceae;Pyrobaculum;Pyrobaculum_ferrireducens
23.5971	24.1066	24.6245	24.916	24.639	24.6722	3	12.9	32.271	24.949	178880000	18	ExploCarb_3811S_S4_435_length_14113_cov_171_6	ExploCarb_3811S_S4_435_length_14113_cov_171_6 UniRef100_G7VEC9 4Fe-4S ferredoxin, iron-sulfur binding domain protein n=1 Tax=Pyrobaculum ferrireducens TaxID=1104324 RepID=G7VEC9_9CREN Taxonomy=Archaea;Crenarchaeota;Thermoprotei;Thermoproteales;Thermoproteaceae;Pyrobaculum;Pyrobaculum_ferrireducens
28.3286	28.6426	29.0045	29.5936	29.5894	29.248	13	39.7	41.062	323.31	5625500000	117	ExploCarb_3811S_S4_4374_length_1922_cov_243_1	ExploCarb_3811S_S4_4374_length_1922_cov_243_1 UniRef100_B2V6X9 Uncharacterized protein n=1 Tax=Sulfurihydrogenibium sp. (strain YO3AOP1) TaxID=436114 RepID=B2V6X9_SULSY Taxonomy=Bacteria;Aquificae;Aquificae;Aquificales;Hydrogenothermaceae;Sulfurihydrogenibium;Sulfurihydrogenibium_sp._YO3AOP1
NaN	23.7488	NaN	NaN	23.8371	NaN	3	70	8.9051	37.039	81735000	12	ExploCarb_3811S_S4_4389_length_1916_cov_198_2	ExploCarb_3811S_S4_4389_length_1916_cov_198_2 NO ANNOTATION
22.7928	22.1764	24.9816	24.8366	24.5571	24.2899	9	28.6	33.348	71.765	279290000	36	ExploCarb_3811S_S4_439_length_13990_cov_61_3	ExploCarb_3811S_S4_439_length_13990_cov_61_3 UniRef100_A0A4P2VBI2 Malate dehydrogenase n=1 Tax=Conexivisphaera calidus TaxID=1874277 RepID=A0A4P2VBI2_9ARCH Taxonomy=Archaea;Candidatus_Geothermarchaeota;Conexivisphaera;Conexivisphaera_calidus
23.4706	25.5486	24.959	25.3104	25.1996	23.3169	12	31.1	62.678	127.26	505280000	38	ExploCarb_3811S_S4_4480_length_1884_cov_17_1	ExploCarb_3811S_S4_4480_length_1884_cov_17_1 NO ANNOTATION
NaN	22.8616	23.0997	NaN	23.1836	NaN	4	27.9	22.91	29.926	60866000	16	ExploCarb_3811S_S4_4492_length_1880_cov_1036_3	ExploCarb_3811S_S4_4492_length_1880_cov_1036_3 UniRef100_C1DWK5 2,3-bisphosphoglycerate-dependent phosphoglycerate mutase n=1 Tax=Sulfurihydrogenibium azorense (strain Az-Fu1 / DSM 15241 / OCM 825) TaxID=204536 RepID=C1DWK5_SULAA Taxonomy=Bacteria;Aquificae;Aquificae;Aquificales;Hydrogenothermaceae;Sulfurihydrogenibium;Sulfurihydrogenibium_azorense;Sulfurihydrogenibium_azorense_Az-Fu1
NaN	NaN	NaN	23.9587	24.3586	NaN	2	7	33.749	11.204	39420000	2	ExploCarb_3811S_S4_45_length_55378_cov_49_52	ExploCarb_3811S_S4_45_length_55378_cov_49_52 UniRef100_A0A4P2VN51 Kynurenine formamidase, bacterial n=1 Tax=Conexivisphaera calidus TaxID=1874277 RepID=A0A4P2VN51_9ARCH Taxonomy=Archaea;Candidatus_Geothermarchaeota;Conexivisphaera;Conexivisphaera_calidus
NaN	23.6872	24.4122	24.5634	24.3246	24.5459	6	13.8	68.325	323.31	153520000	24	ExploCarb_3811S_S4_4518_length_1872_cov_56_1	ExploCarb_3811S_S4_4518_length_1872_cov_56_1 UniRef100_G7VBS8 Uncharacterized protein n=1 Tax=Pyrobaculum ferrireducens TaxID=1104324 RepID=G7VBS8_9CREN Taxonomy=Archaea;Crenarchaeota;Thermoprotei;Thermoproteales;Thermoproteaceae;Pyrobaculum;Pyrobaculum_ferrireducens
22.0109	21.5173	22.0361	NaN	22.3491	NaN	2	4	74.347	14.681	35067000	11	ExploCarb_3811S_S4_46_length_53780_cov_132_39	ExploCarb_3811S_S4_46_length_53780_cov_132_39 UniRef100_A0A2J6W1M5 3-hydroxyacyl-CoA dehydrogenase n=1 Tax=Caldisphaera sp. TaxID=2060322 RepID=A0A2J6W1M5_9CREN Taxonomy=Archaea;Crenarchaeota;Thermoprotei;Acidilobales;Caldisphaeraceae;Caldisphaera;Caldisphaera_sp.
24.4777	NaN	NaN	25.1228	NaN	NaN	4	14.7	17.576	25.539	213830000	12	ExploCarb_3811S_S4_4625_length_1834_cov_121_1	ExploCarb_3811S_S4_4625_length_1834_cov_121_1 UniRef100_A0A2N7Q436 Cytochrome c class I n=1 Tax=Hydrogenobaculum sp. TaxID=2053560 RepID=A0A2N7Q436_9AQUI Taxonomy=Bacteria;Aquificae;Aquificae;Aquificales;Aquificaceae;Hydrogenobaculum;Hydrogenobaculum_sp.
23.929	24.7426	27.0127	26.8221	26.6415	25.6853	15	29.1	67.567	323.31	1662500000	95	ExploCarb_3811S_S4_4632_length_1831_cov_105_1	ExploCarb_3811S_S4_4632_length_1831_cov_105_1 UniRef100_G7VBS8 Uncharacterized protein n=1 Tax=Pyrobaculum ferrireducens TaxID=1104324 RepID=G7VBS8_9CREN Taxonomy=Archaea;Crenarchaeota;Thermoprotei;Thermoproteales;Thermoproteaceae;Pyrobaculum;Pyrobaculum_ferrireducens
25.7867	25.8221	28.3732	27.5745	27.4419	27.5481	12	25.9	66.765	101.32	2347500000	59	ExploCarb_3811S_S4_4649_length_1822_cov_61_1	ExploCarb_3811S_S4_4649_length_1822_cov_61_1 UniRef100_G7VBS8 Uncharacterized protein n=1 Tax=Pyrobaculum ferrireducens TaxID=1104324 RepID=G7VBS8_9CREN Taxonomy=Archaea;Crenarchaeota;Thermoprotei;Thermoproteales;Thermoproteaceae;Pyrobaculum;Pyrobaculum_ferrireducens
23.0722	23.1786	23.4013	23.4535	23.1591	23.7758	2	28.1	9.6751	17.406	88848000	11	ExploCarb_3811S_S4_466_length_13422_cov_109_6	ExploCarb_3811S_S4_466_length_13422_cov_109_6 UniRef100_A0A2N7Q1B0 Uncharacterized protein n=1 Tax=Hydrogenobaculum sp. TaxID=2053560 RepID=A0A2N7Q1B0_9AQUI Taxonomy=Bacteria;Aquificae;Aquificae;Aquificales;Aquificaceae;Hydrogenobaculum;Hydrogenobaculum_sp.
NaN	21.5016	NaN	NaN	20.7204	NaN	4	16.1	53.937	24.266	15524000	9	ExploCarb_3811S_S4_47_length_52874_cov_921_12	ExploCarb_3811S_S4_47_length_52874_cov_921_12 UniRef100_A0A2J6X0T4 Glutamyl-tRNA(Gln) amidotransferase subunit A n=1 Tax=Sulfurihydrogenibium sp. TaxID=2053621 RepID=A0A2J6X0T4_9AQUI Taxonomy=Bacteria;Aquificae;Aquificae;Aquificales;Hydrogenothermaceae;Sulfurihydrogenibium;Sulfurihydrogenibium_sp.
24.4211	25.1992	24.1681	24.0966	24.7522	NaN	4	24.1	15.975	29.264	186330000	18	ExploCarb_3811S_S4_47_length_52874_cov_921_30	ExploCarb_3811S_S4_47_length_52874_cov_921_30 UniRef100_A0A2J6X1Y2 Uncharacterized protein n=1 Tax=Sulfurihydrogenibium sp. TaxID=2053621 RepID=A0A2J6X1Y2_9AQUI Taxonomy=Bacteria;Aquificae;Aquificae;Aquificales;Hydrogenothermaceae;Sulfurihydrogenibium;Sulfurihydrogenibium_sp.
27.346	27.8837	26.8586	26.8714	27.1366	26.6309	4	36.8	13.677	323.31	1312700000	23	ExploCarb_3811S_S4_47_length_52874_cov_921_31	ExploCarb_3811S_S4_47_length_52874_cov_921_31 UniRef100_C1DTG1 Putative lipoprotein n=1 Tax=Sulfurihydrogenibium azorense (strain Az-Fu1 / DSM 15241 / OCM 825) TaxID=204536 RepID=C1DTG1_SULAA Taxonomy=Bacteria;Aquificae;Aquificae;Aquificales;Hydrogenothermaceae;Sulfurihydrogenibium;Sulfurihydrogenibium_azorense;Sulfurihydrogenibium_azorense_Az-Fu1
23.7776	24.4676	23.5791	23.6968	23.6452	NaN	6	21.4	36.767	36.634	198550000	14	ExploCarb_3811S_S4_47_length_52874_cov_921_48	ExploCarb_3811S_S4_47_length_52874_cov_921_48 UniRef100_A0A2J6WZ69 DNA-directed RNA polymerase subunit alpha n=1 Tax=Sulfurihydrogenibium sp. TaxID=2053621 RepID=A0A2J6WZ69_9AQUI Taxonomy=Bacteria;Aquificae;Aquificae;Aquificales;Hydrogenothermaceae;Sulfurihydrogenibium;Sulfurihydrogenibium_sp.
23.3758	23.5568	24.6257	27.5048	27.9863	27.7094	7	7.8	140.83	323.31	1458000000	44	ExploCarb_3811S_S4_477_length_13181_cov_9_10	ExploCarb_3811S_S4_477_length_13181_cov_9_10 UniRef100_G7VIC1 Peptidase S8 and S53, subtilisin, kexin, sedolisin n=1 Tax=Pyrobaculum ferrireducens TaxID=1104324 RepID=G7VIC1_9CREN Taxonomy=Archaea;Crenarchaeota;Thermoprotei;Thermoproteales;Thermoproteaceae;Pyrobaculum;Pyrobaculum_ferrireducens
23.5409	24.0102	24.6649	25.4073	25.3277	NaN	2	14.8	15.906	11.581	206820000	9	ExploCarb_3811S_S4_48_length_52814_cov_116_13	ExploCarb_3811S_S4_48_length_52814_cov_116_13 UniRef100_A0A2J6W7Q9 DUF4878 domain-containing protein n=1 Tax=Hydrogenobaculum sp. TaxID=2053560 RepID=A0A2J6W7Q9_9AQUI Taxonomy=Bacteria;Aquificae;Aquificae;Aquificales;Aquificaceae;Hydrogenobaculum;Hydrogenobaculum_sp.
24.3077	24.8432	25.084	24.1469	24.5761	NaN	3	35.8	15.338	63.752	197610000	16	ExploCarb_3811S_S4_48_length_52814_cov_116_18	ExploCarb_3811S_S4_48_length_52814_cov_116_18 UniRef100_A0A2J6W7S4 Glycine cleavage system H protein n=1 Tax=Hydrogenobaculum sp. TaxID=2053560 RepID=A0A2J6W7S4_9AQUI Taxonomy=Bacteria;Aquificae;Aquificae;Aquificales;Aquificaceae;Hydrogenobaculum;Hydrogenobaculum_sp.
NaN	24.5951	NaN	24.6631	23.7155	NaN	5	20.9	35.57	50.484	179670000	15	ExploCarb_3811S_S4_48_length_52814_cov_116_22	ExploCarb_3811S_S4_48_length_52814_cov_116_22 UniRef100_A0A2J6W7U5 Disulfide reductase n=1 Tax=Hydrogenobaculum sp. TaxID=2053560 RepID=A0A2J6W7U5_9AQUI Taxonomy=Bacteria;Aquificae;Aquificae;Aquificales;Aquificaceae;Hydrogenobaculum;Hydrogenobaculum_sp.
27.4588	26.6894	NaN	26.6484	26.5865	27.494	8	19	29.583	89.458	1052000000	13	ExploCarb_3811S_S4_48_length_52814_cov_116_23	ExploCarb_3811S_S4_48_length_52814_cov_116_23 UniRef100_A0A2J6W7R9 Heterodisulfide reductase subunit C n=1 Tax=Hydrogenobaculum sp. TaxID=2053560 RepID=A0A2J6W7R9_9AQUI Taxonomy=Bacteria;Aquificae;Aquificae;Aquificales;Aquificaceae;Hydrogenobaculum;Hydrogenobaculum_sp.
25.5838	25.6707	24.9554	25.098	24.4973	25.4792	11	38.4	38.307	154.92	687530000	51	ExploCarb_3811S_S4_48_length_52814_cov_116_25	ExploCarb_3811S_S4_48_length_52814_cov_116_25 UniRef100_M1RTJ6 FAD-dependent pyridine nucleotide-disulfide oxidoreductase n=1 Tax=Hydrogenobaculum sp. HO TaxID=547144 RepID=M1RTJ6_9AQUI Taxonomy=Bacteria;Aquificae;Aquificae;Aquificales;Aquificaceae;Hydrogenobaculum;Hydrogenobaculum_sp._HO
25.0946	25.0511	25.3739	24.8338	24.048	25.5861	3	9.1	50.854	19.699	336840000	15	ExploCarb_3811S_S4_48_length_52814_cov_116_26	ExploCarb_3811S_S4_48_length_52814_cov_116_26 UniRef100_A0A2J6W7S9 Heterodisulfide reductase subunit B n=1 Tax=Hydrogenobaculum sp. TaxID=2053560 RepID=A0A2J6W7S9_9AQUI Taxonomy=Bacteria;Aquificae;Aquificae;Aquificales;Aquificaceae;Hydrogenobaculum;Hydrogenobaculum_sp.
21.7262	22.8189	22.2835	24.023	22.5851	NaN	3	14.2	28.055	17.416	67562000	9	ExploCarb_3811S_S4_48_length_52814_cov_116_27	ExploCarb_3811S_S4_48_length_52814_cov_116_27 UniRef100_B4U9F7 4Fe-4S ferredoxin-type domain-containing protein n=2 Tax=unclassified Hydrogenobaculum TaxID=2622382 RepID=B4U9F7_HYDS0 Taxonomy=Bacteria;Aquificae;Aquificae;Aquificales;Aquificaceae;Hydrogenobaculum;unclassified_Hydrogenobaculum
NaN	NaN	NaN	22.3147	21.9187	NaN	2	23.9	15.589	13.437	10580000	4	ExploCarb_3811S_S4_48_length_52814_cov_116_28	ExploCarb_3811S_S4_48_length_52814_cov_116_28 UniRef100_B4U9F8 DrsE domain-containing protein n=2 Tax=unclassified Hydrogenobaculum TaxID=2622382 RepID=B4U9F8_HYDS0 Taxonomy=Bacteria;Aquificae;Aquificae;Aquificales;Aquificaceae;Hydrogenobaculum;unclassified_Hydrogenobaculum
NaN	NaN	NaN	23.1726	23.4397	NaN	3	18.3	22.651	37.357	33287000	10	ExploCarb_3811S_S4_483_length_13114_cov_941_5	ExploCarb_3811S_S4_483_length_13114_cov_941_5 UniRef100_A0A2J6WYH8 Esterase n=1 Tax=Sulfurihydrogenibium sp. TaxID=2053621 RepID=A0A2J6WYH8_9AQUI Taxonomy=Bacteria;Aquificae;Aquificae;Aquificales;Hydrogenothermaceae;Sulfurihydrogenibium;Sulfurihydrogenibium_sp.
NaN	NaN	21.7971	NaN	NaN	22.3713	2	3.6	71.046	12.245	15517000	6	ExploCarb_3811S_S4_500_length_12778_cov_63_10	ExploCarb_3811S_S4_500_length_12778_cov_63_10 UniRef100_A3MWH9 Nickel-dependent hydrogenase, large subunit n=1 Tax=Pyrobaculum calidifontis (strain JCM 11548 / VA1) TaxID=410359 RepID=A3MWH9_PYRCJ Taxonomy=Archaea;Crenarchaeota;Thermoprotei;Thermoproteales;Thermoproteaceae;Pyrobaculum;Pyrobaculum_calidifontis;Pyrobaculum_calidifontis_JCM_11548
24.6449	25.8429	25.5401	26.4705	26.5518	25.0236	5	47.5	11.274	249.12	494940000	39	ExploCarb_3811S_S4_507_length_12664_cov_99_4	ExploCarb_3811S_S4_507_length_12664_cov_99_4 UniRef100_A0A2N7Q3S8 Uncharacterized protein n=1 Tax=Hydrogenobaculum sp. TaxID=2053560 RepID=A0A2N7Q3S8_9AQUI Taxonomy=Bacteria;Aquificae;Aquificae;Aquificales;Aquificaceae;Hydrogenobaculum;Hydrogenobaculum_sp.
NaN	23.3994	23.4916	23.1827	NaN	NaN	2	30.3	7.6568	60.607	71035000	8	ExploCarb_3811S_S4_507_length_12664_cov_99_5	ExploCarb_3811S_S4_507_length_12664_cov_99_5 UniRef100_A0A2N7Q3Q1 Uncharacterized protein n=1 Tax=Hydrogenobaculum sp. TaxID=2053560 RepID=A0A2N7Q3Q1_9AQUI Taxonomy=Bacteria;Aquificae;Aquificae;Aquificales;Aquificaceae;Hydrogenobaculum;Hydrogenobaculum_sp.
NaN	27.9143	27.9401	28.3173	27.4898	27.3738	4	15.3	32.21	24.295	1647600000	7	ExploCarb_3811S_S4_518_length_12561_cov_844_1	ExploCarb_3811S_S4_518_length_12561_cov_844_1 UniRef100_A0A2J6X032 Uncharacterized protein n=1 Tax=Sulfurihydrogenibium sp. TaxID=2053621 RepID=A0A2J6X032_9AQUI Taxonomy=Bacteria;Aquificae;Aquificae;Aquificales;Hydrogenothermaceae;Sulfurihydrogenibium;Sulfurihydrogenibium_sp.
25.9669	27.0175	26.1079	25.6578	26.419	25.6244	21	52.6	52.266	297.46	1425400000	107	ExploCarb_3811S_S4_518_length_12561_cov_844_8	ExploCarb_3811S_S4_518_length_12561_cov_844_8 UniRef100_C1DUX2 Sulfide-quinone reductase n=1 Tax=Sulfurihydrogenibium azorense (strain Az-Fu1 / DSM 15241 / OCM 825) TaxID=204536 RepID=C1DUX2_SULAA Taxonomy=Bacteria;Aquificae;Aquificae;Aquificales;Hydrogenothermaceae;Sulfurihydrogenibium;Sulfurihydrogenibium_azorense;Sulfurihydrogenibium_azorense_Az-Fu1
25.0726	27.0756	25.0238	24.3855	25.5483	23.0983	11	23.4	70.38	323.31	691970000	56	ExploCarb_3811S_S4_52_length_51582_cov_103_43	ExploCarb_3811S_S4_52_length_51582_cov_103_43 UniRef100_A0A2N7Q237 Oxaloacetate decarboxylase subunit alpha n=1 Tax=Hydrogenobaculum sp. TaxID=2053560 RepID=A0A2N7Q237_9AQUI Taxonomy=Bacteria;Aquificae;Aquificae;Aquificales;Aquificaceae;Hydrogenobaculum;Hydrogenobaculum_sp.
25.091	24.5467	24.8915	25.9883	24.4735	26.1067	5	33.3	11.917	48.89	413450000	22	ExploCarb_3811S_S4_52_length_51582_cov_103_53	ExploCarb_3811S_S4_52_length_51582_cov_103_53 UniRef100_A0A2N7Q257 Thioredoxin n=1 Tax=Hydrogenobaculum sp. TaxID=2053560 RepID=A0A2N7Q257_9AQUI Taxonomy=Bacteria;Aquificae;Aquificae;Aquificales;Aquificaceae;Hydrogenobaculum;Hydrogenobaculum_sp.
23.2775	24.0273	23.8622	24.1101	24.4332	24.5507	5	29	25.503	34.283	146640000	19	ExploCarb_3811S_S4_52_length_51582_cov_103_55	ExploCarb_3811S_S4_52_length_51582_cov_103_55 UniRef100_A0A2N7Q252 TonB-dependent receptor n=1 Tax=Hydrogenobaculum sp. TaxID=2053560 RepID=A0A2N7Q252_9AQUI Taxonomy=Bacteria;Aquificae;Aquificae;Aquificales;Aquificaceae;Hydrogenobaculum;Hydrogenobaculum_sp.
NaN	21.9161	NaN	22.0379	22.0063	NaN	4	10.9	59.522	31.36	32113000	9	ExploCarb_3811S_S4_5286_length_1645_cov_7_1	ExploCarb_3811S_S4_5286_length_1645_cov_7_1 NO ANNOTATION
24.6238	25.6929	24.2719	24.4386	24.9886	NaN	5	36.7	22.128	90.845	348820000	41	ExploCarb_3811S_S4_531_length_12369_cov_19_3	ExploCarb_3811S_S4_531_length_12369_cov_19_3 UniRef100_A0A0U5AQI7 Selenocysteine-containing peroxiredoxin PrxU n=1 Tax=Caldimicrobium thiodismutans TaxID=1653476 RepID=A0A0U5AQI7_9BACT Taxonomy=Bacteria;Thermodesulfobacteria;Thermodesulfobacteria;Thermodesulfobacteriales;Thermodesulfobacteriaceae;Caldimicrobium;Caldimicrobium_thiodismutans
NaN	26.1994	NaN	NaN	26.645	NaN	3	5.2	56.398	20.325	228590000	7	ExploCarb_3811S_S4_539_length_12276_cov_988_10	ExploCarb_3811S_S4_539_length_12276_cov_988_10 UniRef100_A0A2J6X187 NADH-quinone oxidoreductase subunit M n=1 Tax=Sulfurihydrogenibium sp. TaxID=2053621 RepID=A0A2J6X187_9AQUI Taxonomy=Bacteria;Aquificae;Aquificae;Aquificales;Hydrogenothermaceae;Sulfurihydrogenibium;Sulfurihydrogenibium_sp.
23.5213	23.855	23.3124	23.6639	23.7744	NaN	2	13.9	18.925	15.106	86014000	7	ExploCarb_3811S_S4_539_length_12276_cov_988_3;ExploCarb_3811S_S4_395_length_15135_cov_113_15	ExploCarb_3811S_S4_539_length_12276_cov_988_3 UniRef100_A0A2J6X167 NADH-quinone oxidoreductase subunit B n=1 Tax=Sulfurihydrogenibium sp. TaxID=2053621 RepID=A0A2J6X167_9AQUI Taxonomy=Bacteria;Aquificae;Aquificae;Aquificales;Hydrogenothermaceae;Sulfurihydrogenibium;Sulfurihydrogenibium_sp.; ExploCarb_3811S_S4_395_length_15135_cov_113_15 UniRef100_A0A2N7Q2W2 NADH-quinone oxidoreductase subunit B n…
24.2019	25.3362	25.2577	24.8214	25.3207	24.4184	4	6.5	71.714	24.572	235770000	9	ExploCarb_3811S_S4_539_length_12276_cov_988_9	ExploCarb_3811S_S4_539_length_12276_cov_988_9 UniRef100_A0A2J6X184 NADH-quinone oxidoreductase subunit L n=1 Tax=Sulfurihydrogenibium sp. TaxID=2053621 RepID=A0A2J6X184_9AQUI Taxonomy=Bacteria;Aquificae;Aquificae;Aquificales;Hydrogenothermaceae;Sulfurihydrogenibium;Sulfurihydrogenibium_sp.
NaN	23.3742	23.9989	24.6821	24.7756	24.6393	10	33.4	49.019	142.82	323940000	39	ExploCarb_3811S_S4_546_length_12136_cov_4_4	ExploCarb_3811S_S4_546_length_12136_cov_4_4 UniRef100_A0A2J6WLW0 Uncharacterized protein n=1 Tax=Mesoaciditoga sp. TaxID=2060323 RepID=A0A2J6WLW0_9BACT Taxonomy=Bacteria;Thermotogae;Thermotogae;Mesoaciditogales;Mesoaciditogaceae;Mesoaciditoga;Mesoaciditoga_sp.
23.5585	24.7915	23.8434	23.4063	23.8494	23.6447	14	20.5	89.979	84.358	243320000	27	ExploCarb_3811S_S4_550_length_12080_cov_118_2	ExploCarb_3811S_S4_550_length_12080_cov_118_2 UniRef100_A0A2N7Q4Q6 Phosphoenolpyruvate synthase n=1 Tax=Hydrogenobaculum sp. TaxID=2053560 RepID=A0A2N7Q4Q6_9AQUI Taxonomy=Bacteria;Aquificae;Aquificae;Aquificales;Aquificaceae;Hydrogenobaculum;Hydrogenobaculum_sp.
23.0847	23.7926	23.7846	NaN	23.5385	NaN	2	10.9	10.444	11.29	68433000	4	ExploCarb_3811S_S4_551_length_12015_cov_838_1	ExploCarb_3811S_S4_551_length_12015_cov_838_1 UniRef100_A0A2J6WYQ8 Uncharacterized protein n=1 Tax=Sulfurihydrogenibium sp. TaxID=2053621 RepID=A0A2J6WYQ8_9AQUI Taxonomy=Bacteria;Aquificae;Aquificae;Aquificales;Hydrogenothermaceae;Sulfurihydrogenibium;Sulfurihydrogenibium_sp.
29.1312	30.5117	29.1902	28.3752	28.8767	27.6499	33	43.5	69.412	323.31	14974000000	338	ExploCarb_3811S_S4_551_length_12015_cov_838_5	ExploCarb_3811S_S4_551_length_12015_cov_838_5 UniRef100_A0A2J6WYW6 Oxaloacetate decarboxylase subunit alpha n=1 Tax=Sulfurihydrogenibium sp. TaxID=2053621 RepID=A0A2J6WYW6_9AQUI Taxonomy=Bacteria;Aquificae;Aquificae;Aquificales;Hydrogenothermaceae;Sulfurihydrogenibium;Sulfurihydrogenibium_sp.
NaN	22.2987	NaN	22.0764	NaN	NaN	3	9.3	58.955	21.829	22074000	6	ExploCarb_3811S_S4_554_length_11967_cov_952_3	ExploCarb_3811S_S4_554_length_11967_cov_952_3 UniRef100_A0A2J6X008 D-3-phosphoglycerate dehydrogenase n=1 Tax=Sulfurihydrogenibium sp. TaxID=2053621 RepID=A0A2J6X008_9AQUI Taxonomy=Bacteria;Aquificae;Aquificae;Aquificales;Hydrogenothermaceae;Sulfurihydrogenibium;Sulfurihydrogenibium_sp.
NaN	23.4855	24.9912	24.0534	24.376	24.0731	2	8.6	29.819	14.232	151680000	19	ExploCarb_3811S_S4_557_length_11890_cov_114_8	ExploCarb_3811S_S4_557_length_11890_cov_114_8 UniRef100_B4U6K8 Uncharacterized protein n=1 Tax=Hydrogenobaculum sp. (strain Y04AAS1) TaxID=380749 RepID=B4U6K8_HYDS0 Taxonomy=Bacteria;Aquificae;Aquificae;Aquificales;Aquificaceae;Hydrogenobaculum;Hydrogenobaculum_sp._Y04AAS1
26.7446	26.6676	27.862	27.3939	27.3697	28.447	10	35.8	37.217	323.31	1706100000	66	ExploCarb_3811S_S4_557_length_11890_cov_114_9	ExploCarb_3811S_S4_557_length_11890_cov_114_9 UniRef100_M1RR39 Periplasmic solute-binding protein, putative n=1 Tax=Hydrogenobaculum sp. HO TaxID=547144 RepID=M1RR39_9AQUI Taxonomy=Bacteria;Aquificae;Aquificae;Aquificales;Aquificaceae;Hydrogenobaculum;Hydrogenobaculum_sp._HO
NaN	23.188	NaN	24.1033	23.7878	NaN	3	6.1	58.008	17.221	78490000	5	ExploCarb_3811S_S4_5601_length_1571_cov_220_1	ExploCarb_3811S_S4_5601_length_1571_cov_220_1 UniRef100_A0A2J6W718 NADH-quinone oxidoreductase subunit L n=1 Tax=Hydrogenobaculum sp. TaxID=2053560 RepID=A0A2J6W718_9AQUI Taxonomy=Bacteria;Aquificae;Aquificae;Aquificales;Aquificaceae;Hydrogenobaculum;Hydrogenobaculum_sp.
26.3254	27.0671	27.1015	27.5543	27.4894	25.9693	13	27.7	49.523	323.31	2296200000	92	ExploCarb_3811S_S4_5626_length_1565_cov_29_1;ExploCarb_3811S_S4_6071_length_1461_cov_25_1	ExploCarb_3811S_S4_5626_length_1565_cov_29_1 UniRef100_E1YID9 Uncharacterized protein n=1 Tax=uncultured Desulfobacterium sp. TaxID=201089 RepID=E1YID9_9DELT Taxonomy=Bacteria;Proteobacteria;Deltaproteobacteria;Desulfobacterales;Desulfobacteraceae;Desulfobacterium;uncultured_Desulfobacterium_sp.; ExploCarb_3811S_S4_6071_length_1461_cov_25_1 UniRef100_E1YID9 Uncharacterized protein n=1 Tax=uncultu…
24.2862	24.819	24.2662	24.6195	24.5603	NaN	7	24.1	36.036	86.983	284160000	28	ExploCarb_3811S_S4_580_length_11608_cov_1016_12	ExploCarb_3811S_S4_580_length_11608_cov_1016_12 UniRef100_A0A2J6X1B0 Malate dehydrogenase n=1 Tax=Sulfurihydrogenibium sp. TaxID=2053621 RepID=A0A2J6X1B0_9AQUI Taxonomy=Bacteria;Aquificae;Aquificae;Aquificales;Hydrogenothermaceae;Sulfurihydrogenibium;Sulfurihydrogenibium_sp.
24.4475	24.622	24.2358	24.6057	24.9857	25.0141	9	68.5	16.615	99.896	343830000	40	ExploCarb_3811S_S4_580_length_11608_cov_1016_13	ExploCarb_3811S_S4_580_length_11608_cov_1016_13 UniRef100_A0A2J6W9D1 TonB-dependent receptor n=1 Tax=Sulfurihydrogenibium sp. TaxID=2053621 RepID=A0A2J6W9D1_9AQUI Taxonomy=Bacteria;Aquificae;Aquificae;Aquificales;Hydrogenothermaceae;Sulfurihydrogenibium;Sulfurihydrogenibium_sp.
23.0775	23.2849	22.4538	NaN	22.072	NaN	5	19.9	39.673	34.142	70780000	15	ExploCarb_3811S_S4_580_length_11608_cov_1016_5	ExploCarb_3811S_S4_580_length_11608_cov_1016_5 UniRef100_A0A2J6X1A7 3-isopropylmalate dehydrogenase n=1 Tax=Sulfurihydrogenibium sp. TaxID=2053621 RepID=A0A2J6X1A7_9AQUI Taxonomy=Bacteria;Aquificae;Aquificae;Aquificales;Hydrogenothermaceae;Sulfurihydrogenibium;Sulfurihydrogenibium_sp.
25.0492	25.9016	24.8178	24.2093	24.6341	NaN	11	39.8	42.277	323.31	613510000	48	ExploCarb_3811S_S4_580_length_11608_cov_1016_9	ExploCarb_3811S_S4_580_length_11608_cov_1016_9 UniRef100_A0A2J6X1B2 Succinate--CoA ligase [ADP-forming] subunit beta n=1 Tax=Sulfurihydrogenibium sp. TaxID=2053621 RepID=A0A2J6X1B2_9AQUI Taxonomy=Bacteria;Aquificae;Aquificae;Aquificales;Hydrogenothermaceae;Sulfurihydrogenibium;Sulfurihydrogenibium_sp.
26.0576	26.989	26.5102	26.7307	27.2791	26.1094	13	40.8	47.106	323.31	1272600000	71	ExploCarb_3811S_S4_581_length_11601_cov_931_2	ExploCarb_3811S_S4_581_length_11601_cov_931_2 UniRef100_A0A2J6WZD9 TolC family protein n=1 Tax=Sulfurihydrogenibium sp. TaxID=2053621 RepID=A0A2J6WZD9_9AQUI Taxonomy=Bacteria;Aquificae;Aquificae;Aquificales;Hydrogenothermaceae;Sulfurihydrogenibium;Sulfurihydrogenibium_sp.
23.9762	25.237	23.7967	24.0315	25.2963	23.3613	16	18.6	113	190.87	498810000	51	ExploCarb_3811S_S4_581_length_11601_cov_931_4	ExploCarb_3811S_S4_581_length_11601_cov_931_4 UniRef100_A0A2J6WZ82 AcrB/AcrD/AcrF family protein n=1 Tax=Sulfurihydrogenibium sp. TaxID=2053621 RepID=A0A2J6WZ82_9AQUI Taxonomy=Bacteria;Aquificae;Aquificae;Aquificales;Hydrogenothermaceae;Sulfurihydrogenibium;Sulfurihydrogenibium_sp.
24.441	24.3189	24.8851	24.8217	25.0984	24.4669	7	19.3	48.461	84.388	293260000	16	ExploCarb_3811S_S4_581_length_11601_cov_931_7	ExploCarb_3811S_S4_581_length_11601_cov_931_7 UniRef100_A0A2J6WZC5 TolC family protein n=1 Tax=Sulfurihydrogenibium sp. TaxID=2053621 RepID=A0A2J6WZC5_9AQUI Taxonomy=Bacteria;Aquificae;Aquificae;Aquificales;Hydrogenothermaceae;Sulfurihydrogenibium;Sulfurihydrogenibium_sp.
NaN	NaN	NaN	25.0899	25.4532	25.1012	4	8.6	54.311	23.759	167910000	8	ExploCarb_3811S_S4_5916_length_1495_cov_4_1	ExploCarb_3811S_S4_5916_length_1495_cov_4_1 UniRef100_G7VIC1 Peptidase S8 and S53, subtilisin, kexin, sedolisin n=1 Tax=Pyrobaculum ferrireducens TaxID=1104324 RepID=G7VIC1_9CREN Taxonomy=Archaea;Crenarchaeota;Thermoprotei;Thermoproteales;Thermoproteaceae;Pyrobaculum;Pyrobaculum_ferrireducens
27.967	28.9482	28.6721	27.9511	29.0486	27.0386	16	38.4	51.614	323.31	2897300000	78	ExploCarb_3811S_S4_5974_length_1482_cov_48_1	ExploCarb_3811S_S4_5974_length_1482_cov_48_1 UniRef100_A0A0A8WQ83 Uncharacterized protein n=1 Tax=Geobacter sp. OR-1 TaxID=1266765 RepID=A0A0A8WQ83_9DELT Taxonomy=Bacteria;Proteobacteria;Deltaproteobacteria;Desulfuromonadales;Geobacteraceae;Geobacter;Geobacter_sp._OR-1
NaN	23.2027	NaN	22.3485	NaN	NaN	3	17.3	29.399	18.876	29143000	8	ExploCarb_3811S_S4_599_length_11360_cov_873_10	ExploCarb_3811S_S4_599_length_11360_cov_873_10 UniRef100_C1DWF3 4-hydroxy-tetrahydrodipicolinate reductase n=1 Tax=Sulfurihydrogenibium azorense (strain Az-Fu1 / DSM 15241 / OCM 825) TaxID=204536 RepID=C1DWF3_SULAA Taxonomy=Bacteria;Aquificae;Aquificae;Aquificales;Hydrogenothermaceae;Sulfurihydrogenibium;Sulfurihydrogenibium_azorense;Sulfurihydrogenibium_azorense_Az-Fu1
24.4477	24.5029	NaN	25.6952	25.1411	NaN	5	18.4	43.646	101.81	189340000	12	ExploCarb_3811S_S4_602_length_11324_cov_43_2	ExploCarb_3811S_S4_602_length_11324_cov_43_2 UniRef100_A0A1S5Y363 Uncharacterized protein n=1 Tax=uncultured archaeal virus TaxID=1960247 RepID=A0A1S5Y363_9VIRU Taxonomy=Viruses;uncultured_archaeal_virus
NaN	NaN	24.6826	25.8844	25.6852	NaN	2	2.4	91.014	11.938	169110000	7	ExploCarb_3811S_S4_603_length_11303_cov_138_1	ExploCarb_3811S_S4_603_length_11303_cov_138_1 UniRef100_A0A2J6XMF6 Peptide ABC transporter substrate-binding protein n=1 Tax=Caldisphaera sp. TaxID=2060322 RepID=A0A2J6XMF6_9CREN Taxonomy=Archaea;Crenarchaeota;Thermoprotei;Acidilobales;Caldisphaeraceae;Caldisphaera;Caldisphaera_sp.
24.1181	23.9097	25.2105	25.2647	24.9277	25.6507	2	5.2	47.392	14.092	168350000	15	ExploCarb_3811S_S4_612_length_11134_cov_151_1	ExploCarb_3811S_S4_612_length_11134_cov_151_1 UniRef100_A0A2J6XHP6 Branched-chain amino acid ABC transporter substrate-binding protein n=1 Tax=Caldisphaera sp. TaxID=2060322 RepID=A0A2J6XHP6_9CREN Taxonomy=Archaea;Crenarchaeota;Thermoprotei;Acidilobales;Caldisphaeraceae;Caldisphaera;Caldisphaera_sp.
23.7702	24.2343	24.5002	25.117	25.8847	24.1323	7	50	25.283	76.759	318430000	28	ExploCarb_3811S_S4_613_length_11121_cov_4_1	ExploCarb_3811S_S4_613_length_11121_cov_4_1 UniRef100_A0A2J6WIX2 Uncharacterized protein n=1 Tax=Mesoaciditoga sp. TaxID=2060323 RepID=A0A2J6WIX2_9BACT Taxonomy=Bacteria;Thermotogae;Thermotogae;Mesoaciditogales;Mesoaciditogaceae;Mesoaciditoga;Mesoaciditoga_sp.
21.2041	22.5742	NaN	20.8767	20.808	NaN	3	9.8	42.368	17.273	19908000	7	ExploCarb_3811S_S4_62_length_46461_cov_804_21	ExploCarb_3811S_S4_62_length_46461_cov_804_21 UniRef100_A0A2J6WY85 Alanine--glyoxylate aminotransferase family protein n=1 Tax=Sulfurihydrogenibium sp. TaxID=2053621 RepID=A0A2J6WY85_9AQUI Taxonomy=Bacteria;Aquificae;Aquificae;Aquificales;Hydrogenothermaceae;Sulfurihydrogenibium;Sulfurihydrogenibium_sp.
23.4866	24.2545	23.4454	23.6368	23.2047	NaN	6	31.6	28.586	49.011	167830000	24	ExploCarb_3811S_S4_62_length_46461_cov_804_25	ExploCarb_3811S_S4_62_length_46461_cov_804_25 UniRef100_A0A2J6X0W3 Thiazole synthase n=1 Tax=Sulfurihydrogenibium sp. TaxID=2053621 RepID=A0A2J6X0W3_9AQUI Taxonomy=Bacteria;Aquificae;Aquificae;Aquificales;Hydrogenothermaceae;Sulfurihydrogenibium;Sulfurihydrogenibium_sp.
NaN	22.4995	NaN	NaN	21.9481	NaN	2	6.3	54.788	22.77	21624000	7	ExploCarb_3811S_S4_62_length_46461_cov_804_27	ExploCarb_3811S_S4_62_length_46461_cov_804_27 UniRef100_A0A2J6WYT4 Glycogen synthase n=1 Tax=Sulfurihydrogenibium sp. TaxID=2053621 RepID=A0A2J6WYT4_9AQUI Taxonomy=Bacteria;Aquificae;Aquificae;Aquificales;Hydrogenothermaceae;Sulfurihydrogenibium;Sulfurihydrogenibium_sp.
24.0189	24.6665	24.0527	23.1081	23.9664	NaN	6	18.5	44.865	42.08	161210000	16	ExploCarb_3811S_S4_62_length_46461_cov_804_34	ExploCarb_3811S_S4_62_length_46461_cov_804_34 UniRef100_A0A2J6WYM1 S-adenosylmethionine synthase n=1 Tax=Sulfurihydrogenibium sp. TaxID=2053621 RepID=A0A2J6WYM1_9AQUI Taxonomy=Bacteria;Aquificae;Aquificae;Aquificales;Hydrogenothermaceae;Sulfurihydrogenibium;Sulfurihydrogenibium_sp.
26.3903	25.9521	25.3105	NaN	NaN	25.0682	2	20.6	10.957	11.682	266140000	5	ExploCarb_3811S_S4_62_length_46461_cov_804_36	ExploCarb_3811S_S4_62_length_46461_cov_804_36 UniRef100_UPI00048C581C hypothetical protein n=1 Tax=Sulfurihydrogenibium subterraneum TaxID=171121 RepID=UPI00048C581C Taxonomy=Bacteria;Aquificae;Aquificae;Aquificales;Hydrogenothermaceae;Sulfurihydrogenibium;Sulfurihydrogenibium_subterraneum
NaN	23.3588	NaN	23.5821	23.5091	NaN	4	10.7	51.077	25.176	87863000	14	ExploCarb_3811S_S4_628_length_10829_cov_943_1	ExploCarb_3811S_S4_628_length_10829_cov_943_1 UniRef100_A0A2J6WZX6 Glucose-6-phosphate isomerase n=1 Tax=Sulfurihydrogenibium sp. TaxID=2053621 RepID=A0A2J6WZX6_9AQUI Taxonomy=Bacteria;Aquificae;Aquificae;Aquificales;Hydrogenothermaceae;Sulfurihydrogenibium;Sulfurihydrogenibium_sp.
25.5698	24.9478	24.6446	24.5103	25.0247	NaN	2	29	9.9817	160.69	190910000	12	ExploCarb_3811S_S4_628_length_10829_cov_943_10	ExploCarb_3811S_S4_628_length_10829_cov_943_10 UniRef100_A0A2J6W6I4 DNA-binding protein n=1 Tax=Sulfurihydrogenibium sp. TaxID=2053621 RepID=A0A2J6W6I4_9AQUI Taxonomy=Bacteria;Aquificae;Aquificae;Aquificales;Hydrogenothermaceae;Sulfurihydrogenibium;Sulfurihydrogenibium_sp.
22.9571	NaN	23.1289	NaN	NaN	24.1377	3	7.6	46.973	19.375	51070000	9	ExploCarb_3811S_S4_63_length_46403_cov_126_28	ExploCarb_3811S_S4_63_length_46403_cov_126_28 UniRef100_A0A2J6W290 Isocitrate dehydrogenase (NADP(+)) n=1 Tax=Caldisphaera sp. TaxID=2060322 RepID=A0A2J6W290_9CREN Taxonomy=Archaea;Crenarchaeota;Thermoprotei;Acidilobales;Caldisphaeraceae;Caldisphaera;Caldisphaera_sp.
NaN	NaN	NaN	22.4409	21.6337	NaN	3	14.2	42.253	18.137	13994000	4	ExploCarb_3811S_S4_630_length_10821_cov_4_1	ExploCarb_3811S_S4_630_length_10821_cov_4_1 UniRef100_A0A2N7PSN8 Maltose ABC transporter substrate-binding protein n=1 Tax=Mesoaciditoga sp. TaxID=2060323 RepID=A0A2N7PSN8_9BACT Taxonomy=Bacteria;Thermotogae;Thermotogae;Mesoaciditogales;Mesoaciditogaceae;Mesoaciditoga;Mesoaciditoga_sp.
NaN	NaN	NaN	24.2562	23.2767	NaN	2	9	37.009	50.467	51029000	13	ExploCarb_3811S_S4_639_length_10632_cov_4_11	ExploCarb_3811S_S4_639_length_10632_cov_4_11 UniRef100_A0A2N7PT27 Uncharacterized protein n=1 Tax=Mesoaciditoga sp. TaxID=2060323 RepID=A0A2N7PT27_9BACT Taxonomy=Bacteria;Thermotogae;Thermotogae;Mesoaciditogales;Mesoaciditogaceae;Mesoaciditoga;Mesoaciditoga_sp.
25.5402	26.6555	27.7106	28.1438	27.6779	28.2286	6	10.1	86.213	50.685	1255500000	25	ExploCarb_3811S_S4_640_length_10630_cov_7_7	ExploCarb_3811S_S4_640_length_10630_cov_7_7 UniRef100_A0A0K1E1S0 Uncharacterized protein n=1 Tax=Pyrobaculum sp. WP30 TaxID=1227555 RepID=A0A0K1E1S0_9CREN Taxonomy=Archaea;Crenarchaeota;Thermoprotei;Thermoproteales;Thermoproteaceae;Pyrobaculum;Pyrobaculum_sp._WP30
NaN	23.1576	24.4984	24.8604	24.9653	25.2525	4	9.1	50.912	28.535	166630000	12	ExploCarb_3811S_S4_6414_length_1390_cov_13_1	ExploCarb_3811S_S4_6414_length_1390_cov_13_1 UniRef100_A1RTK0 Uncharacterized protein n=1 Tax=Pyrobaculum islandicum (strain DSM 4184 / JCM 9189 / GEO3) TaxID=384616 RepID=A1RTK0_PYRIL Taxonomy=Archaea;Crenarchaeota;Thermoprotei;Thermoproteales;Thermoproteaceae;Pyrobaculum;Pyrobaculum_islandicum;Pyrobaculum_islandicum_DSM_4184
22.3261	22.1031	22.9679	23.8039	22.603	24.1441	3	6.4	70.208	19.045	55668000	10	ExploCarb_3811S_S4_646_length_10580_cov_41_10	ExploCarb_3811S_S4_646_length_10580_cov_41_10 NO ANNOTATION
25.3022	25.5456	26.1004	28.064	26.8124	25.5393	7	57.4	20.431	130.14	903290000	41	ExploCarb_3811S_S4_654_length_10431_cov_112_6	ExploCarb_3811S_S4_654_length_10431_cov_112_6 UniRef100_A0A2N7Q1W5 Uncharacterized protein n=1 Tax=Hydrogenobaculum sp. TaxID=2053560 RepID=A0A2N7Q1W5_9AQUI Taxonomy=Bacteria;Aquificae;Aquificae;Aquificales;Aquificaceae;Hydrogenobaculum;Hydrogenobaculum_sp.
NaN	22.968	NaN	22.7523	NaN	NaN	2	4.1	63.872	18.671	32039000	4	ExploCarb_3811S_S4_669_length_10301_cov_940_11	ExploCarb_3811S_S4_669_length_10301_cov_940_11 UniRef100_A0A2J6WXV2 Acetolactate synthase n=1 Tax=Sulfurihydrogenibium sp. TaxID=2053621 RepID=A0A2J6WXV2_9AQUI Taxonomy=Bacteria;Aquificae;Aquificae;Aquificales;Hydrogenothermaceae;Sulfurihydrogenibium;Sulfurihydrogenibium_sp.
25.5659	26.1366	26.2252	26.1274	25.9699	25.2955	7	23.8	36.731	67.729	873210000	54	ExploCarb_3811S_S4_669_length_10301_cov_940_8	ExploCarb_3811S_S4_669_length_10301_cov_940_8 UniRef100_A0A2J6WXN1 Ketol-acid reductoisomerase (NADP(+)) n=1 Tax=Sulfurihydrogenibium sp. TaxID=2053621 RepID=A0A2J6WXN1_9AQUI Taxonomy=Bacteria;Aquificae;Aquificae;Aquificales;Hydrogenothermaceae;Sulfurihydrogenibium;Sulfurihydrogenibium_sp.
NaN	23.0329	NaN	23.6937	24.2339	NaN	2	18.7	14.625	16.089	61320000	10	ExploCarb_3811S_S4_67_length_44679_cov_147_34	ExploCarb_3811S_S4_67_length_44679_cov_147_34 UniRef100_L0ABC1 Uncharacterized protein n=1 Tax=Caldisphaera lagunensis (strain DSM 15908 / JCM 11604 / IC-154) TaxID=1056495 RepID=L0ABC1_CALLD Taxonomy=Archaea;Crenarchaeota;Thermoprotei;Acidilobales;Caldisphaeraceae;Caldisphaera;Caldisphaera_lagunensis;Caldisphaera_lagunensis_DSM_15908
25.5467	24.8914	24.6987	24.1908	25.4562	25.6225	5	20.2	43.766	89.747	288710000	18	ExploCarb_3811S_S4_67_length_44679_cov_147_38	ExploCarb_3811S_S4_67_length_44679_cov_147_38 UniRef100_L0ADJ1 NADH dehydrogenase, FAD-containing subunit n=1 Tax=Caldisphaera lagunensis (strain DSM 15908 / JCM 11604 / IC-154) TaxID=1056495 RepID=L0ADJ1_CALLD Taxonomy=Archaea;Crenarchaeota;Thermoprotei;Acidilobales;Caldisphaeraceae;Caldisphaera;Caldisphaera_lagunensis;Caldisphaera_lagunensis_DSM_15908
22.8196	23.9261	24.758	24.5262	25.1507	23.8915	4	41.8	15.28	33.746	184260000	21	ExploCarb_3811S_S4_67_length_44679_cov_147_39	ExploCarb_3811S_S4_67_length_44679_cov_147_39 UniRef100_L0ABC5 Uncharacterized protein n=1 Tax=Caldisphaera lagunensis (strain DSM 15908 / JCM 11604 / IC-154) TaxID=1056495 RepID=L0ABC5_CALLD Taxonomy=Archaea;Crenarchaeota;Thermoprotei;Acidilobales;Caldisphaeraceae;Caldisphaera;Caldisphaera_lagunensis;Caldisphaera_lagunensis_DSM_15908
NaN	NaN	24.6215	24.8264	24.3773	NaN	3	19.6	28.471	41.88	88175000	8	ExploCarb_3811S_S4_672_length_10281_cov_117_2	ExploCarb_3811S_S4_672_length_10281_cov_117_2 UniRef100_A0A2N7Q4V7 Curli assembly protein CsgG (Fragment) n=1 Tax=Hydrogenobaculum sp. TaxID=2053560 RepID=A0A2N7Q4V7_9AQUI Taxonomy=Bacteria;Aquificae;Aquificae;Aquificales;Aquificaceae;Hydrogenobaculum;Hydrogenobaculum_sp.
25.1039	25.6423	25.1692	24.768	24.7536	25.1785	3	15.9	26.787	46.389	404810000	24	ExploCarb_3811S_S4_6758_length_1326_cov_900_2	ExploCarb_3811S_S4_6758_length_1326_cov_900_2 UniRef100_A0A2J6X1I9 Superoxide dismutase n=1 Tax=Sulfurihydrogenibium sp. TaxID=2053621 RepID=A0A2J6X1I9_9AQUI Taxonomy=Bacteria;Aquificae;Aquificae;Aquificales;Hydrogenothermaceae;Sulfurihydrogenibium;Sulfurihydrogenibium_sp.
29.0849	29.8598	30.1024	31.3543	30.8268	30.456	18	54.9	43.067	323.31	18215000000	171	ExploCarb_3811S_S4_699_length_9995_cov_1289_1	ExploCarb_3811S_S4_699_length_9995_cov_1289_1 UniRef100_A0A2H5WH51 Uncharacterized protein n=1 Tax=bacterium HR13 TaxID=2035408 RepID=A0A2H5WH51_9BACT Taxonomy=Bacteria;bacterium_HR13
27.3993	27.4134	27.217	27.1159	27.247	28.5151	25	35.7	98.952	323.31	2141300000	130	ExploCarb_3811S_S4_699_length_9995_cov_1289_7	ExploCarb_3811S_S4_699_length_9995_cov_1289_7 UniRef100_A0A2H5WH15 Arsenite oxidase subunit AioA n=1 Tax=bacterium HR13 TaxID=2035408 RepID=A0A2H5WH15_9BACT Taxonomy=Bacteria;bacterium_HR13
28.2377	28.1653	27.472	26.5497	27.0742	27.7606	6	47.3	18.404	323.31	1303000000	44	ExploCarb_3811S_S4_699_length_9995_cov_1289_8	ExploCarb_3811S_S4_699_length_9995_cov_1289_8 UniRef100_A0A3M2GR72 Arsenate reductase (Azurin) small subunit n=1 Tax=Acidobacteria bacterium TaxID=1978231 RepID=A0A3M2GR72_9BACT Taxonomy=Bacteria;Acidobacteria;Acidobacteria_bacterium
27.1143	26.7667	26.9411	27.1505	27.1186	25.9893	7	20.9	43.709	196.02	1578600000	31	ExploCarb_3811S_S4_7099_length_1280_cov_6_1	ExploCarb_3811S_S4_7099_length_1280_cov_6_1 UniRef100_E1YID9 Uncharacterized protein n=1 Tax=uncultured Desulfobacterium sp. TaxID=201089 RepID=E1YID9_9DELT Taxonomy=Bacteria;Proteobacteria;Deltaproteobacteria;Desulfobacterales;Desulfobacteraceae;Desulfobacterium;uncultured_Desulfobacterium_sp.
NaN	NaN	NaN	24.1771	24.5051	24.1853	3	9	46.53	25.002	67211000	9	ExploCarb_3811S_S4_7165_length_1270_cov_6_1	ExploCarb_3811S_S4_7165_length_1270_cov_6_1 UniRef100_G7VIC1 Peptidase S8 and S53, subtilisin, kexin, sedolisin n=1 Tax=Pyrobaculum ferrireducens TaxID=1104324 RepID=G7VIC1_9CREN Taxonomy=Archaea;Crenarchaeota;Thermoprotei;Thermoproteales;Thermoproteaceae;Pyrobaculum;Pyrobaculum_ferrireducens
NaN	23.0222	NaN	23.2991	NaN	NaN	2	8.3	36.258	12.293	30355000	7	ExploCarb_3811S_S4_718_length_9821_cov_878_2	ExploCarb_3811S_S4_718_length_9821_cov_878_2 UniRef100_A0A2J6WYN4 Pyruvate dehydrogenase E1 component subunit beta n=1 Tax=Sulfurihydrogenibium sp. TaxID=2053621 RepID=A0A2J6WYN4_9AQUI Taxonomy=Bacteria;Aquificae;Aquificae;Aquificales;Hydrogenothermaceae;Sulfurihydrogenibium;Sulfurihydrogenibium_sp.
NaN	22.8176	NaN	NaN	21.6394	NaN	2	8.3	33.928	22.75	27191000	6	ExploCarb_3811S_S4_718_length_9821_cov_878_3	ExploCarb_3811S_S4_718_length_9821_cov_878_3 UniRef100_A0A2J6WYM7 Dihydrolipoamide acetyltransferase component of pyruvate dehydrogenase complex n=1 Tax=Sulfurihydrogenibium sp. TaxID=2053621 RepID=A0A2J6WYM7_9AQUI Taxonomy=Bacteria;Aquificae;Aquificae;Aquificales;Hydrogenothermaceae;Sulfurihydrogenibium;Sulfurihydrogenibium_sp.
21.7208	23.1577	21.5243	21.1452	NaN	NaN	6	9.5	93.896	38.606	50407000	18	ExploCarb_3811S_S4_718_length_9821_cov_878_8	ExploCarb_3811S_S4_718_length_9821_cov_878_8 UniRef100_A0A2J6WYL7 Bifunctional aconitate hydratase 2/2-methylisocitrate dehydratase (Fragment) n=1 Tax=Sulfurihydrogenibium sp. TaxID=2053621 RepID=A0A2J6WYL7_9AQUI Taxonomy=Bacteria;Aquificae;Aquificae;Aquificales;Hydrogenothermaceae;Sulfurihydrogenibium;Sulfurihydrogenibium_sp.
26.4992	27.165	27.3568	27.7732	27.8935	28.4016	12	58.5	22.891	323.31	4783100000	111	ExploCarb_3811S_S4_724_length_9744_cov_789_1	ExploCarb_3811S_S4_724_length_9744_cov_789_1 UniRef100_A0A2J6W9D1 TonB-dependent receptor n=1 Tax=Sulfurihydrogenibium sp. TaxID=2053621 RepID=A0A2J6W9D1_9AQUI Taxonomy=Bacteria;Aquificae;Aquificae;Aquificales;Hydrogenothermaceae;Sulfurihydrogenibium;Sulfurihydrogenibium_sp.
28.847	29.6584	28.1581	26.5929	27.7446	26.3662	5	32.7	17.516	323.31	4764900000	112	ExploCarb_3811S_S4_726_length_9695_cov_978_8	ExploCarb_3811S_S4_726_length_9695_cov_978_8 UniRef100_A0A2J6WZZ7 Biotin carboxyl carrier protein of acetyl-CoA carboxylase n=1 Tax=Sulfurihydrogenibium sp. TaxID=2053621 RepID=A0A2J6WZZ7_9AQUI Taxonomy=Bacteria;Aquificae;Aquificae;Aquificales;Hydrogenothermaceae;Sulfurihydrogenibium;Sulfurihydrogenibium_sp.
23.6952	24.6305	25.7571	26.6734	26.3621	25.6119	9	40.3	32.872	89.53	712310000	43	ExploCarb_3811S_S4_73_length_42163_cov_158_28	ExploCarb_3811S_S4_73_length_42163_cov_158_28 UniRef100_A0A2J6XGY6 Malate dehydrogenase n=1 Tax=Caldisphaera sp. TaxID=2060322 RepID=A0A2J6XGY6_9CREN Taxonomy=Archaea;Crenarchaeota;Thermoprotei;Acidilobales;Caldisphaeraceae;Caldisphaera;Caldisphaera_sp.
24.5709	24.1033	22.1966	22.4085	21.9099	NaN	6	27.8	24.593	98.013	117430000	14	ExploCarb_3811S_S4_734_length_9643_cov_881_9	ExploCarb_3811S_S4_734_length_9643_cov_881_9 UniRef100_A0A2J6X0T0 SCO family protein n=1 Tax=Sulfurihydrogenibium sp. TaxID=2053621 RepID=A0A2J6X0T0_9AQUI Taxonomy=Bacteria;Aquificae;Aquificae;Aquificales;Hydrogenothermaceae;Sulfurihydrogenibium;Sulfurihydrogenibium_sp.
22.9633	23.7496	NaN	NaN	23.1993	NaN	3	6.8	56.936	23.177	95357000	7	ExploCarb_3811S_S4_735_length_9636_cov_179_3	ExploCarb_3811S_S4_735_length_9636_cov_179_3 UniRef100_C1DVZ9 Hemolysin secretion protein n=1 Tax=Sulfurihydrogenibium azorense (strain Az-Fu1 / DSM 15241 / OCM 825) TaxID=204536 RepID=C1DVZ9_SULAA Taxonomy=Bacteria;Aquificae;Aquificae;Aquificales;Hydrogenothermaceae;Sulfurihydrogenibium;Sulfurihydrogenibium_azorense;Sulfurihydrogenibium_azorense_Az-Fu1
23.0553	23.7894	23.6003	22.9887	23.3495	NaN	6	11.1	78.49	42.733	117910000	22	ExploCarb_3811S_S4_742_length_9532_cov_930_2	ExploCarb_3811S_S4_742_length_9532_cov_930_2 UniRef100_A0A2J6X162 Polyribonucleotide nucleotidyltransferase n=1 Tax=Sulfurihydrogenibium sp. TaxID=2053621 RepID=A0A2J6X162_9AQUI Taxonomy=Bacteria;Aquificae;Aquificae;Aquificales;Hydrogenothermaceae;Sulfurihydrogenibium;Sulfurihydrogenibium_sp.
22.0472	22.8339	22.0185	22.0399	22.2399	NaN	4	17.4	31.063	24.528	44976000	13	ExploCarb_3811S_S4_753_length_9441_cov_1028_3	ExploCarb_3811S_S4_753_length_9441_cov_1028_3 UniRef100_A0A2J6WZQ0 Universal stress protein n=1 Tax=Sulfurihydrogenibium sp. TaxID=2053621 RepID=A0A2J6WZQ0_9AQUI Taxonomy=Bacteria;Aquificae;Aquificae;Aquificales;Hydrogenothermaceae;Sulfurihydrogenibium;Sulfurihydrogenibium_sp.
24.029	NaN	NaN	23.6012	NaN	NaN	2	5.3	44.153	11.643	54911000	4	ExploCarb_3811S_S4_7580_length_1214_cov_57_1	ExploCarb_3811S_S4_7580_length_1214_cov_57_1 UniRef100_A0A0U4W015 Elongation factor Tu n=1 Tax=Caldimicrobium thiodismutans TaxID=1653476 RepID=A0A0U4W015_9BACT Taxonomy=Bacteria;Thermodesulfobacteria;Thermodesulfobacteria;Thermodesulfobacteriales;Thermodesulfobacteriaceae;Caldimicrobium;Caldimicrobium_thiodismutans
NaN	22.4051	NaN	22.7139	22.4356	NaN	5	12.9	42.316	30.048	42099000	9	ExploCarb_3811S_S4_76_length_41402_cov_43_22	ExploCarb_3811S_S4_76_length_41402_cov_43_22 NO ANNOTATION
27.8997	28.2749	27.6945	28.563	28.9401	28.8121	13	33.7	48.476	323.31	2713200000	81	ExploCarb_3811S_S4_773_length_9231_cov_486_8	ExploCarb_3811S_S4_773_length_9231_cov_486_8 UniRef100_A0A2J6X122 Porin n=1 Tax=Sulfurihydrogenibium sp. TaxID=2053621 RepID=A0A2J6X122_9AQUI Taxonomy=Bacteria;Aquificae;Aquificae;Aquificales;Hydrogenothermaceae;Sulfurihydrogenibium;Sulfurihydrogenibium_sp.
29.7212	29.805	29.7768	29.6162	29.8143	29.5247	17	73.6	22.625	323.31	14512000000	209	ExploCarb_3811S_S4_78_length_40808_cov_842_15	ExploCarb_3811S_S4_78_length_40808_cov_842_15 UniRef100_A0A2J6WYK5 Peroxiredoxin n=1 Tax=Sulfurihydrogenibium sp. TaxID=2053621 RepID=A0A2J6WYK5_9AQUI Taxonomy=Bacteria;Aquificae;Aquificae;Aquificales;Hydrogenothermaceae;Sulfurihydrogenibium;Sulfurihydrogenibium_sp.
25.1742	25.1251	24.6661	24.179	25.7147	NaN	5	55.1	11.149	98.024	299580000	13	ExploCarb_3811S_S4_78_length_40808_cov_842_16	ExploCarb_3811S_S4_78_length_40808_cov_842_16 UniRef100_A0A2J6WYH4 Cytochrome C552 n=1 Tax=Sulfurihydrogenibium sp. TaxID=2053621 RepID=A0A2J6WYH4_9AQUI Taxonomy=Bacteria;Aquificae;Aquificae;Aquificales;Hydrogenothermaceae;Sulfurihydrogenibium;Sulfurihydrogenibium_sp.
23.5888	24.3973	24.3079	24.5271	24.5982	23.6699	6	30.1	32.983	49.977	174270000	22	ExploCarb_3811S_S4_78_length_40808_cov_842_18	ExploCarb_3811S_S4_78_length_40808_cov_842_18 UniRef100_A0A2J6WYM4 PHB domain-containing protein n=1 Tax=Sulfurihydrogenibium sp. TaxID=2053621 RepID=A0A2J6WYM4_9AQUI Taxonomy=Bacteria;Aquificae;Aquificae;Aquificales;Hydrogenothermaceae;Sulfurihydrogenibium;Sulfurihydrogenibium_sp.
22.2559	22.9935	23.0159	23.6572	23.3034	NaN	5	16.3	33.898	39.803	76925000	15	ExploCarb_3811S_S4_78_length_40808_cov_842_20	ExploCarb_3811S_S4_78_length_40808_cov_842_20 UniRef100_A0A2J6WYP7 Carbon-nitrogen hydrolase n=1 Tax=Sulfurihydrogenibium sp. TaxID=2053621 RepID=A0A2J6WYP7_9AQUI Taxonomy=Bacteria;Aquificae;Aquificae;Aquificales;Hydrogenothermaceae;Sulfurihydrogenibium;Sulfurihydrogenibium_sp.
26.8908	27.132	25.9856	25.5247	25.8691	25.0596	11	62.4	17.289	241.45	996690000	61	ExploCarb_3811S_S4_78_length_40808_cov_842_21	ExploCarb_3811S_S4_78_length_40808_cov_842_21 UniRef100_A0A2J6WYJ0 Hsp20/alpha crystallin family protein n=1 Tax=Sulfurihydrogenibium sp. TaxID=2053621 RepID=A0A2J6WYJ0_9AQUI Taxonomy=Bacteria;Aquificae;Aquificae;Aquificales;Hydrogenothermaceae;Sulfurihydrogenibium;Sulfurihydrogenibium_sp.
NaN	23.4492	NaN	NaN	23.5769	NaN	3	9.4	34.393	16.946	47859000	2	ExploCarb_3811S_S4_78_length_40808_cov_842_38	ExploCarb_3811S_S4_78_length_40808_cov_842_38 UniRef100_A0A2J6X1E7 Protein-export membrane protein SecF n=1 Tax=Sulfurihydrogenibium sp. TaxID=2053621 RepID=A0A2J6X1E7_9AQUI Taxonomy=Bacteria;Aquificae;Aquificae;Aquificales;Hydrogenothermaceae;Sulfurihydrogenibium;Sulfurihydrogenibium_sp.
NaN	NaN	NaN	26.8386	27.1568	NaN	3	5.2	95.478	169.58	259830000	16	ExploCarb_3811S_S4_782_length_9153_cov_146_4	ExploCarb_3811S_S4_782_length_9153_cov_146_4 UniRef100_L0ADU2 Penicilin amidase n=1 Tax=Caldisphaera lagunensis (strain DSM 15908 / JCM 11604 / IC-154) TaxID=1056495 RepID=L0ADU2_CALLD Taxonomy=Archaea;Crenarchaeota;Thermoprotei;Acidilobales;Caldisphaeraceae;Caldisphaera;Caldisphaera_lagunensis;Caldisphaera_lagunensis_DSM_15908
NaN	23.7469	NaN	23.2805	23.2807	NaN	4	26.1	24.124	33.214	66703000	9	ExploCarb_3811S_S4_79_length_40359_cov_840_11	ExploCarb_3811S_S4_79_length_40359_cov_840_11 UniRef100_A0A2J6X2G0 Probable transaldolase n=1 Tax=Sulfurihydrogenibium sp. TaxID=2053621 RepID=A0A2J6X2G0_9AQUI Taxonomy=Bacteria;Aquificae;Aquificae;Aquificales;Hydrogenothermaceae;Sulfurihydrogenibium;Sulfurihydrogenibium_sp.
23.7614	24.4127	24.0172	24.355	24.5707	23.5092	9	34.8	34.052	58.179	218950000	27	ExploCarb_3811S_S4_79_length_40359_cov_840_16	ExploCarb_3811S_S4_79_length_40359_cov_840_16 UniRef100_A0A2J6W6Y6 Branched-chain-amino-acid aminotransferase n=1 Tax=Sulfurihydrogenibium sp. TaxID=2053621 RepID=A0A2J6W6Y6_9AQUI Taxonomy=Bacteria;Aquificae;Aquificae;Aquificales;Hydrogenothermaceae;Sulfurihydrogenibium;Sulfurihydrogenibium_sp.
27.28	28.0536	26.8994	NaN	NaN	28.9864	3	5.8	38.931	72.918	1462700000	18	ExploCarb_3811S_S4_8054_length_1149_cov_9_1	ExploCarb_3811S_S4_8054_length_1149_cov_9_1 NO ANNOTATION
25.2385	25.9802	25.3876	26.0284	26.5879	25.4835	7	19.2	53.594	77.015	456830000	29	ExploCarb_3811S_S4_812_length_8818_cov_109_8	ExploCarb_3811S_S4_812_length_8818_cov_109_8 UniRef100_A0A2J6W711 Type I glutamate--ammonia ligase n=1 Tax=Hydrogenobaculum sp. TaxID=2053560 RepID=A0A2J6W711_9AQUI Taxonomy=Bacteria;Aquificae;Aquificae;Aquificales;Aquificaceae;Hydrogenobaculum;Hydrogenobaculum_sp.
NaN	22.4386	23.3023	23.049	22.6434	NaN	6	28.9	28.584	37.627	72214000	13	ExploCarb_3811S_S4_817_length_8789_cov_120_5	ExploCarb_3811S_S4_817_length_8789_cov_120_5 UniRef100_A0A2N7Q2H7 Thiazole synthase n=1 Tax=Hydrogenobaculum sp. TaxID=2053560 RepID=A0A2N7Q2H7_9AQUI Taxonomy=Bacteria;Aquificae;Aquificae;Aquificales;Aquificaceae;Hydrogenobaculum;Hydrogenobaculum_sp.
NaN	22.9647	23.1758	23.9751	23.4512	25.0991	4	7.6	57.944	38.238	149770000	11	ExploCarb_3811S_S4_824_length_8689_cov_4_6	ExploCarb_3811S_S4_824_length_8689_cov_4_6 UniRef100_A0A2N7PSJ8 60 kDa chaperonin n=1 Tax=Mesoaciditoga sp. TaxID=2060323 RepID=A0A2N7PSJ8_9BACT Taxonomy=Bacteria;Thermotogae;Thermotogae;Mesoaciditogales;Mesoaciditogaceae;Mesoaciditoga;Mesoaciditoga_sp.
22.6569	22.7345	23.9323	25.243	24.4218	24.672	6	16.8	33.494	55.129	193170000	27	ExploCarb_3811S_S4_84_length_39189_cov_50_28	ExploCarb_3811S_S4_84_length_39189_cov_50_28 UniRef100_A0A2J6WWS6 Malate dehydrogenase n=1 Tax=Aciduliprofundum sp. TaxID=2060325 RepID=A0A2J6WWS6_9EURY Taxonomy=Archaea;Euryarchaeota;Aciduliprofundum;Aciduliprofundum_sp.
24.3087	24.2241	NaN	24.441	24.3863	NaN	4	17.8	36.351	146.44	142120000	18	ExploCarb_3811S_S4_8495_length_1099_cov_15_1	ExploCarb_3811S_S4_8495_length_1099_cov_15_1 NO ANNOTATION
24.9848	25.2964	25.1839	24.381	24.6443	24.2713	9	27.9	38.869	53.491	587270000	21	ExploCarb_3811S_S4_8644_length_1080_cov_972_1	ExploCarb_3811S_S4_8644_length_1080_cov_972_1 UniRef100_A0A2J6X033 Cytochrome-c peroxidase n=1 Tax=Sulfurihydrogenibium sp. TaxID=2053621 RepID=A0A2J6X033_9AQUI Taxonomy=Bacteria;Aquificae;Aquificae;Aquificales;Hydrogenothermaceae;Sulfurihydrogenibium;Sulfurihydrogenibium_sp.
21.5458	22.9644	21.1357	NaN	21.3051	NaN	6	31.8	37.145	44.12	48861000	15	ExploCarb_3811S_S4_868_length_8281_cov_965_2	ExploCarb_3811S_S4_868_length_8281_cov_965_2 UniRef100_A0A2J6WYP9 Aspartate-semialdehyde dehydrogenase n=1 Tax=Sulfurihydrogenibium sp. TaxID=2053621 RepID=A0A2J6WYP9_9AQUI Taxonomy=Bacteria;Aquificae;Aquificae;Aquificales;Hydrogenothermaceae;Sulfurihydrogenibium;Sulfurihydrogenibium_sp.
NaN	22.3926	22.2381	22.8759	22.5667	NaN	2	8.5	29.551	13.503	40429000	14	ExploCarb_3811S_S4_8702_length_1075_cov_2_1	ExploCarb_3811S_S4_8702_length_1075_cov_2_1 UniRef100_A0A1D2URF1 Peptidoglycan-binding protein n=1 Tax=Thiomonas sp. SCN 64-16 TaxID=1660151 RepID=A0A1D2URF1_9BURK Taxonomy=Bacteria;Proteobacteria;Betaproteobacteria;Burkholderiales;Thiomonas;Thiomonas_sp._SCN_64-16
NaN	NaN	22.8765	23.6748	23.6916	22.9489	6	8.2	113.68	38.308	61343000	15	ExploCarb_3811S_S4_881_length_8195_cov_70_3	ExploCarb_3811S_S4_881_length_8195_cov_70_3 UniRef100_A0A4P2VID1 Polysulfide reductase, subunit A, putative n=1 Tax=Conexivisphaera calidus TaxID=1874277 RepID=A0A4P2VID1_9ARCH Taxonomy=Archaea;Candidatus_Geothermarchaeota;Conexivisphaera;Conexivisphaera_calidus
22.2239	23.0502	NaN	23.51	NaN	NaN	3	13.2	37.307	20.872	55693000	12	ExploCarb_3811S_S4_8853_length_1058_cov_170_1	ExploCarb_3811S_S4_8853_length_1058_cov_170_1 UniRef100_G7VDH7 Branched-chain amino acid binding protein, putative n=1 Tax=Pyrobaculum ferrireducens TaxID=1104324 RepID=G7VDH7_9CREN Taxonomy=Archaea;Crenarchaeota;Thermoprotei;Thermoproteales;Thermoproteaceae;Pyrobaculum;Pyrobaculum_ferrireducens
25.0411	24.5896	24.667	23.6683	23.5673	24.7581	7	65.8	8.7373	42.444	364220000	20	ExploCarb_3811S_S4_891_length_8165_cov_911_11	ExploCarb_3811S_S4_891_length_8165_cov_911_11 UniRef100_C1DXM9 UPF0109 protein SULAZ_0144 n=1 Tax=Sulfurihydrogenibium azorense (strain Az-Fu1 / DSM 15241 / OCM 825) TaxID=204536 RepID=C1DXM9_SULAA Taxonomy=Bacteria;Aquificae;Aquificae;Aquificales;Hydrogenothermaceae;Sulfurihydrogenibium;Sulfurihydrogenibium_azorense;Sulfurihydrogenibium_azorense_Az-Fu1
24.0961	24.9009	24.4552	24.0622	25.1922	24.521	4	32.5	16.705	28.642	236900000	28	ExploCarb_3811S_S4_891_length_8165_cov_911_7	ExploCarb_3811S_S4_891_length_8165_cov_911_7 UniRef100_A0A2J6WXR7 6,7-dimethyl-8-ribityllumazine synthase n=1 Tax=Sulfurihydrogenibium sp. TaxID=2053621 RepID=A0A2J6WXR7_9AQUI Taxonomy=Bacteria;Aquificae;Aquificae;Aquificales;Hydrogenothermaceae;Sulfurihydrogenibium;Sulfurihydrogenibium_sp.
23.6734	24.8043	23.9628	24.7756	24.7442	NaN	6	26.6	32.445	57.683	353470000	44	ExploCarb_3811S_S4_891_length_8165_cov_911_9	ExploCarb_3811S_S4_891_length_8165_cov_911_9 UniRef100_A0A2J6X1G8 4-hydroxy-tetrahydrodipicolinate synthase n=1 Tax=Sulfurihydrogenibium sp. TaxID=2053621 RepID=A0A2J6X1G8_9AQUI Taxonomy=Bacteria;Aquificae;Aquificae;Aquificales;Hydrogenothermaceae;Sulfurihydrogenibium;Sulfurihydrogenibium_sp.
26.8964	28.0894	27.9788	28.5589	27.9141	26.5075	7	89.7	8.6699	323.31	4104100000	148	ExploCarb_3811S_S4_8915_length_1052_cov_712_3	ExploCarb_3811S_S4_8915_length_1052_cov_712_3 UniRef100_B2V9I8 Flagellin n=1 Tax=Sulfurihydrogenibium sp. (strain YO3AOP1) TaxID=436114 RepID=B2V9I8_SULSY Taxonomy=Bacteria;Aquificae;Aquificae;Aquificales;Hydrogenothermaceae;Sulfurihydrogenibium;Sulfurihydrogenibium_sp._YO3AOP1
24.6611	25.5241	23.6383	24.0556	22.9774	23.6722	7	15.2	46.793	44.157	436280000	23	ExploCarb_3811S_S4_9_length_114165_cov_22_24	ExploCarb_3811S_S4_9_length_114165_cov_22_24 UniRef100_A0A2N7PJ32 Dissimilatory-type sulfite reductase subunit beta n=1 Tax=Caldimicrobium thiodismutans TaxID=1653476 RepID=A0A2N7PJ32_9BACT Taxonomy=Bacteria;Thermodesulfobacteria;Thermodesulfobacteria;Thermodesulfobacteriales;Thermodesulfobacteriaceae;Caldimicrobium;Caldimicrobium_thiodismutans
24.8163	24.7876	23.764	23.5029	23.2689	23.6123	7	16.7	49.407	44.656	277810000	15	ExploCarb_3811S_S4_9_length_114165_cov_22_25	ExploCarb_3811S_S4_9_length_114165_cov_22_25 UniRef100_A0A2N7PIV9 Dissimilatory-type sulfite reductase subunit alpha n=1 Tax=Caldimicrobium thiodismutans TaxID=1653476 RepID=A0A2N7PIV9_9BACT Taxonomy=Bacteria;Thermodesulfobacteria;Thermodesulfobacteria;Thermodesulfobacteriales;Thermodesulfobacteriaceae;Caldimicrobium;Caldimicrobium_thiodismutans
28.8518	29.0975	28.8572	30.0663	29.3666	29.7467	2	7.3	35.173	323.31	5974300000	53	ExploCarb_3811S_S4_9089_length_1035_cov_3_1	ExploCarb_3811S_S4_9089_length_1035_cov_3_1 NO ANNOTATION
NaN	23.5898	NaN	24.8441	24.5948	NaN	3	7.5	67.114	20.773	89486000	13	ExploCarb_3811S_S4_911_length_7992_cov_75_2	ExploCarb_3811S_S4_911_length_7992_cov_75_2 UniRef100_A0A0K1E1R5 Uncharacterized protein n=1 Tax=Pyrobaculum sp. WP30 TaxID=1227555 RepID=A0A0K1E1R5_9CREN Taxonomy=Archaea;Crenarchaeota;Thermoprotei;Thermoproteales;Thermoproteaceae;Pyrobaculum;Pyrobaculum_sp._WP30
26.1219	26.6632	27.3154	27.4854	27.4299	27.2428	8	15.8	63.152	323.31	1932500000	55	ExploCarb_3811S_S4_911_length_7992_cov_75_6	ExploCarb_3811S_S4_911_length_7992_cov_75_6 UniRef100_A0A0K1E1S0 Uncharacterized protein n=1 Tax=Pyrobaculum sp. WP30 TaxID=1227555 RepID=A0A0K1E1S0_9CREN Taxonomy=Archaea;Crenarchaeota;Thermoprotei;Thermoproteales;Thermoproteaceae;Pyrobaculum;Pyrobaculum_sp._WP30
26.6266	26.6581	25.9091	25.98	25.8291	24.4782	3	35.2	11.551	37.288	723730000	28	ExploCarb_3811S_S4_919_length_7935_cov_950_6	ExploCarb_3811S_S4_919_length_7935_cov_950_6 UniRef100_A0A2J6WYH5 Thioredoxin n=1 Tax=Sulfurihydrogenibium sp. TaxID=2053621 RepID=A0A2J6WYH5_9AQUI Taxonomy=Bacteria;Aquificae;Aquificae;Aquificales;Hydrogenothermaceae;Sulfurihydrogenibium;Sulfurihydrogenibium_sp.
22.6923	23.1332	22.8816	23.3778	23.053	NaN	5	32.6	15.657	30.756	92216000	18	ExploCarb_3811S_S4_92_length_38175_cov_111_36	ExploCarb_3811S_S4_92_length_38175_cov_111_36 UniRef100_A0A2N7Q2G8 Nucleoside diphosphate kinase n=1 Tax=Hydrogenobaculum sp. TaxID=2053560 RepID=A0A2N7Q2G8_9AQUI Taxonomy=Bacteria;Aquificae;Aquificae;Aquificales;Aquificaceae;Hydrogenobaculum;Hydrogenobaculum_sp.
22.1315	22.7395	NaN	23.5403	23.2035	22.6551	5	27.4	23.97	30.127	92158000	12	ExploCarb_3811S_S4_928_length_7891_cov_637_9	ExploCarb_3811S_S4_928_length_7891_cov_637_9 UniRef100_A0A2J6X242 Flagellar hook protein FlgE n=1 Tax=Sulfurihydrogenibium sp. TaxID=2053621 RepID=A0A2J6X242_9AQUI Taxonomy=Bacteria;Aquificae;Aquificae;Aquificales;Hydrogenothermaceae;Sulfurihydrogenibium;Sulfurihydrogenibium_sp.
26.0285	27.1587	27.3214	27.1277	27.4014	25.1842	13	45.6	36.15	323.31	2241500000	90	ExploCarb_3811S_S4_9280_length_1017_cov_58_1	ExploCarb_3811S_S4_9280_length_1017_cov_58_1 UniRef100_E1YID9 Uncharacterized protein n=1 Tax=uncultured Desulfobacterium sp. TaxID=201089 RepID=E1YID9_9DELT Taxonomy=Bacteria;Proteobacteria;Deltaproteobacteria;Desulfobacterales;Desulfobacteraceae;Desulfobacterium;uncultured_Desulfobacterium_sp.
NaN	NaN	NaN	26.0699	25.1877	NaN	4	25.1	23.922	143.34	208740000	16	ExploCarb_3811S_S4_96_length_37560_cov_142_32	ExploCarb_3811S_S4_96_length_37560_cov_142_32 UniRef100_A0A2J6XI33 Superoxide dismutase n=1 Tax=Caldisphaera sp. TaxID=2060322 RepID=A0A2J6XI33_9CREN Taxonomy=Archaea;Crenarchaeota;Thermoprotei;Acidilobales;Caldisphaeraceae;Caldisphaera;Caldisphaera_sp.
26.4319	27.049	26.6144	25.9292	26.2488	26.1549	13	54.1	25.136	107.6	1326800000	54	ExploCarb_3811S_S4_967_length_7497_cov_950_4	ExploCarb_3811S_S4_967_length_7497_cov_950_4 UniRef100_A0A2J6W9E1 Bacterio-opsin activator n=1 Tax=Sulfurihydrogenibium sp. TaxID=2053621 RepID=A0A2J6W9E1_9AQUI Taxonomy=Bacteria;Aquificae;Aquificae;Aquificales;Hydrogenothermaceae;Sulfurihydrogenibium;Sulfurihydrogenibium_sp.
22.8094	22.7171	22.4738	22.0322	21.8108	NaN	3	17.4	33.79	48.417	57324000	17	ExploCarb_3811S_S4_967_length_7497_cov_950_5	ExploCarb_3811S_S4_967_length_7497_cov_950_5 UniRef100_A0A2J6X1G2 KaiC domain-containing protein n=1 Tax=Sulfurihydrogenibium sp. TaxID=2053621 RepID=A0A2J6X1G2_9AQUI Taxonomy=Bacteria;Aquificae;Aquificae;Aquificales;Hydrogenothermaceae;Sulfurihydrogenibium;Sulfurihydrogenibium_sp.
NaN	23.5902	24.0135	24.7174	25.1314	24.3168	6	12.3	57.514	51.967	198040000	13	ExploCarb_3811S_S4_97_length_37145_cov_105_2	ExploCarb_3811S_S4_97_length_37145_cov_105_2 UniRef100_A0A2J6W7A8 Cytochrome ubiquinol oxidase subunit I n=1 Tax=Hydrogenobaculum sp. TaxID=2053560 RepID=A0A2J6W7A8_9AQUI Taxonomy=Bacteria;Aquificae;Aquificae;Aquificales;Aquificaceae;Hydrogenobaculum;Hydrogenobaculum_sp.
22.1653	23.115	22.0488	NaN	22.2166	NaN	7	10.6	88.258	51.601	55342000	14	ExploCarb_3811S_S4_991_length_7283_cov_942_8	ExploCarb_3811S_S4_991_length_7283_cov_942_8 UniRef100_A0A2J6WYE6 5-methyltetrahydropteroyltriglutamate--homocysteine methyltransferase n=1 Tax=Sulfurihydrogenibium sp. TaxID=2053621 RepID=A0A2J6WYE6_9AQUI Taxonomy=Bacteria;Aquificae;Aquificae;Aquificales;Hydrogenothermaceae;Sulfurihydrogenibium;Sulfurihydrogenibium_sp.

## Sheet: FP-alkyne vs. DMSO KAM3811
				Data imputed from the normal distribution
				DMSO			FP-alkyne
Difference	-Log(P-value)	Majority protein IDs	UniRef100 annotation	1	2	3	4	5	6
6.71053	2.28748	ExploCarb_3811S_S4_2994_length_2665_cov_56_1	ExploCarb_3811S_S4_2994_length_2665_cov_56_1 UniRef100_A0A2J6WTQ4 Peptidase_S8 domain-containing protein (Fragment) n=1 Tax=Aciduliprofundum sp. TaxID=2060325 RepID=A0A2J6WTQ4_9EURY Taxonomy=Archaea;Euryarchaeota;Aciduliprofundum;Aciduliprofundum_sp.	23.3839	22.2828	23.3615	29.8432	31.6531	27.6635
6.0107	4.06865	ExploCarb_3811S_S4_103_length_35923_cov_48_7	ExploCarb_3811S_S4_103_length_35923_cov_48_7 UniRef100_A0A2J6WWL8 Penicillin acylase n=1 Tax=Aciduliprofundum sp. TaxID=2060325 RepID=A0A2J6WWL8_9EURY Taxonomy=Archaea;Euryarchaeota;Aciduliprofundum;Aciduliprofundum_sp.	21.1966	20.5395	21.2412	26.5412	26.9185	27.5497
5.78699	3.4485	ExploCarb_3811S_S4_37_length_59942_cov_23_2	ExploCarb_3811S_S4_37_length_59942_cov_23_2 UniRef100_I0A0F6 Subtilisin n=1 Tax=Fervidicoccus fontis (strain DSM 19380 / JCM 18336 / VKM B-2539 / Kam940) TaxID=1163730 RepID=I0A0F6_FERFK Taxonomy=Archaea;Crenarchaeota;Thermoprotei;Fervidicoccales;Fervidicoccaceae;Fervidicoccus;Fervidicoccus_fontis;Fervidicoccus_fontis_Kam940	21.9179	20.7337	21.2084	26.9683	27.7827	26.47
4.03804	2.99929	ExploCarb_3811S_S4_179_length_24712_cov_181_27	ExploCarb_3811S_S4_179_length_24712_cov_181_27 UniRef100_G7VEP2 Penicillin amidase n=1 Tax=Pyrobaculum ferrireducens TaxID=1104324 RepID=G7VEP2_9CREN Taxonomy=Archaea;Crenarchaeota;Thermoprotei;Thermoproteales;Thermoproteaceae;Pyrobaculum;Pyrobaculum_ferrireducens	21.8421	21.095	20.9532	24.8707	26.0872	25.0465
4.02356	1.23163	ExploCarb_3811S_S4_1926_length_3923_cov_27_2;ExploCarb_3811S_S4_1623_length_4632_cov_4_2	ExploCarb_3811S_S4_1926_length_3923_cov_27_2 UniRef100_A0A2T9WNQ2 Uncharacterized protein n=1 Tax=Sulfolobales archaeon SCGC AB-777_K09 TaxID=2005260 RepID=A0A2T9WNQ2_9CREN Taxonomy=Archaea;Crenarchaeota;Thermoprotei;Sulfolobales;Sulfolobales_archaeon_SCGC_AB-777_K09; ExploCarb_3811S_S4_1623_length_4632_cov_4_2 UniRef100_A0A2T9WNQ2 Uncharacterized protein n=1 Tax=Sulfolobales archaeon SCGC AB-777…	21.5454	21.2165	20.5526	26.8984	26.3548	22.132
3.88069	3.14102	ExploCarb_3811S_S4_477_length_13181_cov_9_10	ExploCarb_3811S_S4_477_length_13181_cov_9_10 UniRef100_G7VIC1 Peptidase S8 and S53, subtilisin, kexin, sedolisin n=1 Tax=Pyrobaculum ferrireducens TaxID=1104324 RepID=G7VIC1_9CREN Taxonomy=Archaea;Crenarchaeota;Thermoprotei;Thermoproteales;Thermoproteaceae;Pyrobaculum;Pyrobaculum_ferrireducens	23.3758	23.5568	24.6257	27.5048	27.9863	27.7094
3.85166	0.945788	ExploCarb_3811S_S4_782_length_9153_cov_146_4	ExploCarb_3811S_S4_782_length_9153_cov_146_4 UniRef100_L0ADU2 Penicilin amidase n=1 Tax=Caldisphaera lagunensis (strain DSM 15908 / JCM 11604 / IC-154) TaxID=1056495 RepID=L0ADU2_CALLD Taxonomy=Archaea;Crenarchaeota;Thermoprotei;Acidilobales;Caldisphaeraceae;Caldisphaera;Caldisphaera_lagunensis;Caldisphaera_lagunensis_DSM_15908	21.2373	21.3743	21.1215	26.8386	27.1568	21.2927
3.76046	1.69	ExploCarb_3811S_S4_412_length_14764_cov_159_5	ExploCarb_3811S_S4_412_length_14764_cov_159_5 UniRef100_G7VBA6 Surface layer-associated STABLE protease, conjectural n=1 Tax=Pyrobaculum ferrireducens TaxID=1104324 RepID=G7VBA6_9CREN Taxonomy=Archaea;Crenarchaeota;Thermoprotei;Thermoproteales;Thermoproteaceae;Pyrobaculum;Pyrobaculum_ferrireducens	21.3961	23.8888	24.6123	26.7257	27.5869	26.866
3.6304	2.83757	ExploCarb_3811S_S4_5916_length_1495_cov_4_1	ExploCarb_3811S_S4_5916_length_1495_cov_4_1 UniRef100_G7VIC1 Peptidase S8 and S53, subtilisin, kexin, sedolisin n=1 Tax=Pyrobaculum ferrireducens TaxID=1104324 RepID=G7VIC1_9CREN Taxonomy=Archaea;Crenarchaeota;Thermoprotei;Thermoproteales;Thermoproteaceae;Pyrobaculum;Pyrobaculum_ferrireducens	22.4812	21.0808	21.1911	25.0899	25.4532	25.1012
3.15618	0.807946	ExploCarb_3811S_S4_170_length_25631_cov_71_6	ExploCarb_3811S_S4_170_length_25631_cov_71_6 UniRef100_A0A2J6XMN8 Uncharacterized protein n=1 Tax=Nitrososphaera sp. TaxID=1971748 RepID=A0A2J6XMN8_9ARCH Taxonomy=Archaea;Thaumarchaeota;Nitrososphaeria;Nitrososphaerales;Nitrososphaeraceae;Nitrososphaera;Nitrososphaera_sp.	21.565	21.6197	21.1971	26.4733	21.0132	26.3638
3.0258	1.37656	ExploCarb_3811S_S4_96_length_37560_cov_142_32	ExploCarb_3811S_S4_96_length_37560_cov_142_32 UniRef100_A0A2J6XI33 Superoxide dismutase n=1 Tax=Caldisphaera sp. TaxID=2060322 RepID=A0A2J6XI33_9CREN Taxonomy=Archaea;Crenarchaeota;Thermoprotei;Acidilobales;Caldisphaeraceae;Caldisphaera;Caldisphaera_sp.	21.3623	21.3853	22.1947	26.0699	25.1877	22.7621
2.78355	2.1207	ExploCarb_3811S_S4_45_length_55378_cov_49_52	ExploCarb_3811S_S4_45_length_55378_cov_49_52 UniRef100_A0A4P2VN51 Kynurenine formamidase, bacterial n=1 Tax=Conexivisphaera calidus TaxID=1874277 RepID=A0A4P2VN51_9ARCH Taxonomy=Archaea;Candidatus_Geothermarchaeota;Conexivisphaera;Conexivisphaera_calidus	21.4315	21.4508	20.1873	23.9587	24.3586	23.1029
2.63747	0.632628	ExploCarb_3811S_S4_3956_length_2079_cov_6_1	ExploCarb_3811S_S4_3956_length_2079_cov_6_1 UniRef100_B1YA48 Uncharacterized protein n=1 Tax=Pyrobaculum neutrophilum (strain DSM 2338 / JCM 9278 / V24Sta) TaxID=444157 RepID=B1YA48_PYRNV Taxonomy=Archaea;Crenarchaeota;Thermoprotei;Thermoproteales;Thermoproteaceae;Pyrobaculum;Pyrobaculum_neutrophilum;Pyrobaculum_neutrophilum_V24Sta	20.7406	25.2051	27.0535	26.769	26.9185	27.2241
2.51977	1.04338	ExploCarb_3811S_S4_1380_length_5439_cov_180_2	ExploCarb_3811S_S4_1380_length_5439_cov_180_2 UniRef100_G7VCL3 Acylamino-acid-releasing enzyme, conjectural n=1 Tax=Pyrobaculum ferrireducens TaxID=1104324 RepID=G7VCL3_9CREN Taxonomy=Archaea;Crenarchaeota;Thermoprotei;Thermoproteales;Thermoproteaceae;Pyrobaculum;Pyrobaculum_ferrireducens	20.7318	20.9289	20.863	21.1425	24.0711	24.8694
2.49757	1.85895	ExploCarb_3811S_S4_1011_length_7121_cov_120_1	ExploCarb_3811S_S4_1011_length_7121_cov_120_1 UniRef100_L0ACB7 ABC-type sugar transport system, periplasmic component n=1 Tax=Caldisphaera lagunensis (strain DSM 15908 / JCM 11604 / IC-154) TaxID=1056495 RepID=L0ACB7_CALLD Taxonomy=Archaea;Crenarchaeota;Thermoprotei;Acidilobales;Caldisphaeraceae;Caldisphaera;Caldisphaera_lagunensis;Caldisphaera_lagunensis_DSM_15908	21.259	21.3938	21.362	24.5283	24.3279	22.6513
2.46976	3.20358	ExploCarb_3811S_S4_7165_length_1270_cov_6_1	ExploCarb_3811S_S4_7165_length_1270_cov_6_1 UniRef100_G7VIC1 Peptidase S8 and S53, subtilisin, kexin, sedolisin n=1 Tax=Pyrobaculum ferrireducens TaxID=1104324 RepID=G7VIC1_9CREN Taxonomy=Archaea;Crenarchaeota;Thermoprotei;Thermoproteales;Thermoproteaceae;Pyrobaculum;Pyrobaculum_ferrireducens	21.8975	21.3881	22.1726	24.1771	24.5051	24.1853
2.46628	0.488268	ExploCarb_3811S_S4_165_length_25995_cov_117_9	ExploCarb_3811S_S4_165_length_25995_cov_117_9 UniRef100_A0A2N7PYU7 Ubiquinol-cytochrome c reductase iron-sulfur subunit n=1 Tax=Hydrogenobaculum sp. TaxID=2053560 RepID=A0A2N7PYU7_9AQUI Taxonomy=Bacteria;Aquificae;Aquificae;Aquificales;Aquificaceae;Hydrogenobaculum;Hydrogenobaculum_sp.	21.2591	26.1842	22.2945	27.5734	27.0553	22.508
2.44511	0.498768	ExploCarb_3811S_S4_2206_length_3508_cov_45_2	ExploCarb_3811S_S4_2206_length_3508_cov_45_2 NO ANNOTATION	21.5466	25.3318	20.744	21.7733	26.6661	26.5183
2.31166	2.46025	ExploCarb_3811S_S4_639_length_10632_cov_4_11	ExploCarb_3811S_S4_639_length_10632_cov_4_11 UniRef100_A0A2N7PT27 Uncharacterized protein n=1 Tax=Mesoaciditoga sp. TaxID=2060323 RepID=A0A2N7PT27_9BACT Taxonomy=Bacteria;Thermotogae;Thermotogae;Mesoaciditogales;Mesoaciditogaceae;Mesoaciditoga;Mesoaciditoga_sp.	21.5835	20.9229	21.4414	24.2562	23.2767	23.35
2.29374	1.04616	ExploCarb_3811S_S4_289_length_18823_cov_53_16	ExploCarb_3811S_S4_289_length_18823_cov_53_16 UniRef100_A0A4P2VEV5 Branched-chain amino acid ABC transporter, amino acid-binding protein n=1 Tax=Conexivisphaera calidus TaxID=1874277 RepID=A0A4P2VEV5_9ARCH Taxonomy=Archaea;Candidatus_Geothermarchaeota;Conexivisphaera;Conexivisphaera_calidus	22.3996	24.7038	25.8893	26.7466	26.4129	26.7142
2.20858	0.949564	ExploCarb_3811S_S4_6414_length_1390_cov_13_1	ExploCarb_3811S_S4_6414_length_1390_cov_13_1 UniRef100_A1RTK0 Uncharacterized protein n=1 Tax=Pyrobaculum islandicum (strain DSM 4184 / JCM 9189 / GEO3) TaxID=384616 RepID=A1RTK0_PYRIL Taxonomy=Archaea;Crenarchaeota;Thermoprotei;Thermoproteales;Thermoproteaceae;Pyrobaculum;Pyrobaculum_islandicum;Pyrobaculum_islandicum_DSM_4184	20.7965	23.1576	24.4984	24.8604	24.9653	25.2525
2.1866	0.928448	ExploCarb_3811S_S4_29_length_66129_cov_22_1	ExploCarb_3811S_S4_29_length_66129_cov_22_1 UniRef100_I0A0F7 Uncharacterized protein n=1 Tax=Fervidicoccus fontis (strain DSM 19380 / JCM 18336 / VKM B-2539 / Kam940) TaxID=1163730 RepID=I0A0F7_FERFK Taxonomy=Archaea;Crenarchaeota;Thermoprotei;Fervidicoccales;Fervidicoccaceae;Fervidicoccus;Fervidicoccus_fontis;Fervidicoccus_fontis_Kam940	21.8855	21.1619	22.2352	25.1242	24.8745	21.8437
2.16233	0.733854	ExploCarb_3811S_S4_1591_length_4725_cov_42_1	ExploCarb_3811S_S4_1591_length_4725_cov_42_1 UniRef100_T0LBZ1 Uncharacterized protein n=1 Tax=Thermoplasmatales archaeon E-plasma TaxID=667137 RepID=T0LBZ1_9EURY Taxonomy=Archaea;Euryarchaeota;Thermoplasmata;Thermoplasmatales;Thermoplasmatales_archaeon_E-plasma	21.0249	21.7286	21.2257	24.6976	24.9441	20.8245
2.1077	0.380615	ExploCarb_3811S_S4_518_length_12561_cov_844_1	ExploCarb_3811S_S4_518_length_12561_cov_844_1 UniRef100_A0A2J6X032 Uncharacterized protein n=1 Tax=Sulfurihydrogenibium sp. TaxID=2053621 RepID=A0A2J6X032_9AQUI Taxonomy=Bacteria;Aquificae;Aquificae;Aquificales;Hydrogenothermaceae;Sulfurihydrogenibium;Sulfurihydrogenibium_sp.	21.0035	27.9143	27.9401	28.3173	27.4898	27.3738
1.96229	1.36671	ExploCarb_3811S_S4_67_length_44679_cov_147_34	ExploCarb_3811S_S4_67_length_44679_cov_147_34 UniRef100_L0ABC1 Uncharacterized protein n=1 Tax=Caldisphaera lagunensis (strain DSM 15908 / JCM 11604 / IC-154) TaxID=1056495 RepID=L0ABC1_CALLD Taxonomy=Archaea;Crenarchaeota;Thermoprotei;Acidilobales;Caldisphaeraceae;Caldisphaera;Caldisphaera_lagunensis;Caldisphaera_lagunensis_DSM_15908	21.9372	23.0329	20.7912	23.6937	24.2339	23.7206
1.89878	1.05599	ExploCarb_3811S_S4_881_length_8195_cov_70_3	ExploCarb_3811S_S4_881_length_8195_cov_70_3 UniRef100_A0A4P2VID1 Polysulfide reductase, subunit A, putative n=1 Tax=Conexivisphaera calidus TaxID=1874277 RepID=A0A4P2VID1_9ARCH Taxonomy=Archaea;Candidatus_Geothermarchaeota;Conexivisphaera;Conexivisphaera_calidus	21.6596	20.0829	22.8765	23.6748	23.6916	22.9489
1.88696	0.780075	ExploCarb_3811S_S4_1291_length_5708_cov_9_5	ExploCarb_3811S_S4_1291_length_5708_cov_9_5 UniRef100_A0A2J6WXN5 SBP_bac_5 domain-containing protein n=1 Tax=Aciduliprofundum sp. TaxID=2060325 RepID=A0A2J6WXN5_9EURY Taxonomy=Archaea;Euryarchaeota;Aciduliprofundum;Aciduliprofundum_sp.	21.1148	23.0856	21.2868	24.4466	24.8135	21.8878
1.87995	0.54159	ExploCarb_3811S_S4_603_length_11303_cov_138_1	ExploCarb_3811S_S4_603_length_11303_cov_138_1 UniRef100_A0A2J6XMF6 Peptide ABC transporter substrate-binding protein n=1 Tax=Caldisphaera sp. TaxID=2060322 RepID=A0A2J6XMF6_9CREN Taxonomy=Archaea;Crenarchaeota;Thermoprotei;Acidilobales;Caldisphaeraceae;Caldisphaera;Caldisphaera_sp.	21.9302	21.5744	24.6826	25.8844	25.6852	22.2575
1.81918	0.657166	ExploCarb_3811S_S4_376_length_15721_cov_5_27	ExploCarb_3811S_S4_376_length_15721_cov_5_27 UniRef100_A0A2N7PTH5 Uncharacterized protein (Fragment) n=1 Tax=Mesoaciditoga sp. TaxID=2060323 RepID=A0A2N7PTH5_9BACT Taxonomy=Bacteria;Thermotogae;Thermotogae;Mesoaciditogales;Mesoaciditogaceae;Mesoaciditoga;Mesoaciditoga_sp.	21.4106	24.1837	25.3286	26.1446	25.6663	24.5695
1.81601	1.03432	ExploCarb_3811S_S4_546_length_12136_cov_4_4	ExploCarb_3811S_S4_546_length_12136_cov_4_4 UniRef100_A0A2J6WLW0 Uncharacterized protein n=1 Tax=Mesoaciditoga sp. TaxID=2060323 RepID=A0A2J6WLW0_9BACT Taxonomy=Bacteria;Thermotogae;Thermotogae;Mesoaciditogales;Mesoaciditogaceae;Mesoaciditoga;Mesoaciditoga_sp.	21.2758	23.3742	23.9989	24.6821	24.7756	24.6393
1.67957	1.61151	ExploCarb_3811S_S4_2364_length_3303_cov_4_1	ExploCarb_3811S_S4_2364_length_3303_cov_4_1 UniRef100_A0A2J6WKQ3 ABC transporter substrate-binding protein n=1 Tax=Mesoaciditoga sp. TaxID=2060323 RepID=A0A2J6WKQ3_9BACT Taxonomy=Bacteria;Thermotogae;Thermotogae;Mesoaciditogales;Mesoaciditogaceae;Mesoaciditoga;Mesoaciditoga_sp.	24.3556	24.8592	25.9081	26.9349	26.4671	26.7595
1.67841	0.97912	ExploCarb_3811S_S4_97_length_37145_cov_105_2	ExploCarb_3811S_S4_97_length_37145_cov_105_2 UniRef100_A0A2J6W7A8 Cytochrome ubiquinol oxidase subunit I n=1 Tax=Hydrogenobaculum sp. TaxID=2053560 RepID=A0A2J6W7A8_9AQUI Taxonomy=Bacteria;Aquificae;Aquificae;Aquificales;Aquificaceae;Hydrogenobaculum;Hydrogenobaculum_sp.	21.5267	23.5902	24.0135	24.7174	25.1314	24.3168
1.6753	1.5436	ExploCarb_3811S_S4_483_length_13114_cov_941_5	ExploCarb_3811S_S4_483_length_13114_cov_941_5 UniRef100_A0A2J6WYH8 Esterase n=1 Tax=Sulfurihydrogenibium sp. TaxID=2053621 RepID=A0A2J6WYH8_9AQUI Taxonomy=Bacteria;Aquificae;Aquificae;Aquificales;Hydrogenothermaceae;Sulfurihydrogenibium;Sulfurihydrogenibium_sp.	22.0765	21.3141	20.6647	23.1726	23.4397	22.4689
1.67104	1.59933	ExploCarb_3811S_S4_84_length_39189_cov_50_28	ExploCarb_3811S_S4_84_length_39189_cov_50_28 UniRef100_A0A2J6WWS6 Malate dehydrogenase n=1 Tax=Aciduliprofundum sp. TaxID=2060325 RepID=A0A2J6WWS6_9EURY Taxonomy=Archaea;Euryarchaeota;Aciduliprofundum;Aciduliprofundum_sp.	22.6569	22.7345	23.9323	25.243	24.4218	24.672
1.66295	1.35891	ExploCarb_3811S_S4_177_length_24851_cov_7_21	ExploCarb_3811S_S4_177_length_24851_cov_7_21 UniRef100_A0A497HUT3 Uncharacterized protein n=1 Tax=Thermoplasmata archaeon TaxID=1906666 RepID=A0A497HUT3_9EURY Taxonomy=Archaea;Euryarchaeota;Thermoplasmata;Thermoplasmata_archaeon	21.597	21.7439	22.968	24.5037	23.3187	23.4754
1.65274	1.12106	ExploCarb_3811S_S4_18_length_81103_cov_23_62	ExploCarb_3811S_S4_18_length_81103_cov_23_62 UniRef100_A0A2N7PIV1 6,7-dimethyl-8-ribityllumazine synthase n=1 Tax=Caldimicrobium thiodismutans TaxID=1653476 RepID=A0A2N7PIV1_9BACT Taxonomy=Bacteria;Thermodesulfobacteria;Thermodesulfobacteria;Thermodesulfobacteriales;Thermodesulfobacteriaceae;Caldimicrobium;Caldimicrobium_thiodismutans	21.4712	22.0594	21.6201	24.3779	23.631	22.0999
1.64711	1.05919	ExploCarb_3811S_S4_824_length_8689_cov_4_6	ExploCarb_3811S_S4_824_length_8689_cov_4_6 UniRef100_A0A2N7PSJ8 60 kDa chaperonin n=1 Tax=Mesoaciditoga sp. TaxID=2060323 RepID=A0A2N7PSJ8_9BACT Taxonomy=Bacteria;Thermotogae;Thermotogae;Mesoaciditogales;Mesoaciditogaceae;Mesoaciditoga;Mesoaciditoga_sp.	21.4436	22.9647	23.1758	23.9751	23.4512	25.0991
1.64499	2.38829	ExploCarb_3811S_S4_145_length_29082_cov_156_15	ExploCarb_3811S_S4_145_length_29082_cov_156_15 UniRef100_G7VGW9 Malate dehydrogenase n=1 Tax=Pyrobaculum ferrireducens TaxID=1104324 RepID=G7VGW9_9CREN Taxonomy=Archaea;Crenarchaeota;Thermoprotei;Thermoproteales;Thermoproteaceae;Pyrobaculum;Pyrobaculum_ferrireducens	21.2388	21.2543	21.3847	23.2799	23.1374	22.3954
1.6391	1.34907	ExploCarb_3811S_S4_343_length_16901_cov_36_17	ExploCarb_3811S_S4_343_length_16901_cov_36_17 UniRef100_I0GHU3 Branched-chain amino acid ABC transporter substrate-binding protein n=1 Tax=Caldisericum exile (strain DSM 21853 / NBRC 104410 / AZM16c01) TaxID=511051 RepID=I0GHU3_CALEA Taxonomy=Bacteria;Caldiserica;Caldisericia;Caldisericales;Caldisericaceae;Caldisericum;Caldisericum_exile;Caldisericum_exile_AZM16c01	20.607	22.0354	20.7134	23.1168	23.0662	22.0902
1.63265	2.54394	ExploCarb_3811S_S4_165_length_25995_cov_117_11	ExploCarb_3811S_S4_165_length_25995_cov_117_11 UniRef100_A0A2N7Q243 Cytochrome C n=1 Tax=Hydrogenobaculum sp. TaxID=2053560 RepID=A0A2N7Q243_9AQUI Taxonomy=Bacteria;Aquificae;Aquificae;Aquificales;Aquificaceae;Hydrogenobaculum;Hydrogenobaculum_sp.	25.9791	26.3694	26.0883	28.1969	27.442	27.6958
1.61105	1.11967	ExploCarb_3811S_S4_1112_length_6525_cov_104_6	ExploCarb_3811S_S4_1112_length_6525_cov_104_6 UniRef100_A0A2J6W717 NADH-quinone oxidoreductase subunit M n=1 Tax=Hydrogenobaculum sp. TaxID=2053560 RepID=A0A2J6W717_9AQUI Taxonomy=Bacteria;Aquificae;Aquificae;Aquificales;Aquificaceae;Hydrogenobaculum;Hydrogenobaculum_sp.	21.4993	23.3689	23.3893	24.8612	24.0157	24.2137
1.57963	1.00586	ExploCarb_3811S_S4_1586_length_4741_cov_48_1	ExploCarb_3811S_S4_1586_length_4741_cov_48_1 UniRef100_A0A2J6WTU8 Alanine--glyoxylate aminotransferase family protein n=1 Tax=Aciduliprofundum sp. TaxID=2060325 RepID=A0A2J6WTU8_9EURY Taxonomy=Archaea;Euryarchaeota;Aciduliprofundum;Aciduliprofundum_sp.	21.3311	22.9937	20.9782	23.8048	23.6782	22.5589
1.57688	0.370944	ExploCarb_3811S_S4_48_length_52814_cov_116_23	ExploCarb_3811S_S4_48_length_52814_cov_116_23 UniRef100_A0A2J6W7R9 Heterodisulfide reductase subunit C n=1 Tax=Hydrogenobaculum sp. TaxID=2053560 RepID=A0A2J6W7R9_9AQUI Taxonomy=Bacteria;Aquificae;Aquificae;Aquificales;Aquificaceae;Hydrogenobaculum;Hydrogenobaculum_sp.	27.4588	26.6894	21.85	26.6484	26.5865	27.494
1.52154	1.0605	ExploCarb_3811S_S4_73_length_42163_cov_158_28	ExploCarb_3811S_S4_73_length_42163_cov_158_28 UniRef100_A0A2J6XGY6 Malate dehydrogenase n=1 Tax=Caldisphaera sp. TaxID=2060322 RepID=A0A2J6XGY6_9CREN Taxonomy=Archaea;Crenarchaeota;Thermoprotei;Acidilobales;Caldisphaeraceae;Caldisphaera;Caldisphaera_sp.	23.6952	24.6305	25.7571	26.6734	26.3621	25.6119
1.5002	0.468262	ExploCarb_3811S_S4_911_length_7992_cov_75_2	ExploCarb_3811S_S4_911_length_7992_cov_75_2 UniRef100_A0A0K1E1R5 Uncharacterized protein n=1 Tax=Pyrobaculum sp. WP30 TaxID=1227555 RepID=A0A0K1E1R5_9CREN Taxonomy=Archaea;Crenarchaeota;Thermoprotei;Thermoproteales;Thermoproteaceae;Pyrobaculum;Pyrobaculum_sp._WP30	21.0742	23.5898	21.5448	24.8441	24.5948	21.2705
1.4706	1.13259	ExploCarb_3811S_S4_213_length_22270_cov_113_25	ExploCarb_3811S_S4_213_length_22270_cov_113_25 UniRef100_M1RK72 Fe-S-cluster-containing hydrogenase subunit n=1 Tax=Hydrogenobaculum sp. HO TaxID=547144 RepID=M1RK72_9AQUI Taxonomy=Bacteria;Aquificae;Aquificae;Aquificales;Aquificaceae;Hydrogenobaculum;Hydrogenobaculum_sp._HO	23.3877	24.1065	22.028	24.6388	24.5823	24.7129
1.44857	0.670912	ExploCarb_3811S_S4_1226_length_6030_cov_66_3	ExploCarb_3811S_S4_1226_length_6030_cov_66_3 NO ANNOTATION	21.9114	24.5228	24.9975	24.9366	25.2199	25.6208
1.4445	1.33452	ExploCarb_3811S_S4_108_length_34826_cov_124_29;ExploCarb_3811S_S4_1687_length_4447_cov_2_2	ExploCarb_3811S_S4_108_length_34826_cov_124_29 UniRef100_A0A2J6XG93 Acetyl-CoA acetyltransferase n=1 Tax=Caldisphaera sp. TaxID=2060322 RepID=A0A2J6XG93_9CREN Taxonomy=Archaea;Crenarchaeota;Thermoprotei;Acidilobales;Caldisphaeraceae;Caldisphaera;Caldisphaera_sp.; ExploCarb_3811S_S4_1687_length_4447_cov_2_2 UniRef100_D9Q2X8 Putative 3-ketoacyl-CoA thiolase n=1 Tax=Acidilobus saccharovorans (strain…	22.1713	20.8044	20.6407	22.4122	22.6248	22.9128
1.43566	0.825337	ExploCarb_3811S_S4_1007_length_7143_cov_25_1	ExploCarb_3811S_S4_1007_length_7143_cov_25_1 UniRef100_A3MS57 Uncharacterized protein n=1 Tax=Pyrobaculum calidifontis (strain JCM 11548 / VA1) TaxID=410359 RepID=A3MS57_PYRCJ Taxonomy=Archaea;Crenarchaeota;Thermoprotei;Thermoproteales;Thermoproteaceae;Pyrobaculum;Pyrobaculum_calidifontis;Pyrobaculum_calidifontis_JCM_11548	23.5268	24.172	25.9574	25.6525	25.6265	26.6843
1.4001	2.88451	ExploCarb_3811S_S4_1058_length_6847_cov_92_5	ExploCarb_3811S_S4_1058_length_6847_cov_92_5 UniRef100_A0A2N7Q368 AcrB/AcrD/AcrF family protein n=1 Tax=Hydrogenobaculum sp. TaxID=2053560 RepID=A0A2N7Q368_9AQUI Taxonomy=Bacteria;Aquificae;Aquificae;Aquificales;Aquificaceae;Hydrogenobaculum;Hydrogenobaculum_sp.	23.3936	23.9751	23.7282	25.1324	25.0104	25.1544
1.39205	0.688993	ExploCarb_3811S_S4_32_length_62826_cov_31_29	ExploCarb_3811S_S4_32_length_62826_cov_31_29 UniRef100_A0A497GEK2 Aminotransferase n=1 Tax=Thermoprotei archaeon TaxID=2250277 RepID=A0A497GEK2_9CREN Taxonomy=Archaea;Crenarchaeota;Thermoprotei;Thermoprotei_archaeon	22.7884	22.6192	22.3201	24.8798	24.8747	22.1492
1.38627	0.598868	ExploCarb_3811S_S4_5601_length_1571_cov_220_1	ExploCarb_3811S_S4_5601_length_1571_cov_220_1 UniRef100_A0A2J6W718 NADH-quinone oxidoreductase subunit L n=1 Tax=Hydrogenobaculum sp. TaxID=2053560 RepID=A0A2J6W718_9AQUI Taxonomy=Bacteria;Aquificae;Aquificae;Aquificales;Aquificaceae;Hydrogenobaculum;Hydrogenobaculum_sp.	21.665	23.188	20.6552	24.1033	23.7878	21.776
1.38132	0.997343	ExploCarb_3811S_S4_640_length_10630_cov_7_7	ExploCarb_3811S_S4_640_length_10630_cov_7_7 UniRef100_A0A0K1E1S0 Uncharacterized protein n=1 Tax=Pyrobaculum sp. WP30 TaxID=1227555 RepID=A0A0K1E1S0_9CREN Taxonomy=Archaea;Crenarchaeota;Thermoprotei;Thermoproteales;Thermoproteaceae;Pyrobaculum;Pyrobaculum_sp._WP30	25.5402	26.6555	27.7106	28.1438	27.6779	28.2286
1.37867	0.802785	ExploCarb_3811S_S4_1800_length_4173_cov_48_4	ExploCarb_3811S_S4_1800_length_4173_cov_48_4 UniRef100_B4UA40 Linocin_M18 bacteriocin protein n=1 Tax=Hydrogenobaculum sp. (strain Y04AAS1) TaxID=380749 RepID=B4UA40_HYDS0 Taxonomy=Bacteria;Aquificae;Aquificae;Aquificales;Aquificaceae;Hydrogenobaculum;Hydrogenobaculum_sp._Y04AAS1	21.6876	22.0919	20.9951	23.6815	23.7118	21.5174
1.37609	1.07596	ExploCarb_3811S_S4_1873_length_4010_cov_6_5	ExploCarb_3811S_S4_1873_length_4010_cov_6_5 UniRef100_A0A2J6N5N1 ABC transporter substrate-binding protein (Fragment) n=1 Tax=Candidatus Korarchaeota archaeon TaxID=2056630 RepID=A0A2J6N5N1_9ARCH Taxonomy=Archaea;Candidatus_Korarchaeota;Candidatus_Korarchaeota_archaeon	25.7812	26.8504	27.5933	28.6135	28.1348	27.6049
1.3637	1.4151	ExploCarb_3811S_S4_208_length_23079_cov_107_10	ExploCarb_3811S_S4_208_length_23079_cov_107_10 UniRef100_A0A2N7Q1S5 Cytochrome oxidase n=1 Tax=Hydrogenobaculum sp. TaxID=2053560 RepID=A0A2N7Q1S5_9AQUI Taxonomy=Bacteria;Aquificae;Aquificae;Aquificales;Aquificaceae;Hydrogenobaculum;Hydrogenobaculum_sp.	24.6599	25.1787	25.9738	26.9419	26.172	26.7897
1.3026	0.869122	ExploCarb_3811S_S4_1740_length_4311_cov_157_3	ExploCarb_3811S_S4_1740_length_4311_cov_157_3 UniRef100_A0A2J6XMC0 Peptidase_S15 domain-containing protein n=1 Tax=Caldisphaera sp. TaxID=2060322 RepID=A0A2J6XMC0_9CREN Taxonomy=Archaea;Crenarchaeota;Thermoprotei;Acidilobales;Caldisphaeraceae;Caldisphaera;Caldisphaera_sp.	21.4545	22.3121	21.2933	21.7809	23.3403	23.8465
1.29985	0.848701	ExploCarb_3811S_S4_19_length_79925_cov_146_4	ExploCarb_3811S_S4_19_length_79925_cov_146_4 UniRef100_A0A2J6XIG4 AbrB family DNA-binding protein n=1 Tax=Caldisphaera sp. TaxID=2060322 RepID=A0A2J6XIG4_9CREN Taxonomy=Archaea;Crenarchaeota;Thermoprotei;Acidilobales;Caldisphaeraceae;Caldisphaera;Caldisphaera_sp.	21.8871	19.7977	21.8987	22.6455	22.2247	22.6128
1.28999	0.497319	ExploCarb_3811S_S4_274_length_19364_cov_110_8	ExploCarb_3811S_S4_274_length_19364_cov_110_8 UniRef100_A0A2J6W6F4 6,7-dimethyl-8-ribityllumazine synthase n=1 Tax=Hydrogenobaculum sp. TaxID=2053560 RepID=A0A2J6W6F4_9AQUI Taxonomy=Bacteria;Aquificae;Aquificae;Aquificales;Aquificaceae;Hydrogenobaculum;Hydrogenobaculum_sp.	22.7704	21.322	24.4153	25.0228	24.598	22.7568
1.27269	0.942705	ExploCarb_3811S_S4_3896_length_2109_cov_177_2	ExploCarb_3811S_S4_3896_length_2109_cov_177_2 UniRef100_G7VF49 Uncharacterized protein n=2 Tax=Pyrobaculum ferrireducens TaxID=1104324 RepID=G7VF49_9CREN Taxonomy=Archaea;Crenarchaeota;Thermoprotei;Thermoproteales;Thermoproteaceae;Pyrobaculum;Pyrobaculum_ferrireducens	21.6682	21.5402	22.3224	23.8823	23.4951	21.9716
1.26104	1.49068	ExploCarb_3811S_S4_1547_length_4859_cov_4_4	ExploCarb_3811S_S4_1547_length_4859_cov_4_4 UniRef100_A0A2J6WKS3 ABC transporter substrate-binding protein n=1 Tax=Mesoaciditoga sp. TaxID=2060323 RepID=A0A2J6WKS3_9BACT Taxonomy=Bacteria;Thermotogae;Thermotogae;Mesoaciditogales;Mesoaciditogaceae;Mesoaciditoga;Mesoaciditoga_sp.	23.1644	23.6987	24.3225	25.2784	25.0938	24.5965
1.26093	0.914128	ExploCarb_3811S_S4_928_length_7891_cov_637_9	ExploCarb_3811S_S4_928_length_7891_cov_637_9 UniRef100_A0A2J6X242 Flagellar hook protein FlgE n=1 Tax=Sulfurihydrogenibium sp. TaxID=2053621 RepID=A0A2J6X242_9AQUI Taxonomy=Bacteria;Aquificae;Aquificae;Aquificales;Hydrogenothermaceae;Sulfurihydrogenibium;Sulfurihydrogenibium_sp.	22.1315	22.7395	20.7451	23.5403	23.2035	22.6551
1.24427	0.649774	ExploCarb_3811S_S4_439_length_13990_cov_61_3	ExploCarb_3811S_S4_439_length_13990_cov_61_3 UniRef100_A0A4P2VBI2 Malate dehydrogenase n=1 Tax=Conexivisphaera calidus TaxID=1874277 RepID=A0A4P2VBI2_9ARCH Taxonomy=Archaea;Candidatus_Geothermarchaeota;Conexivisphaera;Conexivisphaera_calidus	22.7928	22.1764	24.9816	24.8366	24.5571	24.2899
1.2297	1.00714	ExploCarb_3811S_S4_132_length_30569_cov_828_32	ExploCarb_3811S_S4_132_length_30569_cov_828_32 UniRef100_A0A2J6WZH3 Aromatic hydrocarbon degradation protein (Fragment) n=1 Tax=Sulfurihydrogenibium sp. TaxID=2053621 RepID=A0A2J6WZH3_9AQUI Taxonomy=Bacteria;Aquificae;Aquificae;Aquificales;Hydrogenothermaceae;Sulfurihydrogenibium;Sulfurihydrogenibium_sp.	26.4991	25.5147	25.9983	27.8631	27.5863	26.2518
1.22589	1.10418	ExploCarb_3811S_S4_208_length_23079_cov_107_11	ExploCarb_3811S_S4_208_length_23079_cov_107_11 UniRef100_A0A2N7Q1Q0 Cytochrome c class I n=1 Tax=Hydrogenobaculum sp. TaxID=2053560 RepID=A0A2N7Q1Q0_9AQUI Taxonomy=Bacteria;Aquificae;Aquificae;Aquificales;Aquificaceae;Hydrogenobaculum;Hydrogenobaculum_sp.	26.9514	27.0691	28.486	28.8722	28.3864	28.9255
1.21754	2.67534	ExploCarb_3811S_S4_1044_length_6911_cov_902_3	ExploCarb_3811S_S4_1044_length_6911_cov_902_3 UniRef100_A0A2J6WYX0 Cytochrome-c oxidase n=1 Tax=Sulfurihydrogenibium sp. TaxID=2053621 RepID=A0A2J6WYX0_9AQUI Taxonomy=Bacteria;Aquificae;Aquificae;Aquificales;Hydrogenothermaceae;Sulfurihydrogenibium;Sulfurihydrogenibium_sp.	26.38	26.5348	26.8663	27.9593	27.8411	27.6333
1.20698	1.78999	ExploCarb_3811S_S4_208_length_23079_cov_107_9	ExploCarb_3811S_S4_208_length_23079_cov_107_9 UniRef100_A0A2N7Q1Q4 Nitrogen fixation protein FixO n=1 Tax=Hydrogenobaculum sp. TaxID=2053560 RepID=A0A2N7Q1Q4_9AQUI Taxonomy=Bacteria;Aquificae;Aquificae;Aquificales;Aquificaceae;Hydrogenobaculum;Hydrogenobaculum_sp.	25.3086	25.5993	26.1791	26.9971	26.5891	27.1218
1.19976	0.414698	ExploCarb_3811S_S4_672_length_10281_cov_117_2	ExploCarb_3811S_S4_672_length_10281_cov_117_2 UniRef100_A0A2N7Q4V7 Curli assembly protein CsgG (Fragment) n=1 Tax=Hydrogenobaculum sp. TaxID=2053560 RepID=A0A2N7Q4V7_9AQUI Taxonomy=Bacteria;Aquificae;Aquificae;Aquificales;Aquificaceae;Hydrogenobaculum;Hydrogenobaculum_sp.	21.347	22.0854	24.6215	24.8264	24.3773	22.4496
1.19666	1.38682	ExploCarb_3811S_S4_699_length_9995_cov_1289_1	ExploCarb_3811S_S4_699_length_9995_cov_1289_1 UniRef100_A0A2H5WH51 Uncharacterized protein n=1 Tax=bacterium HR13 TaxID=2035408 RepID=A0A2H5WH51_9BACT Taxonomy=Bacteria;bacterium_HR13	29.0849	29.8598	30.1024	31.3543	30.8268	30.456
1.15583	0.686377	ExploCarb_3811S_S4_654_length_10431_cov_112_6	ExploCarb_3811S_S4_654_length_10431_cov_112_6 UniRef100_A0A2N7Q1W5 Uncharacterized protein n=1 Tax=Hydrogenobaculum sp. TaxID=2053560 RepID=A0A2N7Q1W5_9AQUI Taxonomy=Bacteria;Aquificae;Aquificae;Aquificales;Aquificaceae;Hydrogenobaculum;Hydrogenobaculum_sp.	25.3022	25.5456	26.1004	28.064	26.8124	25.5393
1.15491	0.512507	ExploCarb_3811S_S4_4632_length_1831_cov_105_1	ExploCarb_3811S_S4_4632_length_1831_cov_105_1 UniRef100_G7VBS8 Uncharacterized protein n=1 Tax=Pyrobaculum ferrireducens TaxID=1104324 RepID=G7VBS8_9CREN Taxonomy=Archaea;Crenarchaeota;Thermoprotei;Thermoproteales;Thermoproteaceae;Pyrobaculum;Pyrobaculum_ferrireducens	23.929	24.7426	27.0127	26.8221	26.6415	25.6853
1.12194	0.592933	ExploCarb_3811S_S4_259_length_20079_cov_121_4	ExploCarb_3811S_S4_259_length_20079_cov_121_4 UniRef100_A0A2N7Q0T0 Signal peptide peptidase SppA n=1 Tax=Hydrogenobaculum sp. TaxID=2053560 RepID=A0A2N7Q0T0_9AQUI Taxonomy=Bacteria;Aquificae;Aquificae;Aquificales;Aquificaceae;Hydrogenobaculum;Hydrogenobaculum_sp.	20.9338	23.0187	23.6094	23.5346	23.295	24.0981
1.10895	0.744864	ExploCarb_3811S_S4_628_length_10829_cov_943_1	ExploCarb_3811S_S4_628_length_10829_cov_943_1 UniRef100_A0A2J6WZX6 Glucose-6-phosphate isomerase n=1 Tax=Sulfurihydrogenibium sp. TaxID=2053621 RepID=A0A2J6WZX6_9AQUI Taxonomy=Bacteria;Aquificae;Aquificae;Aquificales;Hydrogenothermaceae;Sulfurihydrogenibium;Sulfurihydrogenibium_sp.	21.8183	23.3588	21.2848	23.5821	23.5091	22.6976
1.09601	0.709132	ExploCarb_3811S_S4_305_length_18207_cov_111_13	ExploCarb_3811S_S4_305_length_18207_cov_111_13 UniRef100_A0A2N7Q115 Glutaredoxin n=1 Tax=Hydrogenobaculum sp. TaxID=2053560 RepID=A0A2N7Q115_9AQUI Taxonomy=Bacteria;Aquificae;Aquificae;Aquificales;Aquificaceae;Hydrogenobaculum;Hydrogenobaculum_sp.	23.3717	22.7496	21.5192	24.3884	22.8359	23.7042
1.08827	0.602872	ExploCarb_3811S_S4_119_length_32504_cov_897_9	ExploCarb_3811S_S4_119_length_32504_cov_897_9 UniRef100_A0A2J6X1W7 Cytochrome b n=1 Tax=Sulfurihydrogenibium sp. TaxID=2053621 RepID=A0A2J6X1W7_9AQUI Taxonomy=Bacteria;Aquificae;Aquificae;Aquificales;Hydrogenothermaceae;Sulfurihydrogenibium;Sulfurihydrogenibium_sp.	21.3708	23.6232	23.5069	23.4139	24.575	23.7768
1.07049	0.364725	ExploCarb_3811S_S4_557_length_11890_cov_114_8	ExploCarb_3811S_S4_557_length_11890_cov_114_8 UniRef100_B4U6K8 Uncharacterized protein n=1 Tax=Hydrogenobaculum sp. (strain Y04AAS1) TaxID=380749 RepID=B4U6K8_HYDS0 Taxonomy=Bacteria;Aquificae;Aquificae;Aquificales;Aquificaceae;Hydrogenobaculum;Hydrogenobaculum_sp._Y04AAS1	20.8142	23.4855	24.9912	24.0534	24.376	24.0731
1.05155	0.741963	ExploCarb_3811S_S4_32_length_62826_cov_31_34	ExploCarb_3811S_S4_32_length_62826_cov_31_34 UniRef100_A0A2K2V8J7 Cyclase n=1 Tax=Fervidicoccus sp. TaxID=2060324 RepID=A0A2K2V8J7_9CREN Taxonomy=Archaea;Crenarchaeota;Thermoprotei;Fervidicoccales;Fervidicoccaceae;Fervidicoccus;Fervidicoccus_sp.	23.627	22.0684	21.4749	23.6322	23.422	23.2707
1.05128	0.918643	ExploCarb_3811S_S4_646_length_10580_cov_41_10	ExploCarb_3811S_S4_646_length_10580_cov_41_10 NO ANNOTATION	22.3261	22.1031	22.9679	23.8039	22.603	24.1441
1.04686	0.869438	ExploCarb_3811S_S4_228_length_21376_cov_4_20	ExploCarb_3811S_S4_228_length_21376_cov_4_20 UniRef100_A0A2J6X738 ABC transporter substrate-binding protein n=1 Tax=Caldisericum exile TaxID=693075 RepID=A0A2J6X738_9BACT Taxonomy=Bacteria;Caldiserica;Caldisericia;Caldisericales;Caldisericaceae;Caldisericum;Caldisericum_exile	22.0581	21.1636	20.4511	21.6462	22.6051	22.5622
1.03872	1.65655	ExploCarb_3811S_S4_116_length_32849_cov_106_8	ExploCarb_3811S_S4_116_length_32849_cov_106_8 UniRef100_A0A2J6W745 D-3-phosphoglycerate dehydrogenase n=1 Tax=Hydrogenobaculum sp. TaxID=2053560 RepID=A0A2J6W745_9AQUI Taxonomy=Bacteria;Aquificae;Aquificae;Aquificales;Aquificaceae;Hydrogenobaculum;Hydrogenobaculum_sp.	21.4966	21.3385	22.0748	22.9715	22.3573	22.6973
1.03865	0.909677	ExploCarb_3811S_S4_76_length_41402_cov_43_22	ExploCarb_3811S_S4_76_length_41402_cov_43_22 NO ANNOTATION	21.775	22.4051	20.619	22.7139	22.4356	22.7657
1.03514	2.28218	ExploCarb_3811S_S4_172_length_25138_cov_834_21	ExploCarb_3811S_S4_172_length_25138_cov_834_21 UniRef100_C4FL25 Putative tonB-dependent receptor n=1 Tax=Sulfurihydrogenibium yellowstonense SS-5 TaxID=432331 RepID=C4FL25_9AQUI Taxonomy=Bacteria;Aquificae;Aquificae;Aquificales;Hydrogenothermaceae;Sulfurihydrogenibium;Sulfurihydrogenibium_yellowstonense;Sulfurihydrogenibium_yellowstonense_SS-5	24.608	24.6987	24.316	25.6054	25.3075	25.8153
1.02588	0.704555	ExploCarb_3811S_S4_193_length_23732_cov_124_5	ExploCarb_3811S_S4_193_length_23732_cov_124_5 UniRef100_A0A2J6XIJ0 Aldehyde ferredoxin oxidoreductase n=1 Tax=Caldisphaera sp. TaxID=2060322 RepID=A0A2J6XIJ0_9CREN Taxonomy=Archaea;Crenarchaeota;Thermoprotei;Acidilobales;Caldisphaeraceae;Caldisphaera;Caldisphaera_sp.	21.9692	20.8792	22.686	22.4035	22.5274	23.6811
1.01578	1.45798	ExploCarb_3811S_S4_724_length_9744_cov_789_1	ExploCarb_3811S_S4_724_length_9744_cov_789_1 UniRef100_A0A2J6W9D1 TonB-dependent receptor n=1 Tax=Sulfurihydrogenibium sp. TaxID=2053621 RepID=A0A2J6W9D1_9AQUI Taxonomy=Bacteria;Aquificae;Aquificae;Aquificales;Hydrogenothermaceae;Sulfurihydrogenibium;Sulfurihydrogenibium_sp.	26.4992	27.165	27.3568	27.7732	27.8935	28.4016
1.00122	0.747759	ExploCarb_3811S_S4_4518_length_1872_cov_56_1	ExploCarb_3811S_S4_4518_length_1872_cov_56_1 UniRef100_G7VBS8 Uncharacterized protein n=1 Tax=Pyrobaculum ferrireducens TaxID=1104324 RepID=G7VBS8_9CREN Taxonomy=Archaea;Crenarchaeota;Thermoprotei;Thermoproteales;Thermoproteaceae;Pyrobaculum;Pyrobaculum_ferrireducens	22.3308	23.6872	24.4122	24.5634	24.3246	24.5459
0.997124	0.586144	ExploCarb_3811S_S4_2705_length_2913_cov_64_3	ExploCarb_3811S_S4_2705_length_2913_cov_64_3 UniRef100_A0A2J6W684 Uncharacterized protein n=1 Tax=Hydrogenobaculum sp. TaxID=2053560 RepID=A0A2J6W684_9AQUI Taxonomy=Bacteria;Aquificae;Aquificae;Aquificales;Aquificaceae;Hydrogenobaculum;Hydrogenobaculum_sp.	27.0483	27.1498	28.9736	28.4706	28.1332	29.5592
0.957012	1.23946	ExploCarb_3811S_S4_1216_length_6083_cov_860_2	ExploCarb_3811S_S4_1216_length_6083_cov_860_2 UniRef100_A0A2J6WXR0 Sulfide:quinone reductase n=1 Tax=Sulfurihydrogenibium sp. TaxID=2053621 RepID=A0A2J6WXR0_9AQUI Taxonomy=Bacteria;Aquificae;Aquificae;Aquificales;Hydrogenothermaceae;Sulfurihydrogenibium;Sulfurihydrogenibium_sp.	21.344	22.1859	21.2772	22.29	22.983	22.4052
0.955295	0.634596	ExploCarb_3811S_S4_1664_length_4509_cov_4_4	ExploCarb_3811S_S4_1664_length_4509_cov_4_4 UniRef100_A0A2N7PRN8 ABC transporter substrate-binding protein n=1 Tax=Mesoaciditoga sp. TaxID=2060323 RepID=A0A2N7PRN8_9BACT Taxonomy=Bacteria;Thermotogae;Thermotogae;Mesoaciditogales;Mesoaciditogaceae;Mesoaciditoga;Mesoaciditoga_sp.	21.953	23.5414	22.9362	24.6637	23.6821	22.9508
0.950108	0.49988	ExploCarb_3811S_S4_39_length_58796_cov_111_29	ExploCarb_3811S_S4_39_length_58796_cov_111_29 UniRef100_A0A2N7Q212 Ferredoxin oxidoreductase n=1 Tax=Hydrogenobaculum sp. TaxID=2053560 RepID=A0A2N7Q212_9AQUI Taxonomy=Bacteria;Aquificae;Aquificae;Aquificales;Aquificaceae;Hydrogenobaculum;Hydrogenobaculum_sp.	23.6282	23.2049	21.1861	23.9446	22.9263	23.9988
0.948625	0.903768	ExploCarb_3811S_S4_4_length_156727_cov_23_143	ExploCarb_3811S_S4_4_length_156727_cov_23_143 UniRef100_A0A2N7PIG7 DrsE domain-containing protein n=1 Tax=Caldimicrobium thiodismutans TaxID=1653476 RepID=A0A2N7PIG7_9BACT Taxonomy=Bacteria;Thermodesulfobacteria;Thermodesulfobacteria;Thermodesulfobacteriales;Thermodesulfobacteriaceae;Caldimicrobium;Caldimicrobium_thiodismutans	21.3786	22.6626	21.4105	22.8948	22.2881	23.1147
0.946609	0.770609	ExploCarb_3811S_S4_435_length_14113_cov_171_4	ExploCarb_3811S_S4_435_length_14113_cov_171_4 UniRef100_G7VED1 Molybdopterin dinucleotide-binding region n=1 Tax=Pyrobaculum ferrireducens TaxID=1104324 RepID=G7VED1_9CREN Taxonomy=Archaea;Crenarchaeota;Thermoprotei;Thermoproteales;Thermoproteaceae;Pyrobaculum;Pyrobaculum_ferrireducens	22.4159	22.9656	22.2776	22.6277	23.4282	24.443
0.932747	0.783902	ExploCarb_3811S_S4_11_length_100063_cov_46_19	ExploCarb_3811S_S4_11_length_100063_cov_46_19 UniRef100_A0A2J6WSX2 Glutamate dehydrogenase n=1 Tax=Aciduliprofundum sp. TaxID=2060325 RepID=A0A2J6WSX2_9EURY Taxonomy=Archaea;Euryarchaeota;Aciduliprofundum;Aciduliprofundum_sp.	23.7222	24.5385	25.4541	25.0599	25.7971	25.656
0.926346	0.566503	ExploCarb_3811S_S4_17_length_82050_cov_28_39	ExploCarb_3811S_S4_17_length_82050_cov_28_39 UniRef100_A0A2K2V935 Peroxiredoxin n=1 Tax=Fervidicoccus sp. TaxID=2060324 RepID=A0A2K2V935_9CREN Taxonomy=Archaea;Crenarchaeota;Thermoprotei;Fervidicoccales;Fervidicoccaceae;Fervidicoccus;Fervidicoccus_sp.	22.328	22.9076	22.9211	24.5136	24.1615	22.2606
0.922312	1.81121	ExploCarb_3811S_S4_119_length_32504_cov_897_10	ExploCarb_3811S_S4_119_length_32504_cov_897_10 UniRef100_A0A2J6X1V4 Ubiquinol cytochrome C oxidoreductase n=1 Tax=Sulfurihydrogenibium sp. TaxID=2053621 RepID=A0A2J6X1V4_9AQUI Taxonomy=Bacteria;Aquificae;Aquificae;Aquificales;Hydrogenothermaceae;Sulfurihydrogenibium;Sulfurihydrogenibium_sp.	24.9586	25.6004	25.1023	25.9196	26.1864	26.3222
0.913834	0.941068	ExploCarb_3811S_S4_156_length_27819_cov_4_7	ExploCarb_3811S_S4_156_length_27819_cov_4_7 UniRef100_A0A2N7PV36 D-ribose ABC transporter substrate-binding protein (Fragment) n=1 Tax=Mesoaciditoga sp. TaxID=2060323 RepID=A0A2N7PV36_9BACT Taxonomy=Bacteria;Thermotogae;Thermotogae;Mesoaciditogales;Mesoaciditogaceae;Mesoaciditoga;Mesoaciditoga_sp.	22.364	21.7704	21.3498	23.3041	22.8103	22.1113
0.900478	0.455199	ExploCarb_3811S_S4_175_length_24939_cov_5_6	ExploCarb_3811S_S4_175_length_24939_cov_5_6 UniRef100_A0A2J6WI11 ABC transporter substrate-binding protein n=1 Tax=Mesoaciditoga sp. TaxID=2060323 RepID=A0A2J6WI11_9BACT Taxonomy=Bacteria;Thermotogae;Thermotogae;Mesoaciditogales;Mesoaciditogaceae;Mesoaciditoga;Mesoaciditoga_sp.	22.8184	23.9152	24.9052	25.5627	25.1845	23.5931
0.888925	0.716386	ExploCarb_3811S_S4_2_length_230493_cov_22_79	ExploCarb_3811S_S4_2_length_230493_cov_22_79 UniRef100_A0A2N7PJM8 Uncharacterized protein n=1 Tax=Caldimicrobium thiodismutans TaxID=1653476 RepID=A0A2N7PJM8_9BACT Taxonomy=Bacteria;Thermodesulfobacteria;Thermodesulfobacteria;Thermodesulfobacteriales;Thermodesulfobacteriaceae;Caldimicrobium;Caldimicrobium_thiodismutans	24.2464	25.4534	24.7024	25.219	26.5789	25.2711
0.876432	0.7296	ExploCarb_3811S_S4_613_length_11121_cov_4_1	ExploCarb_3811S_S4_613_length_11121_cov_4_1 UniRef100_A0A2J6WIX2 Uncharacterized protein n=1 Tax=Mesoaciditoga sp. TaxID=2060323 RepID=A0A2J6WIX2_9BACT Taxonomy=Bacteria;Thermotogae;Thermotogae;Mesoaciditogales;Mesoaciditogaceae;Mesoaciditoga;Mesoaciditoga_sp.	23.7702	24.2343	24.5002	25.117	25.8847	24.1323
0.868313	0.891031	ExploCarb_3811S_S4_612_length_11134_cov_151_1	ExploCarb_3811S_S4_612_length_11134_cov_151_1 UniRef100_A0A2J6XHP6 Branched-chain amino acid ABC transporter substrate-binding protein n=1 Tax=Caldisphaera sp. TaxID=2060322 RepID=A0A2J6XHP6_9CREN Taxonomy=Archaea;Crenarchaeota;Thermoprotei;Acidilobales;Caldisphaeraceae;Caldisphaera;Caldisphaera_sp.	24.1181	23.9097	25.2105	25.2647	24.9277	25.6507
0.860815	0.429307	ExploCarb_3811S_S4_4649_length_1822_cov_61_1	ExploCarb_3811S_S4_4649_length_1822_cov_61_1 UniRef100_G7VBS8 Uncharacterized protein n=1 Tax=Pyrobaculum ferrireducens TaxID=1104324 RepID=G7VBS8_9CREN Taxonomy=Archaea;Crenarchaeota;Thermoprotei;Thermoproteales;Thermoproteaceae;Pyrobaculum;Pyrobaculum_ferrireducens	25.7867	25.8221	28.3732	27.5745	27.4419	27.5481
0.852065	0.13013	ExploCarb_3811S_S4_3117_length_2578_cov_4_1	ExploCarb_3811S_S4_3117_length_2578_cov_4_1 UniRef100_A0A2J6WLT5 Uncharacterized protein n=1 Tax=Mesoaciditoga sp. TaxID=2060323 RepID=A0A2J6WLT5_9BACT Taxonomy=Bacteria;Thermotogae;Thermotogae;Mesoaciditogales;Mesoaciditogaceae;Mesoaciditoga;Mesoaciditoga_sp.	21.9368	21.1883	24.9636	27.7403	21.0191	21.8855
0.848923	0.309555	ExploCarb_3811S_S4_2679_length_2949_cov_325_1	ExploCarb_3811S_S4_2679_length_2949_cov_325_1 UniRef100_A0A2J6X0N0 Uncharacterized protein (Fragment) n=1 Tax=Sulfurihydrogenibium sp. TaxID=2053621 RepID=A0A2J6X0N0_9AQUI Taxonomy=Bacteria;Aquificae;Aquificae;Aquificales;Hydrogenothermaceae;Sulfurihydrogenibium;Sulfurihydrogenibium_sp.	21.7153	25.0965	24.6585	24.1969	24.457	25.3632
0.841542	0.451854	ExploCarb_3811S_S4_2705_length_2913_cov_64_4	ExploCarb_3811S_S4_2705_length_2913_cov_64_4 UniRef100_A0A2J6W667 Uncharacterized protein n=1 Tax=Hydrogenobaculum sp. TaxID=2053560 RepID=A0A2J6W667_9AQUI Taxonomy=Bacteria;Aquificae;Aquificae;Aquificales;Aquificaceae;Hydrogenobaculum;Hydrogenobaculum_sp.	27.3222	27.5393	29.54	28.3984	28.8331	29.6946
0.822474	0.230221	ExploCarb_3811S_S4_48_length_52814_cov_116_22	ExploCarb_3811S_S4_48_length_52814_cov_116_22 UniRef100_A0A2J6W7U5 Disulfide reductase n=1 Tax=Hydrogenobaculum sp. TaxID=2053560 RepID=A0A2J6W7U5_9AQUI Taxonomy=Bacteria;Aquificae;Aquificae;Aquificales;Aquificaceae;Hydrogenobaculum;Hydrogenobaculum_sp.	21.4481	24.5951	21.4166	24.6631	23.7155	21.5486
0.821726	0.734356	ExploCarb_3811S_S4_12_length_96126_cov_32_7	ExploCarb_3811S_S4_12_length_96126_cov_32_7 UniRef100_A0A2J6WFB6 60 kDa chaperonin n=1 Tax=Caldisericum exile TaxID=693075 RepID=A0A2J6WFB6_9BACT Taxonomy=Bacteria;Caldiserica;Caldisericia;Caldisericales;Caldisericaceae;Caldisericum;Caldisericum_exile	20.906	21.3112	20.7934	21.1943	21.4957	22.7859
0.818469	1.6489	ExploCarb_3811S_S4_4374_length_1922_cov_243_1	ExploCarb_3811S_S4_4374_length_1922_cov_243_1 UniRef100_B2V6X9 Uncharacterized protein n=1 Tax=Sulfurihydrogenibium sp. (strain YO3AOP1) TaxID=436114 RepID=B2V6X9_SULSY Taxonomy=Bacteria;Aquificae;Aquificae;Aquificales;Hydrogenothermaceae;Sulfurihydrogenibium;Sulfurihydrogenibium_sp._YO3AOP1	28.3286	28.6426	29.0045	29.5936	29.5894	29.248
0.817811	0.595978	ExploCarb_3811S_S4_1171_length_6268_cov_48_2;ExploCarb_3811S_S4_3_length_160794_cov_29_157;ExploCarb_3811S_S4_805_length_8882_cov_6_2	ExploCarb_3811S_S4_1171_length_6268_cov_48_2 UniRef100_A0A2J6WUL6 Pyridoxal 5'-phosphate synthase subunit PdxS n=1 Tax=Aciduliprofundum sp. TaxID=2060325 RepID=A0A2J6WUL6_9EURY Taxonomy=Archaea;Euryarchaeota;Aciduliprofundum;Aciduliprofundum_sp.; ExploCarb_3811S_S4_3_length_160794_cov_29_157 UniRef100_A0A2J6WEY4 Pyridoxal 5'-phosphate synthase subunit PdxS n=2 Tax=Caldisericum exile TaxID=693075 …	21.8041	20.446	20.3563	22.1606	20.8988	22.0003
0.81539	1.79968	ExploCarb_3811S_S4_773_length_9231_cov_486_8	ExploCarb_3811S_S4_773_length_9231_cov_486_8 UniRef100_A0A2J6X122 Porin n=1 Tax=Sulfurihydrogenibium sp. TaxID=2053621 RepID=A0A2J6X122_9AQUI Taxonomy=Bacteria;Aquificae;Aquificae;Aquificales;Hydrogenothermaceae;Sulfurihydrogenibium;Sulfurihydrogenibium_sp.	27.8997	28.2749	27.6945	28.563	28.9401	28.8121
0.811796	0.13292	ExploCarb_3811S_S4_1364_length_5468_cov_100_7	ExploCarb_3811S_S4_1364_length_5468_cov_100_7 UniRef100_B4U926 LysM domain-containing protein n=1 Tax=Hydrogenobaculum sp. (strain Y04AAS1) TaxID=380749 RepID=B4U926_HYDS0 Taxonomy=Bacteria;Aquificae;Aquificae;Aquificales;Aquificaceae;Hydrogenobaculum;Hydrogenobaculum_sp._Y04AAS1	21.3702	25.2897	20.9625	20.6612	26.705	22.6916
0.811548	0.817313	ExploCarb_3811S_S4_3779_length_2167_cov_204_2	ExploCarb_3811S_S4_3779_length_2167_cov_204_2 UniRef100_UPI00048802D5 hypothetical protein n=1 Tax=Desulfosarcina sp. BuS5 TaxID=933262 RepID=UPI00048802D5 Taxonomy=Bacteria;Proteobacteria;Deltaproteobacteria;Desulfobacterales;Desulfobacteraceae;Desulfosarcina;Desulfosarcina_sp._BuS5	20.7338	21.9877	22.17	22.2796	22.5782	22.4683
0.794362	0.666271	ExploCarb_3811S_S4_112_length_33462_cov_23_12	ExploCarb_3811S_S4_112_length_33462_cov_23_12 UniRef100_A0A0U5BYF3 Uncharacterized protein n=1 Tax=Caldimicrobium thiodismutans TaxID=1653476 RepID=A0A0U5BYF3_9BACT Taxonomy=Bacteria;Thermodesulfobacteria;Thermodesulfobacteria;Thermodesulfobacteriales;Thermodesulfobacteriaceae;Caldimicrobium;Caldimicrobium_thiodismutans	26.3461	27.2925	27.1157	27.6924	28.5119	26.933
0.791003	1.65472	ExploCarb_3811S_S4_9089_length_1035_cov_3_1	ExploCarb_3811S_S4_9089_length_1035_cov_3_1 NO ANNOTATION	28.8518	29.0975	28.8572	30.0663	29.3666	29.7467
0.787823	1.65848	ExploCarb_3811S_S4_122_length_32056_cov_28_19	ExploCarb_3811S_S4_122_length_32056_cov_28_19 UniRef100_A0A2J6WDU6 BMP family ABC transporter substrate-binding protein n=1 Tax=Caldisericum exile TaxID=693075 RepID=A0A2J6WDU6_9BACT Taxonomy=Bacteria;Caldiserica;Caldisericia;Caldisericales;Caldisericaceae;Caldisericum;Caldisericum_exile	21.2895	21.1335	21.1242	21.9381	22.3484	21.6243
0.784536	0.815029	ExploCarb_3811S_S4_426_length_14344_cov_947_8	ExploCarb_3811S_S4_426_length_14344_cov_947_8 UniRef100_A0A2J6X261 Outer membrane protein assembly factor BamA n=1 Tax=Sulfurihydrogenibium sp. TaxID=2053621 RepID=A0A2J6X261_9AQUI Taxonomy=Bacteria;Aquificae;Aquificae;Aquificales;Hydrogenothermaceae;Sulfurihydrogenibium;Sulfurihydrogenibium_sp.	21.5981	22.8018	22.8404	23.4083	23.3449	22.8407
0.772893	0.256123	ExploCarb_3811S_S4_213_length_22270_cov_113_23	ExploCarb_3811S_S4_213_length_22270_cov_113_23 UniRef100_A0A2N7Q4M1 Tetrathionate reductase subunit TtrA n=1 Tax=Hydrogenobaculum sp. TaxID=2053560 RepID=A0A2N7Q4M1_9AQUI Taxonomy=Bacteria;Aquificae;Aquificae;Aquificales;Aquificaceae;Hydrogenobaculum;Hydrogenobaculum_sp.	21.6766	21.5916	21.9606	22.8877	20.2863	24.3734
0.765938	1.65678	ExploCarb_3811S_S4_215_length_22021_cov_5_19	ExploCarb_3811S_S4_215_length_22021_cov_5_19 UniRef100_A0A2J6WLP7 SLH domain-containing protein n=1 Tax=Mesoaciditoga sp. TaxID=2060323 RepID=A0A2J6WLP7_9BACT Taxonomy=Bacteria;Thermotogae;Thermotogae;Mesoaciditogales;Mesoaciditogaceae;Mesoaciditoga;Mesoaciditoga_sp.	23.0301	23.1972	23.0154	24.0625	23.4423	24.0357
0.760841	1.54378	ExploCarb_3811S_S4_1008_length_7141_cov_31_1	ExploCarb_3811S_S4_1008_length_7141_cov_31_1 UniRef100_M1RJM1 TonB-dependent receptor n=1 Tax=Hydrogenobaculum sp. HO TaxID=547144 RepID=M1RJM1_9AQUI Taxonomy=Bacteria;Aquificae;Aquificae;Aquificales;Aquificaceae;Hydrogenobaculum;Hydrogenobaculum_sp._HO	25.0376	25.3805	25.6887	25.898	26.154	26.3374
0.751507	0.346536	ExploCarb_3811S_S4_4_length_156727_cov_23_133	ExploCarb_3811S_S4_4_length_156727_cov_23_133 UniRef100_A0A2N7PKS7 ATP synthase subunit beta n=1 Tax=Caldimicrobium thiodismutans TaxID=1653476 RepID=A0A2N7PKS7_9BACT Taxonomy=Bacteria;Thermodesulfobacteria;Thermodesulfobacteria;Thermodesulfobacteriales;Thermodesulfobacteriaceae;Caldimicrobium;Caldimicrobium_thiodismutans	20.6591	23.2124	21.5811	23.5536	21.9147	22.2389
0.745049	0.826284	ExploCarb_3811S_S4_1428_length_5265_cov_777_6	ExploCarb_3811S_S4_1428_length_5265_cov_777_6 UniRef100_A0A2J6X1E6 Signal peptide peptidase SppA n=1 Tax=Sulfurihydrogenibium sp. TaxID=2053621 RepID=A0A2J6X1E6_9AQUI Taxonomy=Bacteria;Aquificae;Aquificae;Aquificales;Hydrogenothermaceae;Sulfurihydrogenibium;Sulfurihydrogenibium_sp.	25.2736	25.425	25.7585	25.6343	26.0869	26.9711
0.738711	0.628016	ExploCarb_3811S_S4_3268_length_2461_cov_9_3	ExploCarb_3811S_S4_3268_length_2461_cov_9_3 UniRef100_A0A2N7Q182 Prepilin-type cleavage/methylation domain-containing protein (Fragment) n=1 Tax=Hydrogenobaculum sp. TaxID=2053560 RepID=A0A2N7Q182_9AQUI Taxonomy=Bacteria;Aquificae;Aquificae;Aquificales;Aquificaceae;Hydrogenobaculum;Hydrogenobaculum_sp.	26.8453	28.3751	28.4174	28.4837	28.5256	28.8447
0.735337	1.358	ExploCarb_3811S_S4_630_length_10821_cov_4_1	ExploCarb_3811S_S4_630_length_10821_cov_4_1 UniRef100_A0A2N7PSN8 Maltose ABC transporter substrate-binding protein n=1 Tax=Mesoaciditoga sp. TaxID=2060323 RepID=A0A2N7PSN8_9BACT Taxonomy=Bacteria;Thermotogae;Thermotogae;Mesoaciditogales;Mesoaciditogaceae;Mesoaciditoga;Mesoaciditoga_sp.	21.3653	21.1081	21.2376	22.4409	21.6337	21.8425
0.733234	0.450237	ExploCarb_3811S_S4_1058_length_6847_cov_92_4	ExploCarb_3811S_S4_1058_length_6847_cov_92_4 UniRef100_A0A2N7Q363 Efflux RND transporter periplasmic adaptor subunit n=1 Tax=Hydrogenobaculum sp. TaxID=2053560 RepID=A0A2N7Q363_9AQUI Taxonomy=Bacteria;Aquificae;Aquificae;Aquificales;Aquificaceae;Hydrogenobaculum;Hydrogenobaculum_sp.	23.9383	24.7425	24.2508	23.9836	24.8905	26.2572
0.732849	1.26131	ExploCarb_3811S_S4_114_length_33080_cov_20_11	ExploCarb_3811S_S4_114_length_33080_cov_20_11 UniRef100_UPI0003B72CFB flagellin n=1 Tax=Thermodesulfobacterium thermophilum TaxID=886 RepID=UPI0003B72CFB Taxonomy=Bacteria;Thermodesulfobacteria;Thermodesulfobacteria;Thermodesulfobacteriales;Thermodesulfobacteriaceae;Thermodesulfobacterium;Thermodesulfobacterium_thermophilum	24.6787	24.3245	25.1474	25.2027	25.6563	25.4902
0.731145	0.181123	ExploCarb_3811S_S4_602_length_11324_cov_43_2	ExploCarb_3811S_S4_602_length_11324_cov_43_2 UniRef100_A0A1S5Y363 Uncharacterized protein n=1 Tax=uncultured archaeal virus TaxID=1960247 RepID=A0A1S5Y363_9VIRU Taxonomy=Viruses;uncultured_archaeal_virus	24.4477	24.5029	21.5671	25.6952	25.1411	21.8749
0.713142	1.70997	ExploCarb_3811S_S4_326_length_17396_cov_111_12	ExploCarb_3811S_S4_326_length_17396_cov_111_12 UniRef100_B4U9Z5 Flagellin n=1 Tax=Hydrogenobaculum sp. (strain Y04AAS1) TaxID=380749 RepID=B4U9Z5_HYDS0 Taxonomy=Bacteria;Aquificae;Aquificae;Aquificales;Aquificaceae;Hydrogenobaculum;Hydrogenobaculum_sp._Y04AAS1	22.4967	22.6447	22.9971	23.3802	23.2505	23.6472
0.705826	0.41219	ExploCarb_3811S_S4_1300_length_5682_cov_51_5	ExploCarb_3811S_S4_1300_length_5682_cov_51_5 UniRef100_A0A2J6WUV4 Phosphate-binding protein n=1 Tax=Aciduliprofundum sp. TaxID=2060325 RepID=A0A2J6WUV4_9EURY Taxonomy=Archaea;Euryarchaeota;Aciduliprofundum;Aciduliprofundum_sp.	21.9752	22.2421	21.3794	22.7148	23.6739	21.3255
0.693698	0.343215	ExploCarb_3811S_S4_1077_length_6752_cov_102_7	ExploCarb_3811S_S4_1077_length_6752_cov_102_7 UniRef100_A0A2J6W6Y7 Sulfide:quinone reductase n=1 Tax=Hydrogenobaculum sp. TaxID=2053560 RepID=A0A2J6W6Y7_9AQUI Taxonomy=Bacteria;Aquificae;Aquificae;Aquificales;Aquificaceae;Hydrogenobaculum;Hydrogenobaculum_sp.	22.2542	22.8109	20.2811	22.6734	22.9287	21.8252
0.693527	0.693025	ExploCarb_3811S_S4_405_length_14902_cov_158_19	ExploCarb_3811S_S4_405_length_14902_cov_158_19 UniRef100_G7VDH4 Thermosome n=2 Tax=Pyrobaculum ferrireducens TaxID=1104324 RepID=G7VDH4_9CREN Taxonomy=Archaea;Crenarchaeota;Thermoprotei;Thermoproteales;Thermoproteaceae;Pyrobaculum;Pyrobaculum_ferrireducens	21.638	20.6159	21.2796	21.3435	21.754	22.5165
0.688232	0.44173	ExploCarb_3811S_S4_67_length_44679_cov_147_39	ExploCarb_3811S_S4_67_length_44679_cov_147_39 UniRef100_L0ABC5 Uncharacterized protein n=1 Tax=Caldisphaera lagunensis (strain DSM 15908 / JCM 11604 / IC-154) TaxID=1056495 RepID=L0ABC5_CALLD Taxonomy=Archaea;Crenarchaeota;Thermoprotei;Acidilobales;Caldisphaeraceae;Caldisphaera;Caldisphaera_lagunensis;Caldisphaera_lagunensis_DSM_15908	22.8196	23.9261	24.758	24.5262	25.1507	23.8915
0.685878	0.907391	ExploCarb_3811S_S4_911_length_7992_cov_75_6	ExploCarb_3811S_S4_911_length_7992_cov_75_6 UniRef100_A0A0K1E1S0 Uncharacterized protein n=1 Tax=Pyrobaculum sp. WP30 TaxID=1227555 RepID=A0A0K1E1S0_9CREN Taxonomy=Archaea;Crenarchaeota;Thermoprotei;Thermoproteales;Thermoproteaceae;Pyrobaculum;Pyrobaculum_sp._WP30	26.1219	26.6632	27.3154	27.4854	27.4299	27.2428
0.679722	0.547294	ExploCarb_3811S_S4_52_length_51582_cov_103_53	ExploCarb_3811S_S4_52_length_51582_cov_103_53 UniRef100_A0A2N7Q257 Thioredoxin n=1 Tax=Hydrogenobaculum sp. TaxID=2053560 RepID=A0A2N7Q257_9AQUI Taxonomy=Bacteria;Aquificae;Aquificae;Aquificales;Aquificaceae;Hydrogenobaculum;Hydrogenobaculum_sp.	25.091	24.5467	24.8915	25.9883	24.4735	26.1067
0.672684	0.476125	ExploCarb_3811S_S4_507_length_12664_cov_99_4	ExploCarb_3811S_S4_507_length_12664_cov_99_4 UniRef100_A0A2N7Q3S8 Uncharacterized protein n=1 Tax=Hydrogenobaculum sp. TaxID=2053560 RepID=A0A2N7Q3S8_9AQUI Taxonomy=Bacteria;Aquificae;Aquificae;Aquificales;Aquificaceae;Hydrogenobaculum;Hydrogenobaculum_sp.	24.6449	25.8429	25.5401	26.4705	26.5518	25.0236
0.667902	2.5103	ExploCarb_3811S_S4_15_length_88300_cov_145_52	ExploCarb_3811S_S4_15_length_88300_cov_145_52 UniRef100_A0A2J6W1Z6 Acyl-CoA dehydrogenase n=1 Tax=Caldisphaera sp. TaxID=2060322 RepID=A0A2J6W1Z6_9CREN Taxonomy=Archaea;Crenarchaeota;Thermoprotei;Acidilobales;Caldisphaeraceae;Caldisphaera;Caldisphaera_sp.	21.3735	21.3369	21.2863	21.8912	22.203	21.9063
0.666094	0.653704	ExploCarb_3811S_S4_39_length_58796_cov_111_53	ExploCarb_3811S_S4_39_length_58796_cov_111_53 UniRef100_A0A2N7Q021 Phosphate-binding protein n=1 Tax=Hydrogenobaculum sp. TaxID=2053560 RepID=A0A2N7Q021_9AQUI Taxonomy=Bacteria;Aquificae;Aquificae;Aquificales;Aquificaceae;Hydrogenobaculum;Hydrogenobaculum_sp.	28.0009	29.4363	28.9645	29.5763	29.1064	29.7172
0.647201	0.367244	ExploCarb_3811S_S4_287_length_18885_cov_33_17	ExploCarb_3811S_S4_287_length_18885_cov_33_17 UniRef100_A0A2J6WDX1 Uncharacterized protein n=1 Tax=Caldisericum exile TaxID=693075 RepID=A0A2J6WDX1_9BACT Taxonomy=Bacteria;Caldiserica;Caldisericia;Caldisericales;Caldisericaceae;Caldisericum;Caldisericum_exile	22.149	22.3738	21.8737	23.2968	23.6888	21.3523
0.64545	0.543859	ExploCarb_3811S_S4_557_length_11890_cov_114_9	ExploCarb_3811S_S4_557_length_11890_cov_114_9 UniRef100_M1RR39 Periplasmic solute-binding protein, putative n=1 Tax=Hydrogenobaculum sp. HO TaxID=547144 RepID=M1RR39_9AQUI Taxonomy=Bacteria;Aquificae;Aquificae;Aquificales;Aquificaceae;Hydrogenobaculum;Hydrogenobaculum_sp._HO	26.7446	26.6676	27.862	27.3939	27.3697	28.447
0.645002	0.399513	ExploCarb_3811S_S4_239_length_20924_cov_115_24	ExploCarb_3811S_S4_239_length_20924_cov_115_24 UniRef100_A0A2J6W697 Hydrogenase 2 large subunit n=1 Tax=Hydrogenobaculum sp. TaxID=2053560 RepID=A0A2J6W697_9AQUI Taxonomy=Bacteria;Aquificae;Aquificae;Aquificales;Aquificaceae;Hydrogenobaculum;Hydrogenobaculum_sp.	21.6114	22.3046	20.0628	21.8249	22.3026	21.7862
0.642314	1.1492	ExploCarb_3811S_S4_52_length_51582_cov_103_55	ExploCarb_3811S_S4_52_length_51582_cov_103_55 UniRef100_A0A2N7Q252 TonB-dependent receptor n=1 Tax=Hydrogenobaculum sp. TaxID=2053560 RepID=A0A2N7Q252_9AQUI Taxonomy=Bacteria;Aquificae;Aquificae;Aquificales;Aquificaceae;Hydrogenobaculum;Hydrogenobaculum_sp.	23.2775	24.0273	23.8622	24.1101	24.4332	24.5507
0.637274	1.11962	ExploCarb_3811S_S4_172_length_25138_cov_834_11	ExploCarb_3811S_S4_172_length_25138_cov_834_11 UniRef100_A0A2J6X0A3 TolC family protein n=1 Tax=Sulfurihydrogenibium sp. TaxID=2053621 RepID=A0A2J6X0A3_9AQUI Taxonomy=Bacteria;Aquificae;Aquificae;Aquificales;Hydrogenothermaceae;Sulfurihydrogenibium;Sulfurihydrogenibium_sp.	25.0431	25.4039	25.7749	25.7613	26.0417	26.3307
0.633015	0.958534	ExploCarb_3811S_S4_435_length_14113_cov_171_6	ExploCarb_3811S_S4_435_length_14113_cov_171_6 UniRef100_G7VEC9 4Fe-4S ferredoxin, iron-sulfur binding domain protein n=1 Tax=Pyrobaculum ferrireducens TaxID=1104324 RepID=G7VEC9_9CREN Taxonomy=Archaea;Crenarchaeota;Thermoprotei;Thermoproteales;Thermoproteaceae;Pyrobaculum;Pyrobaculum_ferrireducens	23.5971	24.1066	24.6245	24.916	24.639	24.6722
0.612314	0.275527	ExploCarb_3811S_S4_669_length_10301_cov_940_11	ExploCarb_3811S_S4_669_length_10301_cov_940_11 UniRef100_A0A2J6WXV2 Acetolactate synthase n=1 Tax=Sulfurihydrogenibium sp. TaxID=2053621 RepID=A0A2J6WXV2_9AQUI Taxonomy=Bacteria;Aquificae;Aquificae;Aquificales;Hydrogenothermaceae;Sulfurihydrogenibium;Sulfurihydrogenibium_sp.	20.9208	22.968	21.1007	22.7523	21.0714	23.0028
0.608621	0.435218	ExploCarb_3811S_S4_282_length_18953_cov_907_3	ExploCarb_3811S_S4_282_length_18953_cov_907_3 UniRef100_B2VA20 Molybdopterin oxidoreductase n=1 Tax=Sulfurihydrogenibium sp. (strain YO3AOP1) TaxID=436114 RepID=B2VA20_SULSY Taxonomy=Bacteria;Aquificae;Aquificae;Aquificales;Hydrogenothermaceae;Sulfurihydrogenibium;Sulfurihydrogenibium_sp._YO3AOP1	21.3773	22.9698	21.6478	22.8341	23.0516	21.935
0.602447	0.973417	ExploCarb_3811S_S4_1044_length_6911_cov_902_1	ExploCarb_3811S_S4_1044_length_6911_cov_902_1 UniRef100_A0A2J6WYV5 Cytochrome C n=1 Tax=Sulfurihydrogenibium sp. TaxID=2053621 RepID=A0A2J6WYV5_9AQUI Taxonomy=Bacteria;Aquificae;Aquificae;Aquificales;Hydrogenothermaceae;Sulfurihydrogenibium;Sulfurihydrogenibium_sp.	26.6185	27.3476	27.3229	27.8471	27.8783	27.3709
0.598405	0.370893	ExploCarb_3811S_S4_48_length_52814_cov_116_27	ExploCarb_3811S_S4_48_length_52814_cov_116_27 UniRef100_B4U9F7 4Fe-4S ferredoxin-type domain-containing protein n=2 Tax=unclassified Hydrogenobaculum TaxID=2622382 RepID=B4U9F7_HYDS0 Taxonomy=Bacteria;Aquificae;Aquificae;Aquificales;Aquificaceae;Hydrogenobaculum;unclassified_Hydrogenobaculum	21.7262	22.8189	22.2835	24.023	22.5851	22.0157
0.597506	0.697947	ExploCarb_3811S_S4_48_length_52814_cov_116_28	ExploCarb_3811S_S4_48_length_52814_cov_116_28 UniRef100_B4U9F8 DrsE domain-containing protein n=2 Tax=unclassified Hydrogenobaculum TaxID=2622382 RepID=B4U9F8_HYDS0 Taxonomy=Bacteria;Aquificae;Aquificae;Aquificales;Aquificaceae;Hydrogenobaculum;unclassified_Hydrogenobaculum	22.2433	21.6567	21.0214	22.3147	21.9187	22.4805
0.588657	0.192692	ExploCarb_3811S_S4_2716_length_2902_cov_105_3	ExploCarb_3811S_S4_2716_length_2902_cov_105_3 UniRef100_A0A2J6W7F9 Superoxide dismutase n=1 Tax=Hydrogenobaculum sp. TaxID=2053560 RepID=A0A2J6W7F9_9AQUI Taxonomy=Bacteria;Aquificae;Aquificae;Aquificales;Aquificaceae;Hydrogenobaculum;Hydrogenobaculum_sp.	22.0739	24.1164	21.4467	24.0653	23.9004	21.4373
0.561657	1.06257	ExploCarb_3811S_S4_8702_length_1075_cov_2_1	ExploCarb_3811S_S4_8702_length_1075_cov_2_1 UniRef100_A0A1D2URF1 Peptidoglycan-binding protein n=1 Tax=Thiomonas sp. SCN 64-16 TaxID=1660151 RepID=A0A1D2URF1_9BURK Taxonomy=Bacteria;Proteobacteria;Betaproteobacteria;Burkholderiales;Thiomonas;Thiomonas_sp._SCN_64-16	21.6595	22.3926	22.2381	22.8759	22.5667	22.5326
0.529715	1.10695	ExploCarb_3811S_S4_3026_length_2638_cov_176_3	ExploCarb_3811S_S4_3026_length_2638_cov_176_3 UniRef100_G7VBS8 Uncharacterized protein n=1 Tax=Pyrobaculum ferrireducens TaxID=1104324 RepID=G7VBS8_9CREN Taxonomy=Archaea;Crenarchaeota;Thermoprotei;Thermoproteales;Thermoproteaceae;Pyrobaculum;Pyrobaculum_ferrireducens	24.1352	24.6959	24.6827	25.2192	25.0963	24.7874
0.528443	0.239614	ExploCarb_3811S_S4_79_length_40359_cov_840_11	ExploCarb_3811S_S4_79_length_40359_cov_840_11 UniRef100_A0A2J6X2G0 Probable transaldolase n=1 Tax=Sulfurihydrogenibium sp. TaxID=2053621 RepID=A0A2J6X2G0_9AQUI Taxonomy=Bacteria;Aquificae;Aquificae;Aquificales;Hydrogenothermaceae;Sulfurihydrogenibium;Sulfurihydrogenibium_sp.	21.608	23.7469	21.4972	23.2805	23.2807	21.8763
0.524171	1.15989	ExploCarb_3811S_S4_10_length_104024_cov_23_9	ExploCarb_3811S_S4_10_length_104024_cov_23_9 UniRef100_A0A2N7PLC5 Cytochrome ubiquinol oxidase subunit I n=1 Tax=Caldimicrobium thiodismutans TaxID=1653476 RepID=A0A2N7PLC5_9BACT Taxonomy=Bacteria;Thermodesulfobacteria;Thermodesulfobacteria;Thermodesulfobacteriales;Thermodesulfobacteriaceae;Caldimicrobium;Caldimicrobium_thiodismutans	21.9171	22.0124	21.7093	22.5706	22.6212	22.0194
0.515907	0.247408	ExploCarb_3811S_S4_1059_length_6846_cov_111_3	ExploCarb_3811S_S4_1059_length_6846_cov_111_3 UniRef100_A0A2N7Q2X4 Hydroxyacid dehydrogenase n=1 Tax=Hydrogenobaculum sp. TaxID=2053560 RepID=A0A2N7Q2X4_9AQUI Taxonomy=Bacteria;Aquificae;Aquificae;Aquificales;Aquificaceae;Hydrogenobaculum;Hydrogenobaculum_sp.	21.4955	23.3731	23.9147	23.8909	23.7498	22.6903
0.505161	0.215876	ExploCarb_3811S_S4_2231_length_3478_cov_15_2	ExploCarb_3811S_S4_2231_length_3478_cov_15_2 UniRef100_X0YSG3 Phage_sheath_1 domain-containing protein (Fragment) n=1 Tax=marine sediment metagenome TaxID=412755 RepID=X0YSG3_9ZZZZ Taxonomy=marine_sediment_metagenome	23.7457	24.375	26.3227	25.9355	25.639	24.3844
0.503184	0.512235	ExploCarb_3811S_S4_310_length_18082_cov_11_16	ExploCarb_3811S_S4_310_length_18082_cov_11_16 UniRef100_F2L3E8 Sugar-binding periplasmic protein n=1 Tax=Thermoproteus uzoniensis (strain 768-20) TaxID=999630 RepID=F2L3E8_THEU7 Taxonomy=Archaea;Crenarchaeota;Thermoprotei;Thermoproteales;Thermoproteaceae;Thermoproteus;Thermoproteus_uzoniensis;Thermoproteus_uzoniensis_768-20	21.3162	22.4868	21.317	22.2587	21.8724	22.4984
0.499395	0.73908	ExploCarb_3811S_S4_39_length_58796_cov_111_50	ExploCarb_3811S_S4_39_length_58796_cov_111_50 UniRef100_A0A2N7Q027 Phosphate import ATP-binding protein PstB n=1 Tax=Hydrogenobaculum sp. TaxID=2053560 RepID=A0A2N7Q027_9AQUI Taxonomy=Bacteria;Aquificae;Aquificae;Aquificales;Aquificaceae;Hydrogenobaculum;Hydrogenobaculum_sp.	23.5915	23.276	23.3494	24.3242	23.3362	24.0546
0.497847	0.56543	ExploCarb_3811S_S4_812_length_8818_cov_109_8	ExploCarb_3811S_S4_812_length_8818_cov_109_8 UniRef100_A0A2J6W711 Type I glutamate--ammonia ligase n=1 Tax=Hydrogenobaculum sp. TaxID=2053560 RepID=A0A2J6W711_9AQUI Taxonomy=Bacteria;Aquificae;Aquificae;Aquificales;Aquificaceae;Hydrogenobaculum;Hydrogenobaculum_sp.	25.2385	25.9802	25.3876	26.0284	26.5879	25.4835
0.497775	0.168706	ExploCarb_3811S_S4_298_length_18394_cov_793_11	ExploCarb_3811S_S4_298_length_18394_cov_793_11 UniRef100_A0A2J6X2H5 Ferredoxin oxidoreductase n=1 Tax=Sulfurihydrogenibium sp. TaxID=2053621 RepID=A0A2J6X2H5_9AQUI Taxonomy=Bacteria;Aquificae;Aquificae;Aquificales;Hydrogenothermaceae;Sulfurihydrogenibium;Sulfurihydrogenibium_sp.	21.341	25.0328	23.8941	24.2525	23.4978	24.0109
0.494364	1.38828	ExploCarb_3811S_S4_282_length_18953_cov_907_8	ExploCarb_3811S_S4_282_length_18953_cov_907_8 UniRef100_UPI0004908F49 molybdopterin-dependent oxidoreductase n=1 Tax=Sulfurihydrogenibium subterraneum TaxID=171121 RepID=UPI0004908F49 Taxonomy=Bacteria;Aquificae;Aquificae;Aquificales;Hydrogenothermaceae;Sulfurihydrogenibium;Sulfurihydrogenibium_subterraneum	25.0078	25.066	24.9966	25.2556	25.4762	25.8216
0.493549	0.237205	ExploCarb_3811S_S4_172_length_25138_cov_834_10	ExploCarb_3811S_S4_172_length_25138_cov_834_10 UniRef100_A0A2J6X095 Efflux RND transporter periplasmic adaptor subunit n=1 Tax=Sulfurihydrogenibium sp. TaxID=2053621 RepID=A0A2J6X095_9AQUI Taxonomy=Bacteria;Aquificae;Aquificae;Aquificales;Hydrogenothermaceae;Sulfurihydrogenibium;Sulfurihydrogenibium_sp.	21.8088	22.5819	20.7084	21.2769	21.9479	23.3549
0.488544	0.256812	ExploCarb_3811S_S4_319_length_17687_cov_973_12	ExploCarb_3811S_S4_319_length_17687_cov_973_12 UniRef100_A0A2J6X1J2 Hydroxyacid dehydrogenase n=1 Tax=Sulfurihydrogenibium sp. TaxID=2053621 RepID=A0A2J6X1J2_9AQUI Taxonomy=Bacteria;Aquificae;Aquificae;Aquificales;Hydrogenothermaceae;Sulfurihydrogenibium;Sulfurihydrogenibium_sp.	20.929	23.2547	21.5391	22.4949	22.8524	21.8412
0.486175	0.305959	ExploCarb_3811S_S4_62_length_46461_cov_804_27	ExploCarb_3811S_S4_62_length_46461_cov_804_27 UniRef100_A0A2J6WYT4 Glycogen synthase n=1 Tax=Sulfurihydrogenibium sp. TaxID=2053621 RepID=A0A2J6WYT4_9AQUI Taxonomy=Bacteria;Aquificae;Aquificae;Aquificales;Hydrogenothermaceae;Sulfurihydrogenibium;Sulfurihydrogenibium_sp.	21.8458	22.4995	21.0038	21.6441	21.9481	23.2155
0.484817	0.437374	ExploCarb_3811S_S4_2050_length_3709_cov_176_3	ExploCarb_3811S_S4_2050_length_3709_cov_176_3 UniRef100_G7VCV7 Dipeptide binding protein n=1 Tax=Pyrobaculum ferrireducens TaxID=1104324 RepID=G7VCV7_9CREN Taxonomy=Archaea;Crenarchaeota;Thermoprotei;Thermoproteales;Thermoproteaceae;Pyrobaculum;Pyrobaculum_ferrireducens	22.0403	22.9957	22.879	23.5593	23.418	22.3921
0.474126	0.16352	ExploCarb_3811S_S4_150_length_28491_cov_832_19	ExploCarb_3811S_S4_150_length_28491_cov_832_19 UniRef100_A0A2J6X0N6 Uncharacterized protein n=1 Tax=Sulfurihydrogenibium sp. TaxID=2053621 RepID=A0A2J6X0N6_9AQUI Taxonomy=Bacteria;Aquificae;Aquificae;Aquificales;Hydrogenothermaceae;Sulfurihydrogenibium;Sulfurihydrogenibium_sp.	24.4466	21.8072	24.1612	24.4193	24.8508	22.5673
0.453282	0.276326	ExploCarb_3811S_S4_1216_length_6083_cov_860_5	ExploCarb_3811S_S4_1216_length_6083_cov_860_5 UniRef100_A0A2J6X2N5 Cytochrome ubiquinol oxidase subunit I n=1 Tax=Sulfurihydrogenibium sp. TaxID=2053621 RepID=A0A2J6X2N5_9AQUI Taxonomy=Bacteria;Aquificae;Aquificae;Aquificales;Hydrogenothermaceae;Sulfurihydrogenibium;Sulfurihydrogenibium_sp.	25.2698	26.8317	26.4094	26.7979	27.3281	25.7448
0.450984	0.352517	ExploCarb_3811S_S4_2345_length_3327_cov_17_2	ExploCarb_3811S_S4_2345_length_3327_cov_17_2 UniRef100_Q972K4 Sulfur oxygenase/reductase n=1 Tax=Sulfurisphaera tokodaii (strain DSM 16993 / JCM 10545 / NBRC 100140 / 7) TaxID=273063 RepID=Q972K4_SULTO Taxonomy=Archaea;Crenarchaeota;Thermoprotei;Sulfolobales;Sulfolobaceae;Sulfurisphaera;Sulfurisphaera_tokodaii;Sulfurisphaera_tokodaii_str._7	23.6244	24.46	24.8897	25.0937	25.2153	24.0181
0.433587	0.436267	ExploCarb_3811S_S4_165_length_25995_cov_117_10	ExploCarb_3811S_S4_165_length_25995_cov_117_10 UniRef100_A0A2N7PYW3 Cytochrome b n=1 Tax=Hydrogenobaculum sp. TaxID=2053560 RepID=A0A2N7PYW3_9AQUI Taxonomy=Bacteria;Aquificae;Aquificae;Aquificales;Aquificaceae;Hydrogenobaculum;Hydrogenobaculum_sp.	25.9561	27.0532	26.6553	26.6686	27.547	26.7497
0.43338	1.18027	ExploCarb_3811S_S4_580_length_11608_cov_1016_13	ExploCarb_3811S_S4_580_length_11608_cov_1016_13 UniRef100_A0A2J6W9D1 TonB-dependent receptor n=1 Tax=Sulfurihydrogenibium sp. TaxID=2053621 RepID=A0A2J6W9D1_9AQUI Taxonomy=Bacteria;Aquificae;Aquificae;Aquificales;Hydrogenothermaceae;Sulfurihydrogenibium;Sulfurihydrogenibium_sp.	24.4475	24.622	24.2358	24.6057	24.9857	25.0141
0.430499	0.197345	ExploCarb_3811S_S4_718_length_9821_cov_878_3	ExploCarb_3811S_S4_718_length_9821_cov_878_3 UniRef100_A0A2J6WYM7 Dihydrolipoamide acetyltransferase component of pyruvate dehydrogenase complex n=1 Tax=Sulfurihydrogenibium sp. TaxID=2053621 RepID=A0A2J6WYM7_9AQUI Taxonomy=Bacteria;Aquificae;Aquificae;Aquificales;Hydrogenothermaceae;Sulfurihydrogenibium;Sulfurihydrogenibium_sp.	20.8714	22.8176	20.2782	21.2296	21.6394	22.3895
0.430299	0.895924	ExploCarb_3811S_S4_5286_length_1645_cov_7_1	ExploCarb_3811S_S4_5286_length_1645_cov_7_1 NO ANNOTATION	21.4007	21.9161	21.2183	22.0379	22.0063	21.7818
0.416229	0.475854	ExploCarb_3811S_S4_172_length_25138_cov_834_13	ExploCarb_3811S_S4_172_length_25138_cov_834_13 UniRef100_A0A2J6X0F1 MCE family protein n=1 Tax=Sulfurihydrogenibium sp. TaxID=2053621 RepID=A0A2J6X0F1_9AQUI Taxonomy=Bacteria;Aquificae;Aquificae;Aquificales;Hydrogenothermaceae;Sulfurihydrogenibium;Sulfurihydrogenibium_sp.	24.215	24.8921	24.6798	24.7817	25.6488	24.6051
0.407904	0.165313	ExploCarb_3811S_S4_110_length_33706_cov_10_38	ExploCarb_3811S_S4_110_length_33706_cov_10_38 UniRef100_A0A2J2H747 ABC transporter substrate-binding protein n=1 Tax=Thermoproteus sp. CP80 TaxID=1650659 RepID=A0A2J2H747_9CREN Taxonomy=Archaea;Crenarchaeota;Thermoprotei;Thermoproteales;Thermoproteaceae;Thermoproteus;Thermoproteus_sp._CP80	20.8442	22.2045	23.2498	22.8056	23.3927	21.324
0.406741	0.657524	ExploCarb_3811S_S4_2886_length_2762_cov_141_1	ExploCarb_3811S_S4_2886_length_2762_cov_141_1 UniRef100_F2L646 Ni,Fe-hydrogenase I large subunit n=1 Tax=Thermoproteus uzoniensis (strain 768-20) TaxID=999630 RepID=F2L646_THEU7 Taxonomy=Archaea;Crenarchaeota;Thermoprotei;Thermoproteales;Thermoproteaceae;Thermoproteus;Thermoproteus_uzoniensis;Thermoproteus_uzoniensis_768-20	21.8519	21.2316	20.934	21.6079	21.7747	21.8552
0.394954	0.145045	ExploCarb_3811S_S4_196_length_23615_cov_109_22	ExploCarb_3811S_S4_196_length_23615_cov_109_22 UniRef100_A0A2N7Q0W6 Fructose-1,6-bisphosphate aldolase/phosphatase n=1 Tax=Hydrogenobaculum sp. TaxID=2053560 RepID=A0A2N7Q0W6_9AQUI Taxonomy=Bacteria;Aquificae;Aquificae;Aquificales;Aquificaceae;Hydrogenobaculum;Hydrogenobaculum_sp.	22.9156	24.309	23.2166	24.8579	24.7284	22.0398
0.379892	0.224982	ExploCarb_3811S_S4_16_length_84361_cov_24_67	ExploCarb_3811S_S4_16_length_84361_cov_24_67 UniRef100_A0A2N7PLK1 4-hydroxy-tetrahydrodipicolinate synthase n=1 Tax=Caldimicrobium thiodismutans TaxID=1653476 RepID=A0A2N7PLK1_9BACT Taxonomy=Bacteria;Thermodesulfobacteria;Thermodesulfobacteria;Thermodesulfobacteriales;Thermodesulfobacteriaceae;Caldimicrobium;Caldimicrobium_thiodismutans	21.9405	22.1802	20.6559	21.0802	22.6134	22.2227
0.376191	0.120349	ExploCarb_3811S_S4_8495_length_1099_cov_15_1	ExploCarb_3811S_S4_8495_length_1099_cov_15_1 NO ANNOTATION	24.3087	24.2241	21.5299	24.441	24.3863	22.364
0.356636	0.176532	ExploCarb_3811S_S4_346_length_16836_cov_890_15	ExploCarb_3811S_S4_346_length_16836_cov_890_15 UniRef100_A0A2J6X1S9 Aspartokinase n=1 Tax=Sulfurihydrogenibium sp. TaxID=2053621 RepID=A0A2J6X1S9_9AQUI Taxonomy=Bacteria;Aquificae;Aquificae;Aquificales;Hydrogenothermaceae;Sulfurihydrogenibium;Sulfurihydrogenibium_sp.	21.1151	23.4212	21.1578	22.2464	22.1085	22.4092
0.354729	0.119571	ExploCarb_3811S_S4_375_length_15731_cov_111_19	ExploCarb_3811S_S4_375_length_15731_cov_111_19 UniRef100_A0A2N7Q1B2 DNA-binding protein n=1 Tax=Hydrogenobaculum sp. TaxID=2053560 RepID=A0A2N7Q1B2_9AQUI Taxonomy=Bacteria;Aquificae;Aquificae;Aquificales;Aquificaceae;Hydrogenobaculum;Hydrogenobaculum_sp.	23.2523	21.9915	21.1328	23.5883	20.7219	23.1305
0.346899	0.303817	ExploCarb_3811S_S4_78_length_40808_cov_842_20	ExploCarb_3811S_S4_78_length_40808_cov_842_20 UniRef100_A0A2J6WYP7 Carbon-nitrogen hydrolase n=1 Tax=Sulfurihydrogenibium sp. TaxID=2053621 RepID=A0A2J6WYP7_9AQUI Taxonomy=Bacteria;Aquificae;Aquificae;Aquificales;Hydrogenothermaceae;Sulfurihydrogenibium;Sulfurihydrogenibium_sp.	22.2559	22.9935	23.0159	23.6572	23.3034	22.3454
0.33688	0.69326	ExploCarb_3811S_S4_413_length_14731_cov_19_15	ExploCarb_3811S_S4_413_length_14731_cov_19_15 NO ANNOTATION	24.7104	25.2677	25.0634	25.3897	25.5888	25.0737
0.327894	0.210895	ExploCarb_3811S_S4_1854_length_4045_cov_316_1	ExploCarb_3811S_S4_1854_length_4045_cov_316_1 UniRef100_C1DU75 PilQ n=1 Tax=Sulfurihydrogenibium azorense (strain Az-Fu1 / DSM 15241 / OCM 825) TaxID=204536 RepID=C1DU75_SULAA Taxonomy=Bacteria;Aquificae;Aquificae;Aquificales;Hydrogenothermaceae;Sulfurihydrogenibium;Sulfurihydrogenibium_azorense;Sulfurihydrogenibium_azorense_Az-Fu1	21.2786	23.0057	22.6882	22.1811	23.1674	22.6078
0.327072	0.306034	ExploCarb_3811S_S4_18_length_81103_cov_23_45	ExploCarb_3811S_S4_18_length_81103_cov_23_45 UniRef100_A0A2N7PKU7 Uncharacterized protein n=1 Tax=Caldimicrobium thiodismutans TaxID=1653476 RepID=A0A2N7PKU7_9BACT Taxonomy=Bacteria;Thermodesulfobacteria;Thermodesulfobacteria;Thermodesulfobacteriales;Thermodesulfobacteriaceae;Caldimicrobium;Caldimicrobium_thiodismutans	24.8498	24.811	25.013	26.0801	24.8009	24.774
0.314523	0.202461	ExploCarb_3811S_S4_2195_length_3517_cov_545_1	ExploCarb_3811S_S4_2195_length_3517_cov_545_1 UniRef100_UPI00048AF4DF flagellin n=1 Tax=Sulfurihydrogenibium subterraneum TaxID=171121 RepID=UPI00048AF4DF Taxonomy=Bacteria;Aquificae;Aquificae;Aquificales;Hydrogenothermaceae;Sulfurihydrogenibium;Sulfurihydrogenibium_subterraneum	28.8848	29.2366	29.4821	30.3509	29.7791	28.4171
0.282761	0.248435	ExploCarb_3811S_S4_699_length_9995_cov_1289_7	ExploCarb_3811S_S4_699_length_9995_cov_1289_7 UniRef100_A0A2H5WH15 Arsenite oxidase subunit AioA n=1 Tax=bacterium HR13 TaxID=2035408 RepID=A0A2H5WH15_9BACT Taxonomy=Bacteria;bacterium_HR13	27.3993	27.4134	27.217	27.1159	27.247	28.5151
0.281246	0.116345	ExploCarb_3811S_S4_294_length_18633_cov_147_5	ExploCarb_3811S_S4_294_length_18633_cov_147_5 UniRef100_G7VDP8 Extracellular solute-binding protein, family 5 n=1 Tax=Pyrobaculum ferrireducens TaxID=1104324 RepID=G7VDP8_9CREN Taxonomy=Archaea;Crenarchaeota;Thermoprotei;Thermoproteales;Thermoproteaceae;Pyrobaculum;Pyrobaculum_ferrireducens	20.9131	22.5723	22.8643	21.1277	23.0402	23.0254
0.277866	0.0721484	ExploCarb_3811S_S4_3853_length_2129_cov_13_2	ExploCarb_3811S_S4_3853_length_2129_cov_13_2 NO ANNOTATION	20.5556	23.9191	23.7443	24.4901	22.7844	21.7781
0.272769	0.82966	ExploCarb_3811S_S4_43_length_56084_cov_61_53	ExploCarb_3811S_S4_43_length_56084_cov_61_53 UniRef100_A0A2T9WRW0 Uncharacterized protein n=1 Tax=Sulfolobus sp. SCGC AB-777_L09 TaxID=1987492 RepID=A0A2T9WRW0_9CREN Taxonomy=Archaea;Crenarchaeota;Thermoprotei;Sulfolobales;Sulfolobaceae;Sulfolobus;Sulfolobus_sp._SCGC_AB-777_L09	21.3174	21.4272	21.7522	21.8621	21.615	21.8381
0.262017	0.208035	ExploCarb_3811S_S4_294_length_18633_cov_147_12	ExploCarb_3811S_S4_294_length_18633_cov_147_12 UniRef100_G7VE72 Cytochrome bd ubiquinol oxidase, subunit I n=1 Tax=Pyrobaculum ferrireducens TaxID=1104324 RepID=G7VE72_9CREN Taxonomy=Archaea;Crenarchaeota;Thermoprotei;Thermoproteales;Thermoproteaceae;Pyrobaculum;Pyrobaculum_ferrireducens	23.8626	24.4422	24.3964	24.6183	25.2075	23.6613
0.247373	0.420042	ExploCarb_3811S_S4_581_length_11601_cov_931_7	ExploCarb_3811S_S4_581_length_11601_cov_931_7 UniRef100_A0A2J6WZC5 TolC family protein n=1 Tax=Sulfurihydrogenibium sp. TaxID=2053621 RepID=A0A2J6WZC5_9AQUI Taxonomy=Bacteria;Aquificae;Aquificae;Aquificales;Hydrogenothermaceae;Sulfurihydrogenibium;Sulfurihydrogenibium_sp.	24.441	24.3189	24.8851	24.8217	25.0984	24.4669
0.245418	0.533488	ExploCarb_3811S_S4_466_length_13422_cov_109_6	ExploCarb_3811S_S4_466_length_13422_cov_109_6 UniRef100_A0A2N7Q1B0 Uncharacterized protein n=1 Tax=Hydrogenobaculum sp. TaxID=2053560 RepID=A0A2N7Q1B0_9AQUI Taxonomy=Bacteria;Aquificae;Aquificae;Aquificales;Aquificaceae;Hydrogenobaculum;Hydrogenobaculum_sp.	23.0722	23.1786	23.4013	23.4535	23.1591	23.7758
0.245314	0.333689	ExploCarb_3811S_S4_137_length_29676_cov_141_44	ExploCarb_3811S_S4_137_length_29676_cov_141_44 UniRef100_G7VDB3 Branched-chain amino acid binding protein n=1 Tax=Pyrobaculum ferrireducens TaxID=1104324 RepID=G7VDB3_9CREN Taxonomy=Archaea;Crenarchaeota;Thermoprotei;Thermoproteales;Thermoproteaceae;Pyrobaculum;Pyrobaculum_ferrireducens	23.3401	23.9634	24.2619	24.1168	24.3253	23.8593
0.224442	1.07975	ExploCarb_3811S_S4_2110_length_3622_cov_147_3	ExploCarb_3811S_S4_2110_length_3622_cov_147_3 UniRef100_G7VG02 Branched-chain amino acid binding protein n=1 Tax=Pyrobaculum ferrireducens TaxID=1104324 RepID=G7VG02_9CREN Taxonomy=Archaea;Crenarchaeota;Thermoprotei;Thermoproteales;Thermoproteaceae;Pyrobaculum;Pyrobaculum_ferrireducens	21.2482	21.2796	21.1008	21.281	21.4661	21.5548
0.222642	0.207709	ExploCarb_3811S_S4_39_length_58796_cov_111_10	ExploCarb_3811S_S4_39_length_58796_cov_111_10 UniRef100_A0A2N7Q5K0 Phosphate-specific transport system accessory protein PhoU n=1 Tax=Hydrogenobaculum sp. TaxID=2053560 RepID=A0A2N7Q5K0_9AQUI Taxonomy=Bacteria;Aquificae;Aquificae;Aquificales;Aquificaceae;Hydrogenobaculum;Hydrogenobaculum_sp.	22.1753	22.8095	22.8749	23.3922	22.9421	22.1934
0.202822	0.0926439	ExploCarb_3811S_S4_134_length_30089_cov_135_22	ExploCarb_3811S_S4_134_length_30089_cov_135_22 UniRef100_A0A2J6XGC5 Peroxiredoxin n=1 Tax=Caldisphaera sp. TaxID=2060322 RepID=A0A2J6XGC5_9CREN Taxonomy=Archaea;Crenarchaeota;Thermoprotei;Acidilobales;Caldisphaeraceae;Caldisphaera;Caldisphaera_sp.	22.247	21.9102	22.3972	23.7196	22.3824	21.0608
0.199988	0.0548001	ExploCarb_3811S_S4_7580_length_1214_cov_57_1	ExploCarb_3811S_S4_7580_length_1214_cov_57_1 UniRef100_A0A0U4W015 Elongation factor Tu n=1 Tax=Caldimicrobium thiodismutans TaxID=1653476 RepID=A0A0U4W015_9BACT Taxonomy=Bacteria;Thermodesulfobacteria;Thermodesulfobacteria;Thermodesulfobacteriales;Thermodesulfobacteriaceae;Caldimicrobium;Caldimicrobium_thiodismutans	24.029	20.7191	21.1888	23.6012	21.6364	21.2993
0.187414	0.163252	ExploCarb_3811S_S4_581_length_11601_cov_931_2	ExploCarb_3811S_S4_581_length_11601_cov_931_2 UniRef100_A0A2J6WZD9 TolC family protein n=1 Tax=Sulfurihydrogenibium sp. TaxID=2053621 RepID=A0A2J6WZD9_9AQUI Taxonomy=Bacteria;Aquificae;Aquificae;Aquificales;Hydrogenothermaceae;Sulfurihydrogenibium;Sulfurihydrogenibium_sp.	26.0576	26.989	26.5102	26.7307	27.2791	26.1094
0.176929	0.055061	ExploCarb_3811S_S4_78_length_40808_cov_842_38	ExploCarb_3811S_S4_78_length_40808_cov_842_38 UniRef100_A0A2J6X1E7 Protein-export membrane protein SecF n=1 Tax=Sulfurihydrogenibium sp. TaxID=2053621 RepID=A0A2J6X1E7_9AQUI Taxonomy=Bacteria;Aquificae;Aquificae;Aquificales;Hydrogenothermaceae;Sulfurihydrogenibium;Sulfurihydrogenibium_sp.	21.2119	23.4492	20.926	21.2045	23.5769	21.3365
0.176928	0.0939654	ExploCarb_3811S_S4_2_length_230493_cov_22_7	ExploCarb_3811S_S4_2_length_230493_cov_22_7 UniRef100_A0A2N7PKG3 Peroxiredoxin n=1 Tax=Caldimicrobium thiodismutans TaxID=1653476 RepID=A0A2N7PKG3_9BACT Taxonomy=Bacteria;Thermodesulfobacteria;Thermodesulfobacteria;Thermodesulfobacteriales;Thermodesulfobacteriaceae;Caldimicrobium;Caldimicrobium_thiodismutans	26.2074	26.5087	26.5935	27.3659	27.1809	25.2936
0.172955	0.108413	ExploCarb_3811S_S4_5626_length_1565_cov_29_1;ExploCarb_3811S_S4_6071_length_1461_cov_25_1	ExploCarb_3811S_S4_5626_length_1565_cov_29_1 UniRef100_E1YID9 Uncharacterized protein n=1 Tax=uncultured Desulfobacterium sp. TaxID=201089 RepID=E1YID9_9DELT Taxonomy=Bacteria;Proteobacteria;Deltaproteobacteria;Desulfobacterales;Desulfobacteraceae;Desulfobacterium;uncultured_Desulfobacterium_sp.; ExploCarb_3811S_S4_6071_length_1461_cov_25_1 UniRef100_E1YID9 Uncharacterized protein n=1 Tax=uncultu…	26.3254	27.0671	27.1015	27.5543	27.4894	25.9693
0.167097	0.159514	ExploCarb_3811S_S4_78_length_40808_cov_842_18	ExploCarb_3811S_S4_78_length_40808_cov_842_18 UniRef100_A0A2J6WYM4 PHB domain-containing protein n=1 Tax=Sulfurihydrogenibium sp. TaxID=2053621 RepID=A0A2J6WYM4_9AQUI Taxonomy=Bacteria;Aquificae;Aquificae;Aquificales;Hydrogenothermaceae;Sulfurihydrogenibium;Sulfurihydrogenibium_sp.	23.5888	24.3973	24.3079	24.5271	24.5982	23.6699
0.165315	0.166378	ExploCarb_3811S_S4_298_length_18394_cov_793_17	ExploCarb_3811S_S4_298_length_18394_cov_793_17 UniRef100_A0A2J6X2N3 Ferredoxin oxidoreductase n=1 Tax=Sulfurihydrogenibium sp. TaxID=2053621 RepID=A0A2J6X2N3_9AQUI Taxonomy=Bacteria;Aquificae;Aquificae;Aquificales;Hydrogenothermaceae;Sulfurihydrogenibium;Sulfurihydrogenibium_sp.	25.5869	26.4163	25.6315	26.5635	25.7621	25.8051
0.160395	0.271747	ExploCarb_3811S_S4_400_length_15030_cov_873_1	ExploCarb_3811S_S4_400_length_15030_cov_873_1 UniRef100_A0A2J6WYV2 Universal stress protein n=1 Tax=Sulfurihydrogenibium sp. TaxID=2053621 RepID=A0A2J6WYV2_9AQUI Taxonomy=Bacteria;Aquificae;Aquificae;Aquificales;Hydrogenothermaceae;Sulfurihydrogenibium;Sulfurihydrogenibium_sp.	24.5259	24.9001	24.7147	24.4749	24.9578	25.1892
0.14332	0.0414904	ExploCarb_3811S_S4_1149_length_6349_cov_924_5	ExploCarb_3811S_S4_1149_length_6349_cov_924_5 UniRef100_A0A2J6X0R8 Sulfite:cytochrome C oxidoreductase subunit B n=1 Tax=Sulfurihydrogenibium sp. TaxID=2053621 RepID=A0A2J6X0R8_9AQUI Taxonomy=Bacteria;Aquificae;Aquificae;Aquificales;Hydrogenothermaceae;Sulfurihydrogenibium;Sulfurihydrogenibium_sp.	22.1175	24.2156	20.5035	22.3797	23.2704	21.6164
0.142859	0.0900515	ExploCarb_3811S_S4_145_length_29082_cov_156_1	ExploCarb_3811S_S4_145_length_29082_cov_156_1 UniRef100_G7VGV3 Pullulanase n=2 Tax=Pyrobaculum ferrireducens TaxID=1104324 RepID=G7VGV3_9CREN Taxonomy=Archaea;Crenarchaeota;Thermoprotei;Thermoproteales;Thermoproteaceae;Pyrobaculum;Pyrobaculum_ferrireducens	23.2949	23.6638	23.8376	24.4663	24.0763	22.6823
0.131799	0.0606619	ExploCarb_3811S_S4_18_length_81103_cov_23_46	ExploCarb_3811S_S4_18_length_81103_cov_23_46 UniRef100_A0A2N7PKS3 Sulfate adenylyltransferase n=1 Tax=Caldimicrobium thiodismutans TaxID=1653476 RepID=A0A2N7PKS3_9BACT Taxonomy=Bacteria;Thermodesulfobacteria;Thermodesulfobacteria;Thermodesulfobacteriales;Thermodesulfobacteriaceae;Caldimicrobium;Caldimicrobium_thiodismutans	21.6736	23.0208	21.3422	23.2044	21.8772	21.3504
0.11473	0.0625367	ExploCarb_3811S_S4_817_length_8789_cov_120_5	ExploCarb_3811S_S4_817_length_8789_cov_120_5 UniRef100_A0A2N7Q2H7 Thiazole synthase n=1 Tax=Hydrogenobaculum sp. TaxID=2053560 RepID=A0A2N7Q2H7_9AQUI Taxonomy=Bacteria;Aquificae;Aquificae;Aquificales;Aquificaceae;Hydrogenobaculum;Hydrogenobaculum_sp.	21.4607	22.4386	23.3023	23.049	22.6434	21.8534
0.107733	0.0957745	ExploCarb_3811S_S4_891_length_8165_cov_911_7	ExploCarb_3811S_S4_891_length_8165_cov_911_7 UniRef100_A0A2J6WXR7 6,7-dimethyl-8-ribityllumazine synthase n=1 Tax=Sulfurihydrogenibium sp. TaxID=2053621 RepID=A0A2J6WXR7_9AQUI Taxonomy=Bacteria;Aquificae;Aquificae;Aquificales;Hydrogenothermaceae;Sulfurihydrogenibium;Sulfurihydrogenibium_sp.	24.0961	24.9009	24.4552	24.0622	25.1922	24.521
0.0930551	0.0935214	ExploCarb_3811S_S4_16_length_84361_cov_24_58	ExploCarb_3811S_S4_16_length_84361_cov_24_58 UniRef100_A0A2N7PIJ1 Sugar transporter n=1 Tax=Caldimicrobium thiodismutans TaxID=1653476 RepID=A0A2N7PIJ1_9BACT Taxonomy=Bacteria;Thermodesulfobacteria;Thermodesulfobacteria;Thermodesulfobacteriales;Thermodesulfobacteriaceae;Caldimicrobium;Caldimicrobium_thiodismutans	22.8148	23.6086	22.8849	23.3729	23.5095	22.705
0.0811857	0.0760792	ExploCarb_3811S_S4_79_length_40359_cov_840_16	ExploCarb_3811S_S4_79_length_40359_cov_840_16 UniRef100_A0A2J6W6Y6 Branched-chain-amino-acid aminotransferase n=1 Tax=Sulfurihydrogenibium sp. TaxID=2053621 RepID=A0A2J6W6Y6_9AQUI Taxonomy=Bacteria;Aquificae;Aquificae;Aquificales;Hydrogenothermaceae;Sulfurihydrogenibium;Sulfurihydrogenibium_sp.	23.7614	24.4127	24.0172	24.355	24.5707	23.5092
0.0768585	0.0103993	ExploCarb_3811S_S4_539_length_12276_cov_988_10	ExploCarb_3811S_S4_539_length_12276_cov_988_10 UniRef100_A0A2J6X187 NADH-quinone oxidoreductase subunit M n=1 Tax=Sulfurihydrogenibium sp. TaxID=2053621 RepID=A0A2J6X187_9AQUI Taxonomy=Bacteria;Aquificae;Aquificae;Aquificales;Hydrogenothermaceae;Sulfurihydrogenibium;Sulfurihydrogenibium_sp.	21.3704	26.1994	21.2691	21.0688	26.645	21.3557
0.0681305	0.0150166	ExploCarb_3811S_S4_2836_length_2803_cov_132_4	ExploCarb_3811S_S4_2836_length_2803_cov_132_4 UniRef100_UPI000490898E DUF2173 family protein n=1 Tax=Sulfurihydrogenibium subterraneum TaxID=171121 RepID=UPI000490898E Taxonomy=Bacteria;Aquificae;Aquificae;Aquificales;Hydrogenothermaceae;Sulfurihydrogenibium;Sulfurihydrogenibium_subterraneum	21.1184	21.8437	24.1057	20.9375	21.5271	24.8076
0.0592531	0.0293768	ExploCarb_3811S_S4_172_length_25138_cov_834_9	ExploCarb_3811S_S4_172_length_25138_cov_834_9 UniRef100_A0A2J6X0E2 Multidrug transporter AcrB n=1 Tax=Sulfurihydrogenibium sp. TaxID=2053621 RepID=A0A2J6X0E2_9AQUI Taxonomy=Bacteria;Aquificae;Aquificae;Aquificales;Hydrogenothermaceae;Sulfurihydrogenibium;Sulfurihydrogenibium_sp.	23.9299	24.6203	23.7356	23.8181	25.3618	23.2838
0.0574907	0.0485252	ExploCarb_3811S_S4_38_length_59248_cov_62_3	ExploCarb_3811S_S4_38_length_59248_cov_62_3 UniRef100_A0A2J6XN79 GNAT family N-acetyltransferase n=1 Tax=Nitrososphaera sp. TaxID=1971748 RepID=A0A2J6XN79_9ARCH Taxonomy=Archaea;Thaumarchaeota;Nitrososphaeria;Nitrososphaerales;Nitrososphaeraceae;Nitrososphaera;Nitrososphaera_sp.	21.62	20.8183	22.1148	21.6161	21.2986	21.8109
0.0536067	0.020381	ExploCarb_3811S_S4_40_length_58564_cov_116_67;ExploCarb_3811S_S4_40_length_58564_cov_116_55	ExploCarb_3811S_S4_40_length_58564_cov_116_67 UniRef100_M1RRG4 Elongation factor Tu n=1 Tax=Hydrogenobaculum sp. HO TaxID=547144 RepID=M1RRG4_9AQUI Taxonomy=Bacteria;Aquificae;Aquificae;Aquificales;Aquificaceae;Hydrogenobaculum;Hydrogenobaculum_sp._HO; ExploCarb_3811S_S4_40_length_58564_cov_116_55 UniRef100_M1RRG4 Elongation factor Tu n=1 Tax=Hydrogenobaculum sp. HO TaxID=547144 RepID=M1RRG4_9AQU…	24.3729	24.8476	22.4493	24.1576	23.0263	24.6467
0.052894	0.0818683	ExploCarb_3811S_S4_125_length_31664_cov_178_10	ExploCarb_3811S_S4_125_length_31664_cov_178_10 UniRef100_G7VDM7 Extracellular solute-binding protein, family 1 n=1 Tax=Pyrobaculum ferrireducens TaxID=1104324 RepID=G7VDM7_9CREN Taxonomy=Archaea;Crenarchaeota;Thermoprotei;Thermoproteales;Thermoproteaceae;Pyrobaculum;Pyrobaculum_ferrireducens	23.8846	24.1749	24.6528	24.2343	24.3788	24.258
0.0511831	0.0578451	ExploCarb_3811S_S4_92_length_38175_cov_111_36	ExploCarb_3811S_S4_92_length_38175_cov_111_36 UniRef100_A0A2N7Q2G8 Nucleoside diphosphate kinase n=1 Tax=Hydrogenobaculum sp. TaxID=2053560 RepID=A0A2N7Q2G8_9AQUI Taxonomy=Bacteria;Aquificae;Aquificae;Aquificales;Aquificaceae;Hydrogenobaculum;Hydrogenobaculum_sp.	22.6923	23.1332	22.8816	23.3778	23.053	22.4298
0.0442912	0.0286336	ExploCarb_3811S_S4_67_length_44679_cov_147_38	ExploCarb_3811S_S4_67_length_44679_cov_147_38 UniRef100_L0ADJ1 NADH dehydrogenase, FAD-containing subunit n=1 Tax=Caldisphaera lagunensis (strain DSM 15908 / JCM 11604 / IC-154) TaxID=1056495 RepID=L0ADJ1_CALLD Taxonomy=Archaea;Crenarchaeota;Thermoprotei;Acidilobales;Caldisphaeraceae;Caldisphaera;Caldisphaera_lagunensis;Caldisphaera_lagunensis_DSM_15908	25.5467	24.8914	24.6987	24.1908	25.4562	25.6225
0.0326017	0.0154604	ExploCarb_3811S_S4_18_length_81103_cov_23_41	ExploCarb_3811S_S4_18_length_81103_cov_23_41 UniRef100_A0A2N7PLJ1 Heterodisulfide reductase subunit A n=1 Tax=Caldimicrobium thiodismutans TaxID=1653476 RepID=A0A2N7PLJ1_9BACT Taxonomy=Bacteria;Thermodesulfobacteria;Thermodesulfobacteria;Thermodesulfobacteriales;Thermodesulfobacteriaceae;Caldimicrobium;Caldimicrobium_thiodismutans	23.1663	22.9783	21.7781	23.2716	21.581	23.168
0.0286503	0.00746541	ExploCarb_3811S_S4_4389_length_1916_cov_198_2	ExploCarb_3811S_S4_4389_length_1916_cov_198_2 NO ANNOTATION	20.8401	23.7488	21.8781	20.6189	23.8371	22.097
0.0225945	0.0193063	ExploCarb_3811S_S4_1493_length_5052_cov_1009_1	ExploCarb_3811S_S4_1493_length_5052_cov_1009_1 UniRef100_A0A2J6WY01 Succinate dehydrogenase flavoprotein subunit n=1 Tax=Sulfurihydrogenibium sp. TaxID=2053621 RepID=A0A2J6WY01_9AQUI Taxonomy=Bacteria;Aquificae;Aquificae;Aquificales;Hydrogenothermaceae;Sulfurihydrogenibium;Sulfurihydrogenibium_sp.	24.877	25.0052	24.1455	25.218	24.2452	24.6322
0.0121435	0.00655708	ExploCarb_3811S_S4_2679_length_2949_cov_325_2	ExploCarb_3811S_S4_2679_length_2949_cov_325_2 UniRef100_A0A285NZ33 Type I phosphodiesterase / nucleotide pyrophosphatase n=1 Tax=Hydrogenobacter hydrogenophilus TaxID=35835 RepID=A0A285NZ33_9AQUI Taxonomy=Bacteria;Aquificae;Aquificae;Aquificales;Aquificaceae;Hydrogenobacter;Hydrogenobacter_hydrogenophilus	20.7755	22.2525	21.7219	20.7455	21.9399	22.1008
0.00595983	0.0164576	ExploCarb_3811S_S4_2643_length_2986_cov_819_2	ExploCarb_3811S_S4_2643_length_2986_cov_819_2 UniRef100_A0A2J6X0A1 Adhesin n=1 Tax=Sulfurihydrogenibium sp. TaxID=2053621 RepID=A0A2J6X0A1_9AQUI Taxonomy=Bacteria;Aquificae;Aquificae;Aquificales;Hydrogenothermaceae;Sulfurihydrogenibium;Sulfurihydrogenibium_sp.	25.7346	25.7214	25.8915	25.6182	25.9859	25.7613
0.00528018	0.00241109	ExploCarb_3811S_S4_8915_length_1052_cov_712_3	ExploCarb_3811S_S4_8915_length_1052_cov_712_3 UniRef100_B2V9I8 Flagellin n=1 Tax=Sulfurihydrogenibium sp. (strain YO3AOP1) TaxID=436114 RepID=B2V9I8_SULSY Taxonomy=Bacteria;Aquificae;Aquificae;Aquificales;Hydrogenothermaceae;Sulfurihydrogenibium;Sulfurihydrogenibium_sp._YO3AOP1	26.8964	28.0894	27.9788	28.5589	27.9141	26.5075
-0.00163269	0.00136012	ExploCarb_3811S_S4_132_length_30569_cov_828_3	ExploCarb_3811S_S4_132_length_30569_cov_828_3 UniRef100_A0A2J6WY06 Uncharacterized protein n=1 Tax=Sulfurihydrogenibium sp. TaxID=2053621 RepID=A0A2J6WY06_9AQUI Taxonomy=Bacteria;Aquificae;Aquificae;Aquificales;Hydrogenothermaceae;Sulfurihydrogenibium;Sulfurihydrogenibium_sp.	21.6364	20.7128	21.8279	21.3685	21.0791	21.7246
-0.0142326	0.00833377	ExploCarb_3811S_S4_196_length_23615_cov_109_14	ExploCarb_3811S_S4_196_length_23615_cov_109_14 UniRef100_A0A2N7Q0X1 Pyridine nucleotide-disulfide oxidoreductase n=1 Tax=Hydrogenobaculum sp. TaxID=2053560 RepID=A0A2N7Q0X1_9AQUI Taxonomy=Bacteria;Aquificae;Aquificae;Aquificales;Aquificaceae;Hydrogenobaculum;Hydrogenobaculum_sp.	21.6438	23.4969	22.3324	22.3633	22.7764	22.2907
-0.0156701	0.014302	ExploCarb_3811S_S4_299_length_18341_cov_1018_7	ExploCarb_3811S_S4_299_length_18341_cov_1018_7 UniRef100_A0A2J6X1A8 ATP synthase subunit b n=1 Tax=Sulfurihydrogenibium sp. TaxID=2053621 RepID=A0A2J6X1A8_9AQUI Taxonomy=Bacteria;Aquificae;Aquificae;Aquificales;Hydrogenothermaceae;Sulfurihydrogenibium;Sulfurihydrogenibium_sp.	22.4818	23.1151	22.0255	22.3461	22.348	22.8813
-0.0295804	0.013851	ExploCarb_3811S_S4_150_length_28491_cov_832_27	ExploCarb_3811S_S4_150_length_28491_cov_832_27 UniRef100_A0A2J6X0Q0 Potassium transporter Kup n=1 Tax=Sulfurihydrogenibium sp. TaxID=2053621 RepID=A0A2J6X0Q0_9AQUI Taxonomy=Bacteria;Aquificae;Aquificae;Aquificales;Hydrogenothermaceae;Sulfurihydrogenibium;Sulfurihydrogenibium_sp.	24.3544	24.6647	24.2771	24.889	25.2897	23.0288
-0.0299657	0.0144997	ExploCarb_3811S_S4_500_length_12778_cov_63_10	ExploCarb_3811S_S4_500_length_12778_cov_63_10 UniRef100_A3MWH9 Nickel-dependent hydrogenase, large subunit n=1 Tax=Pyrobaculum calidifontis (strain JCM 11548 / VA1) TaxID=410359 RepID=A3MWH9_PYRCJ Taxonomy=Archaea;Crenarchaeota;Thermoprotei;Thermoproteales;Thermoproteaceae;Pyrobaculum;Pyrobaculum_calidifontis;Pyrobaculum_calidifontis_JCM_11548	20.4786	21.8399	21.7971	20.7245	20.9299	22.3713
-0.0343838	0.0131878	ExploCarb_3811S_S4_62_length_46461_cov_804_21	ExploCarb_3811S_S4_62_length_46461_cov_804_21 UniRef100_A0A2J6WY85 Alanine--glyoxylate aminotransferase family protein n=1 Tax=Sulfurihydrogenibium sp. TaxID=2053621 RepID=A0A2J6WY85_9AQUI Taxonomy=Bacteria;Aquificae;Aquificae;Aquificales;Hydrogenothermaceae;Sulfurihydrogenibium;Sulfurihydrogenibium_sp.	21.2041	22.5742	20.9459	20.8767	20.808	22.9364
-0.0388196	0.0443347	ExploCarb_3811S_S4_753_length_9441_cov_1028_3	ExploCarb_3811S_S4_753_length_9441_cov_1028_3 UniRef100_A0A2J6WZQ0 Universal stress protein n=1 Tax=Sulfurihydrogenibium sp. TaxID=2053621 RepID=A0A2J6WZQ0_9AQUI Taxonomy=Bacteria;Aquificae;Aquificae;Aquificales;Hydrogenothermaceae;Sulfurihydrogenibium;Sulfurihydrogenibium_sp.	22.0472	22.8339	22.0185	22.0399	22.2399	22.5033
-0.0433846	0.0218725	ExploCarb_3811S_S4_12_length_96126_cov_32_65	ExploCarb_3811S_S4_12_length_96126_cov_32_65 UniRef100_I0GKL0 Oligopeptide ABC transporter substrate binding protein n=2 Tax=Caldisericum exile TaxID=693075 RepID=I0GKL0_CALEA Taxonomy=Bacteria;Caldiserica;Caldisericia;Caldisericales;Caldisericaceae;Caldisericum;Caldisericum_exile	22.5189	22.805	22.4448	22.0321	23.8424	21.764
-0.0504634	0.0187568	ExploCarb_3811S_S4_4480_length_1884_cov_17_1	ExploCarb_3811S_S4_4480_length_1884_cov_17_1 NO ANNOTATION	23.4706	25.5486	24.959	25.3104	25.1996	23.3169
-0.0632191	0.0651524	ExploCarb_3811S_S4_1329_length_5596_cov_808_6	ExploCarb_3811S_S4_1329_length_5596_cov_808_6 UniRef100_A0A2J6X0N3 Phosphate-specific transport system accessory protein PhoU n=1 Tax=Sulfurihydrogenibium sp. TaxID=2053621 RepID=A0A2J6X0N3_9AQUI Taxonomy=Bacteria;Aquificae;Aquificae;Aquificales;Hydrogenothermaceae;Sulfurihydrogenibium;Sulfurihydrogenibium_sp.	24.5422	25.1979	25.3321	25.3363	25.0143	24.532
-0.0694606	0.0164178	ExploCarb_3811S_S4_48_length_52814_cov_116_13	ExploCarb_3811S_S4_48_length_52814_cov_116_13 UniRef100_A0A2J6W7Q9 DUF4878 domain-containing protein n=1 Tax=Hydrogenobaculum sp. TaxID=2053560 RepID=A0A2J6W7Q9_9AQUI Taxonomy=Bacteria;Aquificae;Aquificae;Aquificales;Aquificaceae;Hydrogenobaculum;Hydrogenobaculum_sp.	23.5409	24.0102	24.6649	25.4073	25.3277	21.2725
-0.0784334	0.0605333	ExploCarb_3811S_S4_539_length_12276_cov_988_9	ExploCarb_3811S_S4_539_length_12276_cov_988_9 UniRef100_A0A2J6X184 NADH-quinone oxidoreductase subunit L n=1 Tax=Sulfurihydrogenibium sp. TaxID=2053621 RepID=A0A2J6X184_9AQUI Taxonomy=Bacteria;Aquificae;Aquificae;Aquificales;Hydrogenothermaceae;Sulfurihydrogenibium;Sulfurihydrogenibium_sp.	24.2019	25.3362	25.2577	24.8214	25.3207	24.4184
-0.0791524	0.0457614	ExploCarb_3811S_S4_46_length_53780_cov_132_39	ExploCarb_3811S_S4_46_length_53780_cov_132_39 UniRef100_A0A2J6W1M5 3-hydroxyacyl-CoA dehydrogenase n=1 Tax=Caldisphaera sp. TaxID=2060322 RepID=A0A2J6W1M5_9CREN Taxonomy=Archaea;Crenarchaeota;Thermoprotei;Acidilobales;Caldisphaeraceae;Caldisphaera;Caldisphaera_sp.	22.0109	21.5173	22.0361	20.6421	22.3491	22.3356
-0.0864601	0.0354385	ExploCarb_3811S_S4_166_length_25930_cov_1001_26	ExploCarb_3811S_S4_166_length_25930_cov_1001_26 UniRef100_A0A2J6X2A7 Inosine-5'-monophosphate dehydrogenase n=1 Tax=Sulfurihydrogenibium sp. TaxID=2053621 RepID=A0A2J6X2A7_9AQUI Taxonomy=Bacteria;Aquificae;Aquificae;Aquificales;Hydrogenothermaceae;Sulfurihydrogenibium;Sulfurihydrogenibium_sp.	23.5688	23.9983	21.3644	23.0847	22.9348	22.6528
-0.102058	0.044009	ExploCarb_3811S_S4_891_length_8165_cov_911_9	ExploCarb_3811S_S4_891_length_8165_cov_911_9 UniRef100_A0A2J6X1G8 4-hydroxy-tetrahydrodipicolinate synthase n=1 Tax=Sulfurihydrogenibium sp. TaxID=2053621 RepID=A0A2J6X1G8_9AQUI Taxonomy=Bacteria;Aquificae;Aquificae;Aquificales;Hydrogenothermaceae;Sulfurihydrogenibium;Sulfurihydrogenibium_sp.	23.6734	24.8043	23.9628	24.7756	24.7442	22.6145
-0.106925	0.0505875	ExploCarb_3811S_S4_581_length_11601_cov_931_4	ExploCarb_3811S_S4_581_length_11601_cov_931_4 UniRef100_A0A2J6WZ82 AcrB/AcrD/AcrF family protein n=1 Tax=Sulfurihydrogenibium sp. TaxID=2053621 RepID=A0A2J6WZ82_9AQUI Taxonomy=Bacteria;Aquificae;Aquificae;Aquificales;Hydrogenothermaceae;Sulfurihydrogenibium;Sulfurihydrogenibium_sp.	23.9762	25.237	23.7967	24.0315	25.2963	23.3613
-0.112816	0.0668818	ExploCarb_3811S_S4_1408_length_5351_cov_636_2	ExploCarb_3811S_S4_1408_length_5351_cov_636_2 UniRef100_A0A1V5CQ38 Polysialic acid transport protein KpsD n=1 Tax=Syntrophorhabdus sp. PtaU1.Bin058 TaxID=1811704 RepID=A0A1V5CQ38_9DELT Taxonomy=Bacteria;Proteobacteria;Deltaproteobacteria;Syntrophobacterales;Syntrophorhabdaceae;Syntrophorhabdus;Syntrophorhabdus_sp._PtaU1.Bin058	21.9063	22.447	21.0931	21.3871	21.1539	22.567
-0.113406	0.0275883	ExploCarb_3811S_S4_369_length_15903_cov_932_9	ExploCarb_3811S_S4_369_length_15903_cov_932_9 UniRef100_A0A2J6X078 Uncharacterized protein n=1 Tax=Sulfurihydrogenibium sp. TaxID=2053621 RepID=A0A2J6X078_9AQUI Taxonomy=Bacteria;Aquificae;Aquificae;Aquificales;Hydrogenothermaceae;Sulfurihydrogenibium;Sulfurihydrogenibium_sp.	20.862	23.7077	22.5849	20.3389	24.1637	22.3117
-0.115926	0.581096	ExploCarb_3811S_S4_78_length_40808_cov_842_15	ExploCarb_3811S_S4_78_length_40808_cov_842_15 UniRef100_A0A2J6WYK5 Peroxiredoxin n=1 Tax=Sulfurihydrogenibium sp. TaxID=2053621 RepID=A0A2J6WYK5_9AQUI Taxonomy=Bacteria;Aquificae;Aquificae;Aquificales;Hydrogenothermaceae;Sulfurihydrogenibium;Sulfurihydrogenibium_sp.	29.7212	29.805	29.7768	29.6162	29.8143	29.5247
-0.12639	0.0362944	ExploCarb_3811S_S4_63_length_46403_cov_126_28	ExploCarb_3811S_S4_63_length_46403_cov_126_28 UniRef100_A0A2J6W290 Isocitrate dehydrogenase (NADP(+)) n=1 Tax=Caldisphaera sp. TaxID=2060322 RepID=A0A2J6W290_9CREN Taxonomy=Archaea;Crenarchaeota;Thermoprotei;Acidilobales;Caldisphaeraceae;Caldisphaera;Caldisphaera_sp.	22.9571	20.9806	23.1289	21.403	21.1467	24.1377
-0.152398	0.122177	ExploCarb_3811S_S4_2643_length_2986_cov_819_1	ExploCarb_3811S_S4_2643_length_2986_cov_819_1 UniRef100_A0A2J6X032 Uncharacterized protein n=1 Tax=Sulfurihydrogenibium sp. TaxID=2053621 RepID=A0A2J6X032_9AQUI Taxonomy=Bacteria;Aquificae;Aquificae;Aquificales;Hydrogenothermaceae;Sulfurihydrogenibium;Sulfurihydrogenibium_sp.	26.0059	26.6384	26.4552	26.4064	26.8171	25.4187
-0.155914	0.0595355	ExploCarb_3811S_S4_1213_length_6105_cov_880_5	ExploCarb_3811S_S4_1213_length_6105_cov_880_5 UniRef100_A0A2J6W901 3-isopropylmalate dehydratase large subunit n=1 Tax=Sulfurihydrogenibium sp. TaxID=2053621 RepID=A0A2J6W901_9AQUI Taxonomy=Bacteria;Aquificae;Aquificae;Aquificales;Hydrogenothermaceae;Sulfurihydrogenibium;Sulfurihydrogenibium_sp.	21.5102	22.4853	20.9128	20.8432	20.5597	23.0376
-0.178327	0.210525	ExploCarb_3811S_S4_669_length_10301_cov_940_8	ExploCarb_3811S_S4_669_length_10301_cov_940_8 UniRef100_A0A2J6WXN1 Ketol-acid reductoisomerase (NADP(+)) n=1 Tax=Sulfurihydrogenibium sp. TaxID=2053621 RepID=A0A2J6WXN1_9AQUI Taxonomy=Bacteria;Aquificae;Aquificae;Aquificales;Hydrogenothermaceae;Sulfurihydrogenibium;Sulfurihydrogenibium_sp.	25.5659	26.1366	26.2252	26.1274	25.9699	25.2955
-0.18036	0.0386454	ExploCarb_3811S_S4_4625_length_1834_cov_121_1	ExploCarb_3811S_S4_4625_length_1834_cov_121_1 UniRef100_A0A2N7Q436 Cytochrome c class I n=1 Tax=Hydrogenobaculum sp. TaxID=2053560 RepID=A0A2N7Q436_9AQUI Taxonomy=Bacteria;Aquificae;Aquificae;Aquificales;Aquificaceae;Hydrogenobaculum;Hydrogenobaculum_sp.	24.4777	21.7231	22.2409	25.1228	20.5277	22.2502
-0.186459	0.13149	ExploCarb_3811S_S4_407_length_14862_cov_143_6	ExploCarb_3811S_S4_407_length_14862_cov_143_6 UniRef100_G7VD29 FAD-dependent pyridine nucleotide-disulfide oxidoreductase n=1 Tax=Pyrobaculum ferrireducens TaxID=1104324 RepID=G7VD29_9CREN Taxonomy=Archaea;Crenarchaeota;Thermoprotei;Thermoproteales;Thermoproteaceae;Pyrobaculum;Pyrobaculum_ferrireducens	21.2377	22.0581	22.1472	22.3131	20.8243	21.7463
-0.187883	0.181114	ExploCarb_3811S_S4_7099_length_1280_cov_6_1	ExploCarb_3811S_S4_7099_length_1280_cov_6_1 UniRef100_E1YID9 Uncharacterized protein n=1 Tax=uncultured Desulfobacterium sp. TaxID=201089 RepID=E1YID9_9DELT Taxonomy=Bacteria;Proteobacteria;Deltaproteobacteria;Desulfobacterales;Desulfobacteraceae;Desulfobacterium;uncultured_Desulfobacterium_sp.	27.1143	26.7667	26.9411	27.1505	27.1186	25.9893
-0.193413	0.19933	ExploCarb_3811S_S4_299_length_18341_cov_1018_17	ExploCarb_3811S_S4_299_length_18341_cov_1018_17 UniRef100_A0A2J6X1A0 Type I glutamate--ammonia ligase n=1 Tax=Sulfurihydrogenibium sp. TaxID=2053621 RepID=A0A2J6X1A0_9AQUI Taxonomy=Bacteria;Aquificae;Aquificae;Aquificales;Hydrogenothermaceae;Sulfurihydrogenibium;Sulfurihydrogenibium_sp.	26.9203	27.5091	27.2559	26.9273	27.6569	26.5208
-0.211929	0.328297	ExploCarb_3811S_S4_18_length_81103_cov_23_72	ExploCarb_3811S_S4_18_length_81103_cov_23_72 UniRef100_A0A2N7PKZ9 Thioredoxin n=1 Tax=Caldimicrobium thiodismutans TaxID=1653476 RepID=A0A2N7PKZ9_9BACT Taxonomy=Bacteria;Thermodesulfobacteria;Thermodesulfobacteria;Thermodesulfobacteriales;Thermodesulfobacteriaceae;Caldimicrobium;Caldimicrobium_thiodismutans	24.2936	23.91	23.935	24.2832	23.4898	23.7298
-0.219515	0.0845055	ExploCarb_3811S_S4_718_length_9821_cov_878_2	ExploCarb_3811S_S4_718_length_9821_cov_878_2 UniRef100_A0A2J6WYN4 Pyruvate dehydrogenase E1 component subunit beta n=1 Tax=Sulfurihydrogenibium sp. TaxID=2053621 RepID=A0A2J6WYN4_9AQUI Taxonomy=Bacteria;Aquificae;Aquificae;Aquificales;Hydrogenothermaceae;Sulfurihydrogenibium;Sulfurihydrogenibium_sp.	21.3205	23.0222	21.6631	23.2991	20.9524	21.0958
-0.228262	0.168636	ExploCarb_3811S_S4_108_length_34826_cov_124_25	ExploCarb_3811S_S4_108_length_34826_cov_124_25 UniRef100_A0A2J6XGA7 AMP-dependent synthetase n=1 Tax=Caldisphaera sp. TaxID=2060322 RepID=A0A2J6XGA7_9CREN Taxonomy=Archaea;Crenarchaeota;Thermoprotei;Acidilobales;Caldisphaeraceae;Caldisphaera;Caldisphaera_sp.	22.6313	22.4026	22.9082	22.9779	22.8361	21.4433
-0.229465	0.0900145	ExploCarb_3811S_S4_1751_length_4286_cov_202_4	ExploCarb_3811S_S4_1751_length_4286_cov_202_4 UniRef100_F2L311 Uncharacterized protein n=1 Tax=Thermoproteus uzoniensis (strain 768-20) TaxID=999630 RepID=F2L311_THEU7 Taxonomy=Archaea;Crenarchaeota;Thermoprotei;Thermoproteales;Thermoproteaceae;Thermoproteus;Thermoproteus_uzoniensis;Thermoproteus_uzoniensis_768-20	22.0177	22.4564	21.8723	22.443	20.1431	23.0719
-0.265095	0.119636	ExploCarb_3811S_S4_9280_length_1017_cov_58_1	ExploCarb_3811S_S4_9280_length_1017_cov_58_1 UniRef100_E1YID9 Uncharacterized protein n=1 Tax=uncultured Desulfobacterium sp. TaxID=201089 RepID=E1YID9_9DELT Taxonomy=Bacteria;Proteobacteria;Deltaproteobacteria;Desulfobacterales;Desulfobacteraceae;Desulfobacterium;uncultured_Desulfobacterium_sp.	26.0285	27.1587	27.3214	27.1277	27.4014	25.1842
-0.282866	0.197646	ExploCarb_3811S_S4_196_length_23615_cov_109_16	ExploCarb_3811S_S4_196_length_23615_cov_109_16 UniRef100_A0A2N7Q0V5 Peroxiredoxin n=1 Tax=Hydrogenobaculum sp. TaxID=2053560 RepID=A0A2N7Q0V5_9AQUI Taxonomy=Bacteria;Aquificae;Aquificae;Aquificales;Aquificaceae;Hydrogenobaculum;Hydrogenobaculum_sp.	24.8838	25.9329	25.4357	25.4595	25.7166	24.2277
-0.284369	1.08194	ExploCarb_3811S_S4_248_length_20606_cov_122_18	ExploCarb_3811S_S4_248_length_20606_cov_122_18 UniRef100_A0A2J6XJ36 Citrate synthase n=1 Tax=Caldisphaera sp. TaxID=2060322 RepID=A0A2J6XJ36_9CREN Taxonomy=Archaea;Crenarchaeota;Thermoprotei;Acidilobales;Caldisphaeraceae;Caldisphaera;Caldisphaera_sp.	25.9486	26.3446	26.2266	25.8878	25.8227	25.9562
-0.289451	0.670608	ExploCarb_3811S_S4_277_length_19130_cov_750_6	ExploCarb_3811S_S4_277_length_19130_cov_750_6 NO ANNOTATION	26.6288	27.1026	26.7543	26.5956	26.2819	26.7398
-0.31395	0.33028	ExploCarb_3811S_S4_991_length_7283_cov_942_8	ExploCarb_3811S_S4_991_length_7283_cov_942_8 UniRef100_A0A2J6WYE6 5-methyltetrahydropteroyltriglutamate--homocysteine methyltransferase n=1 Tax=Sulfurihydrogenibium sp. TaxID=2053621 RepID=A0A2J6WYE6_9AQUI Taxonomy=Bacteria;Aquificae;Aquificae;Aquificales;Hydrogenothermaceae;Sulfurihydrogenibium;Sulfurihydrogenibium_sp.	22.1653	23.115	22.0488	21.7509	22.2166	22.4197
-0.329562	0.762666	ExploCarb_3811S_S4_231_length_21181_cov_168_4	ExploCarb_3811S_S4_231_length_21181_cov_168_4 UniRef100_UPI0011E4EE9A thermosome subunit n=1 Tax=Pyrobaculum ferrireducens TaxID=1104324 RepID=UPI0011E4EE9A Taxonomy=Archaea;Crenarchaeota;Thermoprotei;Thermoproteales;Thermoproteaceae;Pyrobaculum;Pyrobaculum_ferrireducens	23.2501	23.4112	23.5742	23.4329	22.8961	22.9178
-0.343655	0.309362	ExploCarb_3811S_S4_282_length_18953_cov_907_9	ExploCarb_3811S_S4_282_length_18953_cov_907_9 UniRef100_UPI00048E2DD6 sulfurtransferase n=1 Tax=Sulfurihydrogenibium subterraneum TaxID=171121 RepID=UPI00048E2DD6 Taxonomy=Bacteria;Aquificae;Aquificae;Aquificales;Hydrogenothermaceae;Sulfurihydrogenibium;Sulfurihydrogenibium_subterraneum	25.7483	26.5764	26.159	25.6116	26.5632	25.278
-0.349225	0.228561	ExploCarb_3811S_S4_868_length_8281_cov_965_2	ExploCarb_3811S_S4_868_length_8281_cov_965_2 UniRef100_A0A2J6WYP9 Aspartate-semialdehyde dehydrogenase n=1 Tax=Sulfurihydrogenibium sp. TaxID=2053621 RepID=A0A2J6WYP9_9AQUI Taxonomy=Bacteria;Aquificae;Aquificae;Aquificales;Hydrogenothermaceae;Sulfurihydrogenibium;Sulfurihydrogenibium_sp.	21.5458	22.9644	21.1357	21.3081	21.3051	21.985
-0.350541	0.314781	ExploCarb_3811S_S4_48_length_52814_cov_116_26	ExploCarb_3811S_S4_48_length_52814_cov_116_26 UniRef100_A0A2J6W7S9 Heterodisulfide reductase subunit B n=1 Tax=Hydrogenobaculum sp. TaxID=2053560 RepID=A0A2J6W7S9_9AQUI Taxonomy=Bacteria;Aquificae;Aquificae;Aquificales;Aquificaceae;Hydrogenobaculum;Hydrogenobaculum_sp.	25.0946	25.0511	25.3739	24.8338	24.048	25.5861
-0.354972	0.384796	ExploCarb_3811S_S4_1066_length_6809_cov_820_4	ExploCarb_3811S_S4_1066_length_6809_cov_820_4 UniRef100_A0A2J6X2N1 Dihydrolipoyl dehydrogenase n=1 Tax=Sulfurihydrogenibium sp. TaxID=2053621 RepID=A0A2J6X2N1_9AQUI Taxonomy=Bacteria;Aquificae;Aquificae;Aquificales;Hydrogenothermaceae;Sulfurihydrogenibium;Sulfurihydrogenibium_sp.	22.7434	22.8814	22.692	21.6757	22.6143	22.9618
-0.356842	0.189981	ExploCarb_3811S_S4_718_length_9821_cov_878_8	ExploCarb_3811S_S4_718_length_9821_cov_878_8 UniRef100_A0A2J6WYL7 Bifunctional aconitate hydratase 2/2-methylisocitrate dehydratase (Fragment) n=1 Tax=Sulfurihydrogenibium sp. TaxID=2053621 RepID=A0A2J6WYL7_9AQUI Taxonomy=Bacteria;Aquificae;Aquificae;Aquificales;Hydrogenothermaceae;Sulfurihydrogenibium;Sulfurihydrogenibium_sp.	21.7208	23.1577	21.5243	21.1452	21.4185	22.7685
-0.369949	0.584435	ExploCarb_3811S_S4_219_length_21845_cov_107_21	ExploCarb_3811S_S4_219_length_21845_cov_107_21 UniRef100_A0A2N7PZI4 60 kDa chaperonin n=1 Tax=Hydrogenobaculum sp. TaxID=2053560 RepID=A0A2N7PZI4_9AQUI Taxonomy=Bacteria;Aquificae;Aquificae;Aquificales;Aquificaceae;Hydrogenobaculum;Hydrogenobaculum_sp.	25.0828	25.5491	25.1377	24.5649	25.3584	24.7365
-0.378502	0.447221	ExploCarb_3811S_S4_48_length_52814_cov_116_25	ExploCarb_3811S_S4_48_length_52814_cov_116_25 UniRef100_M1RTJ6 FAD-dependent pyridine nucleotide-disulfide oxidoreductase n=1 Tax=Hydrogenobaculum sp. HO TaxID=547144 RepID=M1RTJ6_9AQUI Taxonomy=Bacteria;Aquificae;Aquificae;Aquificales;Aquificaceae;Hydrogenobaculum;Hydrogenobaculum_sp._HO	25.5838	25.6707	24.9554	25.098	24.4973	25.4792
-0.382491	0.272674	ExploCarb_3811S_S4_539_length_12276_cov_988_3;ExploCarb_3811S_S4_395_length_15135_cov_113_15	ExploCarb_3811S_S4_539_length_12276_cov_988_3 UniRef100_A0A2J6X167 NADH-quinone oxidoreductase subunit B n=1 Tax=Sulfurihydrogenibium sp. TaxID=2053621 RepID=A0A2J6X167_9AQUI Taxonomy=Bacteria;Aquificae;Aquificae;Aquificales;Hydrogenothermaceae;Sulfurihydrogenibium;Sulfurihydrogenibium_sp.; ExploCarb_3811S_S4_395_length_15135_cov_113_15 UniRef100_A0A2N7Q2W2 NADH-quinone oxidoreductase subunit B n…	23.5213	23.855	23.3124	23.6639	23.7744	22.1029
-0.383732	0.555843	ExploCarb_3811S_S4_277_length_19130_cov_750_3	ExploCarb_3811S_S4_277_length_19130_cov_750_3 UniRef100_A0A2J6X0T6 Uncharacterized protein n=1 Tax=Sulfurihydrogenibium sp. TaxID=2053621 RepID=A0A2J6X0T6_9AQUI Taxonomy=Bacteria;Aquificae;Aquificae;Aquificales;Hydrogenothermaceae;Sulfurihydrogenibium;Sulfurihydrogenibium_sp.	26.0448	26.8014	26.4813	26.1767	26.355	25.6446
-0.405112	0.857988	ExploCarb_3811S_S4_6758_length_1326_cov_900_2	ExploCarb_3811S_S4_6758_length_1326_cov_900_2 UniRef100_A0A2J6X1I9 Superoxide dismutase n=1 Tax=Sulfurihydrogenibium sp. TaxID=2053621 RepID=A0A2J6X1I9_9AQUI Taxonomy=Bacteria;Aquificae;Aquificae;Aquificales;Hydrogenothermaceae;Sulfurihydrogenibium;Sulfurihydrogenibium_sp.	25.1039	25.6423	25.1692	24.768	24.7536	25.1785
-0.411671	0.365678	ExploCarb_3811S_S4_4_length_156727_cov_23_122	ExploCarb_3811S_S4_4_length_156727_cov_23_122 UniRef100_A0A2N7PKQ0 Manganese-dependent inorganic pyrophosphatase n=1 Tax=Caldimicrobium thiodismutans TaxID=1653476 RepID=A0A2N7PKQ0_9BACT Taxonomy=Bacteria;Thermodesulfobacteria;Thermodesulfobacteria;Thermodesulfobacteriales;Thermodesulfobacteriaceae;Caldimicrobium;Caldimicrobium_thiodismutans	24.6963	24.6334	24.0331	24.8797	23.5605	23.6875
-0.428531	1.05112	ExploCarb_3811S_S4_15_length_88300_cov_145_87	ExploCarb_3811S_S4_15_length_88300_cov_145_87 UniRef100_A0A2J6XGJ4 Transcriptional regulator n=1 Tax=Caldisphaera sp. TaxID=2060322 RepID=A0A2J6XGJ4_9CREN Taxonomy=Archaea;Crenarchaeota;Thermoprotei;Acidilobales;Caldisphaeraceae;Caldisphaera;Caldisphaera_sp.	22.1172	22.3081	22.6403	21.6963	22.0563	22.0273
-0.430986	0.474226	ExploCarb_3811S_S4_550_length_12080_cov_118_2	ExploCarb_3811S_S4_550_length_12080_cov_118_2 UniRef100_A0A2N7Q4Q6 Phosphoenolpyruvate synthase n=1 Tax=Hydrogenobaculum sp. TaxID=2053560 RepID=A0A2N7Q4Q6_9AQUI Taxonomy=Bacteria;Aquificae;Aquificae;Aquificales;Aquificaceae;Hydrogenobaculum;Hydrogenobaculum_sp.	23.5585	24.7915	23.8434	23.4063	23.8494	23.6447
-0.437822	0.524374	ExploCarb_3811S_S4_172_length_25138_cov_834_6	ExploCarb_3811S_S4_172_length_25138_cov_834_6 UniRef100_A0A2J6X0F4 60 kDa chaperonin n=1 Tax=Sulfurihydrogenibium sp. TaxID=2053621 RepID=A0A2J6X0F4_9AQUI Taxonomy=Bacteria;Aquificae;Aquificae;Aquificales;Hydrogenothermaceae;Sulfurihydrogenibium;Sulfurihydrogenibium_sp.	26.4203	27.2502	26.3269	25.9045	26.6497	26.1298
-0.463715	0.480555	ExploCarb_3811S_S4_518_length_12561_cov_844_8	ExploCarb_3811S_S4_518_length_12561_cov_844_8 UniRef100_C1DUX2 Sulfide-quinone reductase n=1 Tax=Sulfurihydrogenibium azorense (strain Az-Fu1 / DSM 15241 / OCM 825) TaxID=204536 RepID=C1DUX2_SULAA Taxonomy=Bacteria;Aquificae;Aquificae;Aquificales;Hydrogenothermaceae;Sulfurihydrogenibium;Sulfurihydrogenibium_azorense;Sulfurihydrogenibium_azorense_Az-Fu1	25.9669	27.0175	26.1079	25.6578	26.419	25.6244
-0.464349	0.300722	ExploCarb_3811S_S4_1329_length_5596_cov_808_2	ExploCarb_3811S_S4_1329_length_5596_cov_808_2 UniRef100_A0A2J6X0T7 Phosphate-binding protein n=1 Tax=Sulfurihydrogenibium sp. TaxID=2053621 RepID=A0A2J6X0T7_9AQUI Taxonomy=Bacteria;Aquificae;Aquificae;Aquificales;Hydrogenothermaceae;Sulfurihydrogenibium;Sulfurihydrogenibium_sp.	27.8257	29.326	28.0434	27.908	28.6705	27.2235
-0.473368	0.343318	ExploCarb_3811S_S4_554_length_11967_cov_952_3	ExploCarb_3811S_S4_554_length_11967_cov_952_3 UniRef100_A0A2J6X008 D-3-phosphoglycerate dehydrogenase n=1 Tax=Sulfurihydrogenibium sp. TaxID=2053621 RepID=A0A2J6X008_9AQUI Taxonomy=Bacteria;Aquificae;Aquificae;Aquificales;Hydrogenothermaceae;Sulfurihydrogenibium;Sulfurihydrogenibium_sp.	21.5428	22.2987	21.557	22.0764	20.3439	21.5581
-0.479607	0.271505	ExploCarb_3811S_S4_299_length_18341_cov_1018_16	ExploCarb_3811S_S4_299_length_18341_cov_1018_16 UniRef100_A0A2J6X198 Transcriptional regulator n=1 Tax=Sulfurihydrogenibium sp. TaxID=2053621 RepID=A0A2J6X198_9AQUI Taxonomy=Bacteria;Aquificae;Aquificae;Aquificales;Hydrogenothermaceae;Sulfurihydrogenibium;Sulfurihydrogenibium_sp.	23.657	22.4118	22.6393	23.3687	22.5768	21.3238
-0.483165	0.663291	ExploCarb_3811S_S4_47_length_52874_cov_921_31	ExploCarb_3811S_S4_47_length_52874_cov_921_31 UniRef100_C1DTG1 Putative lipoprotein n=1 Tax=Sulfurihydrogenibium azorense (strain Az-Fu1 / DSM 15241 / OCM 825) TaxID=204536 RepID=C1DTG1_SULAA Taxonomy=Bacteria;Aquificae;Aquificae;Aquificales;Hydrogenothermaceae;Sulfurihydrogenibium;Sulfurihydrogenibium_azorense;Sulfurihydrogenibium_azorense_Az-Fu1	27.346	27.8837	26.8586	26.8714	27.1366	26.6309
-0.485952	0.568125	ExploCarb_3811S_S4_119_length_32504_cov_897_24	ExploCarb_3811S_S4_119_length_32504_cov_897_24 UniRef100_A0A2J6W9J8 Thioredoxin n=1 Tax=Sulfurihydrogenibium sp. TaxID=2053621 RepID=A0A2J6W9J8_9AQUI Taxonomy=Bacteria;Aquificae;Aquificae;Aquificales;Hydrogenothermaceae;Sulfurihydrogenibium;Sulfurihydrogenibium_sp.	22.5933	23.3769	22.086	22.1784	22.1084	22.3115
-0.492062	0.44133	ExploCarb_3811S_S4_166_length_25930_cov_1001_24	ExploCarb_3811S_S4_166_length_25930_cov_1001_24 UniRef100_A0A2J6X2B4 Phosphoglycerate kinase n=1 Tax=Sulfurihydrogenibium sp. TaxID=2053621 RepID=A0A2J6X2B4_9AQUI Taxonomy=Bacteria;Aquificae;Aquificae;Aquificales;Hydrogenothermaceae;Sulfurihydrogenibium;Sulfurihydrogenibium_sp.	22.0559	23.4151	22.0531	21.7163	22.1139	22.2177
-0.492423	0.256825	ExploCarb_3811S_S4_8853_length_1058_cov_170_1	ExploCarb_3811S_S4_8853_length_1058_cov_170_1 UniRef100_G7VDH7 Branched-chain amino acid binding protein, putative n=1 Tax=Pyrobaculum ferrireducens TaxID=1104324 RepID=G7VDH7_9CREN Taxonomy=Archaea;Crenarchaeota;Thermoprotei;Thermoproteales;Thermoproteaceae;Pyrobaculum;Pyrobaculum_ferrireducens	22.2239	23.0502	22.4226	23.51	21.4527	21.2567
-0.501084	1.14807	ExploCarb_3811S_S4_299_length_18341_cov_1018_10	ExploCarb_3811S_S4_299_length_18341_cov_1018_10 UniRef100_A0A2J6X178 ATP synthase gamma chain n=1 Tax=Sulfurihydrogenibium sp. TaxID=2053621 RepID=A0A2J6X178_9AQUI Taxonomy=Bacteria;Aquificae;Aquificae;Aquificales;Hydrogenothermaceae;Sulfurihydrogenibium;Sulfurihydrogenibium_sp.	24.1884	23.8955	23.5716	23.2514	23.3162	23.5846
-0.51102	0.177976	ExploCarb_3811S_S4_1844_length_4064_cov_690_6	ExploCarb_3811S_S4_1844_length_4064_cov_690_6 UniRef100_A0A2J6X148 Flagellar hook protein (Fragment) n=1 Tax=Sulfurihydrogenibium sp. TaxID=2053621 RepID=A0A2J6X148_9AQUI Taxonomy=Bacteria;Aquificae;Aquificae;Aquificales;Hydrogenothermaceae;Sulfurihydrogenibium;Sulfurihydrogenibium_sp.	22.3033	23.9651	21.6731	23.773	20.9217	21.7137
-0.515686	0.359599	ExploCarb_3811S_S4_18_length_81103_cov_23_43	ExploCarb_3811S_S4_18_length_81103_cov_23_43 UniRef100_A0A2N7PKR8 Adenylyl-sulfate reductase subunit alpha n=1 Tax=Caldimicrobium thiodismutans TaxID=1653476 RepID=A0A2N7PKR8_9BACT Taxonomy=Bacteria;Thermodesulfobacteria;Thermodesulfobacteria;Thermodesulfobacteriales;Thermodesulfobacteriaceae;Caldimicrobium;Caldimicrobium_thiodismutans	27.029	26.5174	25.4298	26.5428	25.4022	25.4841
-0.516282	0.326312	ExploCarb_3811S_S4_5974_length_1482_cov_48_1	ExploCarb_3811S_S4_5974_length_1482_cov_48_1 UniRef100_A0A0A8WQ83 Uncharacterized protein n=1 Tax=Geobacter sp. OR-1 TaxID=1266765 RepID=A0A0A8WQ83_9DELT Taxonomy=Bacteria;Proteobacteria;Deltaproteobacteria;Desulfuromonadales;Geobacteraceae;Geobacter;Geobacter_sp._OR-1	27.967	28.9482	28.6721	27.9511	29.0486	27.0386
-0.534971	0.232439	ExploCarb_3811S_S4_4492_length_1880_cov_1036_3	ExploCarb_3811S_S4_4492_length_1880_cov_1036_3 UniRef100_C1DWK5 2,3-bisphosphoglycerate-dependent phosphoglycerate mutase n=1 Tax=Sulfurihydrogenibium azorense (strain Az-Fu1 / DSM 15241 / OCM 825) TaxID=204536 RepID=C1DWK5_SULAA Taxonomy=Bacteria;Aquificae;Aquificae;Aquificales;Hydrogenothermaceae;Sulfurihydrogenibium;Sulfurihydrogenibium_azorense;Sulfurihydrogenibium_azorense_Az-Fu1	21.2457	22.8616	23.0997	20.8473	23.1836	21.5712
-0.535199	0.526791	ExploCarb_3811S_S4_406_length_14866_cov_124_2	ExploCarb_3811S_S4_406_length_14866_cov_124_2 UniRef100_A0A2N7Q1Y0 ATP synthase subunit beta n=1 Tax=Hydrogenobaculum sp. TaxID=2053560 RepID=A0A2N7Q1Y0_9AQUI Taxonomy=Bacteria;Aquificae;Aquificae;Aquificales;Aquificaceae;Hydrogenobaculum;Hydrogenobaculum_sp.	23.2832	23.5676	23.1718	23.3689	23.0896	21.9584
-0.544507	0.721088	ExploCarb_3811S_S4_282_length_18953_cov_907_6	ExploCarb_3811S_S4_282_length_18953_cov_907_6 UniRef100_UPI00048CBFCD c-type cytochrome n=1 Tax=Sulfurihydrogenibium subterraneum TaxID=171121 RepID=UPI00048CBFCD Taxonomy=Bacteria;Aquificae;Aquificae;Aquificales;Hydrogenothermaceae;Sulfurihydrogenibium;Sulfurihydrogenibium_subterraneum	25.215	25.1908	24.5606	23.9326	24.8547	24.5455
-0.546664	0.522917	ExploCarb_3811S_S4_1329_length_5596_cov_808_5	ExploCarb_3811S_S4_1329_length_5596_cov_808_5 UniRef100_A0A2J6X0N8 Phosphate import ATP-binding protein PstB n=1 Tax=Sulfurihydrogenibium sp. TaxID=2053621 RepID=A0A2J6X0N8_9AQUI Taxonomy=Bacteria;Aquificae;Aquificae;Aquificales;Hydrogenothermaceae;Sulfurihydrogenibium;Sulfurihydrogenibium_sp.	26.1898	27.1016	26.36	25.3681	26.6305	26.0128
-0.571147	0.116197	ExploCarb_3811S_S4_1058_length_6847_cov_92_3	ExploCarb_3811S_S4_1058_length_6847_cov_92_3 UniRef100_A0A2N7Q356 TolC family protein n=1 Tax=Hydrogenobaculum sp. TaxID=2053560 RepID=A0A2N7Q356_9AQUI Taxonomy=Bacteria;Aquificae;Aquificae;Aquificales;Aquificaceae;Hydrogenobaculum;Hydrogenobaculum_sp.	24.6221	24.8036	25.3314	20.7994	26.1305	26.1137
-0.57527	2.31981	ExploCarb_3811S_S4_298_length_18394_cov_793_19	ExploCarb_3811S_S4_298_length_18394_cov_793_19 UniRef100_A0A2J6X2J3 Ferredoxin oxidoreductase n=1 Tax=Sulfurihydrogenibium sp. TaxID=2053621 RepID=A0A2J6X2J3_9AQUI Taxonomy=Bacteria;Aquificae;Aquificae;Aquificales;Hydrogenothermaceae;Sulfurihydrogenibium;Sulfurihydrogenibium_sp.	24.1632	24.4914	24.298	23.7016	23.7127	23.8125
-0.587462	1.33343	ExploCarb_3811S_S4_967_length_7497_cov_950_4	ExploCarb_3811S_S4_967_length_7497_cov_950_4 UniRef100_A0A2J6W9E1 Bacterio-opsin activator n=1 Tax=Sulfurihydrogenibium sp. TaxID=2053621 RepID=A0A2J6W9E1_9AQUI Taxonomy=Bacteria;Aquificae;Aquificae;Aquificales;Hydrogenothermaceae;Sulfurihydrogenibium;Sulfurihydrogenibium_sp.	26.4319	27.049	26.6144	25.9292	26.2488	26.1549
-0.591124	0.459941	ExploCarb_3811S_S4_47_length_52874_cov_921_30	ExploCarb_3811S_S4_47_length_52874_cov_921_30 UniRef100_A0A2J6X1Y2 Uncharacterized protein n=1 Tax=Sulfurihydrogenibium sp. TaxID=2053621 RepID=A0A2J6X1Y2_9AQUI Taxonomy=Bacteria;Aquificae;Aquificae;Aquificales;Hydrogenothermaceae;Sulfurihydrogenibium;Sulfurihydrogenibium_sp.	24.4211	25.1992	24.1681	24.0966	24.7522	23.1663
-0.616529	0.807414	ExploCarb_3811S_S4_1133_length_6427_cov_893_7	ExploCarb_3811S_S4_1133_length_6427_cov_893_7 UniRef100_A0A2J6WYU5 Glyceraldehyde-3-phosphate dehydrogenase n=1 Tax=Sulfurihydrogenibium sp. TaxID=2053621 RepID=A0A2J6WYU5_9AQUI Taxonomy=Bacteria;Aquificae;Aquificae;Aquificales;Hydrogenothermaceae;Sulfurihydrogenibium;Sulfurihydrogenibium_sp.	24.7447	25.5429	25.1253	24.3818	25.0383	24.1433
-0.616676	1.07983	ExploCarb_3811S_S4_4174_length_1992_cov_916_1	ExploCarb_3811S_S4_4174_length_1992_cov_916_1 UniRef100_UPI00048DE0F5 molecular chaperone DnaK n=1 Tax=Sulfurihydrogenibium subterraneum TaxID=171121 RepID=UPI00048DE0F5 Taxonomy=Bacteria;Aquificae;Aquificae;Aquificales;Hydrogenothermaceae;Sulfurihydrogenibium;Sulfurihydrogenibium_subterraneum	24.7616	25.1731	24.2928	24.2976	24.0325	24.0474
-0.622019	0.445227	ExploCarb_3811S_S4_282_length_18953_cov_907_7	ExploCarb_3811S_S4_282_length_18953_cov_907_7 UniRef100_UPI00048C05F8 DMSO reductase family iron-sulfur subunit n=1 Tax=Sulfurihydrogenibium subterraneum TaxID=171121 RepID=UPI00048C05F8 Taxonomy=Bacteria;Aquificae;Aquificae;Aquificales;Hydrogenothermaceae;Sulfurihydrogenibium;Sulfurihydrogenibium_subterraneum	24.5125	24.3717	22.9384	22.8198	23.1996	23.9372
-0.622972	0.565214	ExploCarb_3811S_S4_374_length_15744_cov_126_9	ExploCarb_3811S_S4_374_length_15744_cov_126_9 UniRef100_A0A2J6W811 Acetyl-CoA carboxylase biotin carboxylase subunit n=1 Tax=Hydrogenobaculum sp. TaxID=2053560 RepID=A0A2J6W811_9AQUI Taxonomy=Bacteria;Aquificae;Aquificae;Aquificales;Aquificaceae;Hydrogenobaculum;Hydrogenobaculum_sp.	23.13	23.7654	22.8897	23.0864	23.0182	21.8115
-0.623348	0.98665	ExploCarb_3811S_S4_282_length_18953_cov_907_15	ExploCarb_3811S_S4_282_length_18953_cov_907_15 UniRef100_A0A2J6X085 Pyridine nucleotide-disulfide oxidoreductase n=1 Tax=Sulfurihydrogenibium sp. TaxID=2053621 RepID=A0A2J6X085_9AQUI Taxonomy=Bacteria;Aquificae;Aquificae;Aquificales;Hydrogenothermaceae;Sulfurihydrogenibium;Sulfurihydrogenibium_sp.	23.8701	24.7456	23.9807	23.595	23.7544	23.3769
-0.662835	0.284566	ExploCarb_3811S_S4_299_length_18341_cov_1018_15	ExploCarb_3811S_S4_299_length_18341_cov_1018_15 UniRef100_A0A2J6W5J5 Aldehyde dehydrogenase n=1 Tax=Sulfurihydrogenibium sp. TaxID=2053621 RepID=A0A2J6W5J5_9AQUI Taxonomy=Bacteria;Aquificae;Aquificae;Aquificales;Hydrogenothermaceae;Sulfurihydrogenibium;Sulfurihydrogenibium_sp.	22.8643	23.5255	20.6237	21.0123	21.9406	22.0722
-0.663538	0.510503	ExploCarb_3811S_S4_1044_length_6911_cov_902_8	ExploCarb_3811S_S4_1044_length_6911_cov_902_8 UniRef100_A0A2J6W5H2 N(4)-bis(aminopropyl)spermidine synthase n=1 Tax=Sulfurihydrogenibium sp. TaxID=2053621 RepID=A0A2J6W5H2_9AQUI Taxonomy=Bacteria;Aquificae;Aquificae;Aquificales;Hydrogenothermaceae;Sulfurihydrogenibium;Sulfurihydrogenibium_sp.	22.2339	22.5516	23.057	22.9335	21.1836	21.7347
-0.666501	0.708257	ExploCarb_3811S_S4_742_length_9532_cov_930_2	ExploCarb_3811S_S4_742_length_9532_cov_930_2 UniRef100_A0A2J6X162 Polyribonucleotide nucleotidyltransferase n=1 Tax=Sulfurihydrogenibium sp. TaxID=2053621 RepID=A0A2J6X162_9AQUI Taxonomy=Bacteria;Aquificae;Aquificae;Aquificales;Hydrogenothermaceae;Sulfurihydrogenibium;Sulfurihydrogenibium_sp.	23.0553	23.7894	23.6003	22.9887	23.3495	22.1071
-0.67869	0.617834	ExploCarb_3811S_S4_298_length_18394_cov_793_9	ExploCarb_3811S_S4_298_length_18394_cov_793_9 UniRef100_A0A2J6X2I3 Ferredoxin oxidoreductase n=1 Tax=Sulfurihydrogenibium sp. TaxID=2053621 RepID=A0A2J6X2I3_9AQUI Taxonomy=Bacteria;Aquificae;Aquificae;Aquificales;Hydrogenothermaceae;Sulfurihydrogenibium;Sulfurihydrogenibium_sp.	26.3347	27.079	26.227	26.5831	25.8745	25.1471
-0.70445	1.04173	ExploCarb_3811S_S4_341_length_17015_cov_1056_6	ExploCarb_3811S_S4_341_length_17015_cov_1056_6 UniRef100_A0A2J6WZ78 50S ribosomal protein L7/L12 n=1 Tax=Sulfurihydrogenibium sp. TaxID=2053621 RepID=A0A2J6WZ78_9AQUI Taxonomy=Bacteria;Aquificae;Aquificae;Aquificales;Hydrogenothermaceae;Sulfurihydrogenibium;Sulfurihydrogenibium_sp.	23.5393	23.5876	22.6543	22.4181	22.7359	22.5139
-0.705451	0.858947	ExploCarb_3811S_S4_348_length_16784_cov_926_1	ExploCarb_3811S_S4_348_length_16784_cov_926_1 UniRef100_A0A2J6W5P4 Isoprenoid biosynthesis protein ElbB n=1 Tax=Sulfurihydrogenibium sp. TaxID=2053621 RepID=A0A2J6W5P4_9AQUI Taxonomy=Bacteria;Aquificae;Aquificae;Aquificales;Hydrogenothermaceae;Sulfurihydrogenibium;Sulfurihydrogenibium_sp.	25.0696	25.9769	25.5725	25.3831	24.4904	24.6291
-0.70817	0.452904	ExploCarb_3811S_S4_3577_length_2275_cov_14_1	ExploCarb_3811S_S4_3577_length_2275_cov_14_1 UniRef100_UPI000491BB1A hypothetical protein n=1 Tax=Sulfurihydrogenibium subterraneum TaxID=171121 RepID=UPI000491BB1A Taxonomy=Bacteria;Aquificae;Aquificae;Aquificales;Hydrogenothermaceae;Sulfurihydrogenibium;Sulfurihydrogenibium_subterraneum	23.5886	24.4197	23.8717	24.1679	23.5378	22.0499
-0.712413	1.08816	ExploCarb_3811S_S4_396_length_15134_cov_871_9	ExploCarb_3811S_S4_396_length_15134_cov_871_9 UniRef100_A0A2J6WZ86 Acetate--CoA ligase n=1 Tax=Sulfurihydrogenibium sp. TaxID=2053621 RepID=A0A2J6WZ86_9AQUI Taxonomy=Bacteria;Aquificae;Aquificae;Aquificales;Hydrogenothermaceae;Sulfurihydrogenibium;Sulfurihydrogenibium_sp.	24.5813	25.3547	24.3584	24.1698	24.0159	23.9715
-0.716125	0.871263	ExploCarb_3811S_S4_282_length_18953_cov_907_5	ExploCarb_3811S_S4_282_length_18953_cov_907_5 UniRef100_C1DW82 Sulfur reductase FeS subunit n=1 Tax=Sulfurihydrogenibium azorense (strain Az-Fu1 / DSM 15241 / OCM 825) TaxID=204536 RepID=C1DW82_SULAA Taxonomy=Bacteria;Aquificae;Aquificae;Aquificales;Hydrogenothermaceae;Sulfurihydrogenibium;Sulfurihydrogenibium_azorense;Sulfurihydrogenibium_azorense_Az-Fu1	25.1383	25.1348	24.4858	23.8896	24.8336	23.8873
-0.722808	2.1385	ExploCarb_3811S_S4_8644_length_1080_cov_972_1	ExploCarb_3811S_S4_8644_length_1080_cov_972_1 UniRef100_A0A2J6X033 Cytochrome-c peroxidase n=1 Tax=Sulfurihydrogenibium sp. TaxID=2053621 RepID=A0A2J6X033_9AQUI Taxonomy=Bacteria;Aquificae;Aquificae;Aquificales;Hydrogenothermaceae;Sulfurihydrogenibium;Sulfurihydrogenibium_sp.	24.9848	25.2964	25.1839	24.381	24.6443	24.2713
-0.749311	0.909574	ExploCarb_3811S_S4_47_length_52874_cov_921_12	ExploCarb_3811S_S4_47_length_52874_cov_921_12 UniRef100_A0A2J6X0T4 Glutamyl-tRNA(Gln) amidotransferase subunit A n=1 Tax=Sulfurihydrogenibium sp. TaxID=2053621 RepID=A0A2J6X0T4_9AQUI Taxonomy=Bacteria;Aquificae;Aquificae;Aquificales;Hydrogenothermaceae;Sulfurihydrogenibium;Sulfurihydrogenibium_sp.	22.3751	21.5016	21.3781	20.8455	20.7204	21.441
-0.757058	0.25457	ExploCarb_3811S_S4_326_length_17396_cov_111_7	ExploCarb_3811S_S4_326_length_17396_cov_111_7 UniRef100_A0A2N7Q1I9 Succinyl-CoA synthetase subunit alpha n=1 Tax=Hydrogenobaculum sp. TaxID=2053560 RepID=A0A2N7Q1I9_9AQUI Taxonomy=Bacteria;Aquificae;Aquificae;Aquificales;Aquificaceae;Hydrogenobaculum;Hydrogenobaculum_sp.	22.4264	22.8888	20.7955	21.1917	19.6004	23.0475
-0.767969	0.881228	ExploCarb_3811S_S4_891_length_8165_cov_911_11	ExploCarb_3811S_S4_891_length_8165_cov_911_11 UniRef100_C1DXM9 UPF0109 protein SULAZ_0144 n=1 Tax=Sulfurihydrogenibium azorense (strain Az-Fu1 / DSM 15241 / OCM 825) TaxID=204536 RepID=C1DXM9_SULAA Taxonomy=Bacteria;Aquificae;Aquificae;Aquificales;Hydrogenothermaceae;Sulfurihydrogenibium;Sulfurihydrogenibium_azorense;Sulfurihydrogenibium_azorense_Az-Fu1	25.0411	24.5896	24.667	23.6683	23.5673	24.7581
-0.776824	0.482594	ExploCarb_3811S_S4_2239_length_3465_cov_829_5	ExploCarb_3811S_S4_2239_length_3465_cov_829_5 UniRef100_A0A2J6X0X7 Cytochrome C n=1 Tax=Sulfurihydrogenibium sp. TaxID=2053621 RepID=A0A2J6X0X7_9AQUI Taxonomy=Bacteria;Aquificae;Aquificae;Aquificales;Hydrogenothermaceae;Sulfurihydrogenibium;Sulfurihydrogenibium_sp.	23.317	23.6791	22.4015	21.4928	22.0966	23.4777
-0.783546	0.282562	ExploCarb_3811S_S4_507_length_12664_cov_99_5	ExploCarb_3811S_S4_507_length_12664_cov_99_5 UniRef100_A0A2N7Q3Q1 Uncharacterized protein n=1 Tax=Hydrogenobaculum sp. TaxID=2053560 RepID=A0A2N7Q3Q1_9AQUI Taxonomy=Bacteria;Aquificae;Aquificae;Aquificales;Aquificaceae;Hydrogenobaculum;Hydrogenobaculum_sp.	20.8716	23.3994	23.4916	23.1827	20.7862	21.4429
-0.803661	0.489514	ExploCarb_3811S_S4_319_length_17687_cov_973_13	ExploCarb_3811S_S4_319_length_17687_cov_973_13 UniRef100_A0A2J6X1M7 Ribose-phosphate pyrophosphokinase n=1 Tax=Sulfurihydrogenibium sp. TaxID=2053621 RepID=A0A2J6X1M7_9AQUI Taxonomy=Bacteria;Aquificae;Aquificae;Aquificales;Hydrogenothermaceae;Sulfurihydrogenibium;Sulfurihydrogenibium_sp.	23.9091	24.7917	23.7656	23.7428	24.2101	22.1024
-0.808606	0.874223	ExploCarb_3811S_S4_299_length_18341_cov_1018_11	ExploCarb_3811S_S4_299_length_18341_cov_1018_11 UniRef100_A0A2J6X189 ATP synthase subunit beta n=1 Tax=Sulfurihydrogenibium sp. TaxID=2053621 RepID=A0A2J6X189_9AQUI Taxonomy=Bacteria;Aquificae;Aquificae;Aquificales;Hydrogenothermaceae;Sulfurihydrogenibium;Sulfurihydrogenibium_sp.	25.2088	26.0833	25.4454	25.2217	24.9909	24.099
-0.816401	0.627369	ExploCarb_3811S_S4_62_length_46461_cov_804_25	ExploCarb_3811S_S4_62_length_46461_cov_804_25 UniRef100_A0A2J6X0W3 Thiazole synthase n=1 Tax=Sulfurihydrogenibium sp. TaxID=2053621 RepID=A0A2J6X0W3_9AQUI Taxonomy=Bacteria;Aquificae;Aquificae;Aquificales;Hydrogenothermaceae;Sulfurihydrogenibium;Sulfurihydrogenibium_sp.	23.4866	24.2545	23.4454	23.6368	23.2047	21.8959
-0.822423	1.46438	ExploCarb_3811S_S4_298_length_18394_cov_793_10	ExploCarb_3811S_S4_298_length_18394_cov_793_10 UniRef100_A0A2J6X2L7 Ferredoxin oxidoreductase n=1 Tax=Sulfurihydrogenibium sp. TaxID=2053621 RepID=A0A2J6X2L7_9AQUI Taxonomy=Bacteria;Aquificae;Aquificae;Aquificales;Hydrogenothermaceae;Sulfurihydrogenibium;Sulfurihydrogenibium_sp.	22.8728	23.3884	22.8341	22.584	22.0741	21.9699
-0.823581	0.371694	ExploCarb_3811S_S4_119_length_32504_cov_897_29	ExploCarb_3811S_S4_119_length_32504_cov_897_29 UniRef100_A0A2J6W9H4 Peroxiredoxin n=1 Tax=Sulfurihydrogenibium sp. TaxID=2053621 RepID=A0A2J6W9H4_9AQUI Taxonomy=Bacteria;Aquificae;Aquificae;Aquificales;Hydrogenothermaceae;Sulfurihydrogenibium;Sulfurihydrogenibium_sp.	28.6394	29.4674	28.8438	28.841	29.2509	26.3879
-0.824642	0.862824	ExploCarb_3811S_S4_1149_length_6349_cov_924_4	ExploCarb_3811S_S4_1149_length_6349_cov_924_4 UniRef100_A0A2J6X0K9 Sulfite:cytochrome C oxidoreductase subunit A n=1 Tax=Sulfurihydrogenibium sp. TaxID=2053621 RepID=A0A2J6X0K9_9AQUI Taxonomy=Bacteria;Aquificae;Aquificae;Aquificales;Hydrogenothermaceae;Sulfurihydrogenibium;Sulfurihydrogenibium_sp.	25.1582	25.6376	24.8553	24.5392	24.9678	23.6702
-0.830184	0.906925	ExploCarb_3811S_S4_699_length_9995_cov_1289_8	ExploCarb_3811S_S4_699_length_9995_cov_1289_8 UniRef100_A0A3M2GR72 Arsenate reductase (Azurin) small subunit n=1 Tax=Acidobacteria bacterium TaxID=1978231 RepID=A0A3M2GR72_9BACT Taxonomy=Bacteria;Acidobacteria;Acidobacteria_bacterium	28.2377	28.1653	27.472	26.5497	27.0742	27.7606
-0.842489	2.27021	ExploCarb_3811S_S4_967_length_7497_cov_950_5	ExploCarb_3811S_S4_967_length_7497_cov_950_5 UniRef100_A0A2J6X1G2 KaiC domain-containing protein n=1 Tax=Sulfurihydrogenibium sp. TaxID=2053621 RepID=A0A2J6X1G2_9AQUI Taxonomy=Bacteria;Aquificae;Aquificae;Aquificales;Hydrogenothermaceae;Sulfurihydrogenibium;Sulfurihydrogenibium_sp.	22.8094	22.7171	22.4738	22.0322	21.8108	21.6298
-0.863166	0.997391	ExploCarb_3811S_S4_292_length_18741_cov_868_21	ExploCarb_3811S_S4_292_length_18741_cov_868_21 UniRef100_A0A2J6X0G9 Glutamate-1-semialdehyde 2,1-aminomutase n=1 Tax=Sulfurihydrogenibium sp. TaxID=2053621 RepID=A0A2J6X0G9_9AQUI Taxonomy=Bacteria;Aquificae;Aquificae;Aquificales;Hydrogenothermaceae;Sulfurihydrogenibium;Sulfurihydrogenibium_sp.	22.9858	24.0405	22.7158	22.4591	22.3511	22.3423
-0.876736	0.676869	ExploCarb_3811S_S4_299_length_18341_cov_1018_9	ExploCarb_3811S_S4_299_length_18341_cov_1018_9 UniRef100_A0A2J6W5L0 ATP synthase subunit alpha n=1 Tax=Sulfurihydrogenibium sp. TaxID=2053621 RepID=A0A2J6W5L0_9AQUI Taxonomy=Bacteria;Aquificae;Aquificae;Aquificales;Hydrogenothermaceae;Sulfurihydrogenibium;Sulfurihydrogenibium_sp.	24.4367	25.1808	24.9696	24.6199	24.4364	22.9006
-0.888322	0.714384	ExploCarb_3811S_S4_48_length_52814_cov_116_18	ExploCarb_3811S_S4_48_length_52814_cov_116_18 UniRef100_A0A2J6W7S4 Glycine cleavage system H protein n=1 Tax=Hydrogenobaculum sp. TaxID=2053560 RepID=A0A2J6W7S4_9AQUI Taxonomy=Bacteria;Aquificae;Aquificae;Aquificales;Aquificaceae;Hydrogenobaculum;Hydrogenobaculum_sp.	24.3077	24.8432	25.084	24.1469	24.5761	22.8468
-0.895527	0.497844	ExploCarb_3811S_S4_1066_length_6809_cov_820_2	ExploCarb_3811S_S4_1066_length_6809_cov_820_2 UniRef100_A0A2J6W2N3 DJ-1 family protein n=1 Tax=Sulfurihydrogenibium sp. TaxID=2053621 RepID=A0A2J6W2N3_9AQUI Taxonomy=Bacteria;Aquificae;Aquificae;Aquificales;Hydrogenothermaceae;Sulfurihydrogenibium;Sulfurihydrogenibium_sp.	24.0314	24.4396	23.8785	24.1803	23.7786	21.704
-0.924548	0.359117	ExploCarb_3811S_S4_580_length_11608_cov_1016_12	ExploCarb_3811S_S4_580_length_11608_cov_1016_12 UniRef100_A0A2J6X1B0 Malate dehydrogenase n=1 Tax=Sulfurihydrogenibium sp. TaxID=2053621 RepID=A0A2J6X1B0_9AQUI Taxonomy=Bacteria;Aquificae;Aquificae;Aquificales;Hydrogenothermaceae;Sulfurihydrogenibium;Sulfurihydrogenibium_sp.	24.2862	24.819	24.2662	24.6195	24.5603	21.418
-0.924776	0.5412	ExploCarb_3811S_S4_346_length_16836_cov_890_16	ExploCarb_3811S_S4_346_length_16836_cov_890_16 UniRef100_A0A2J6X1Q3 Acetyl-CoA carboxylase biotin carboxylase subunit n=1 Tax=Sulfurihydrogenibium sp. TaxID=2053621 RepID=A0A2J6X1Q3_9AQUI Taxonomy=Bacteria;Aquificae;Aquificae;Aquificales;Hydrogenothermaceae;Sulfurihydrogenibium;Sulfurihydrogenibium_sp.	23.7905	23.8495	23.5538	21.3369	23.2883	23.7943
-0.959045	0.381509	ExploCarb_3811S_S4_735_length_9636_cov_179_3	ExploCarb_3811S_S4_735_length_9636_cov_179_3 UniRef100_C1DVZ9 Hemolysin secretion protein n=1 Tax=Sulfurihydrogenibium azorense (strain Az-Fu1 / DSM 15241 / OCM 825) TaxID=204536 RepID=C1DVZ9_SULAA Taxonomy=Bacteria;Aquificae;Aquificae;Aquificales;Hydrogenothermaceae;Sulfurihydrogenibium;Sulfurihydrogenibium_azorense;Sulfurihydrogenibium_azorense_Az-Fu1	22.9633	23.7496	21.6865	20.2227	23.1993	22.1004
-0.964965	1.45198	ExploCarb_3811S_S4_1921_length_3930_cov_104_4	ExploCarb_3811S_S4_1921_length_3930_cov_104_4 UniRef100_M1QJ08 Rubrerythrin n=2 Tax=unclassified Hydrogenobaculum TaxID=2622382 RepID=M1QJ08_9AQUI Taxonomy=Bacteria;Aquificae;Aquificae;Aquificales;Aquificaceae;Hydrogenobaculum;unclassified_Hydrogenobaculum	25.8965	25.6299	24.9146	24.492	24.3607	24.6933
-0.96536	0.49356	ExploCarb_3811S_S4_239_length_20924_cov_115_13	ExploCarb_3811S_S4_239_length_20924_cov_115_13 UniRef100_A0A2J6W694 Ferredoxin oxidoreductase n=1 Tax=Hydrogenobaculum sp. TaxID=2053560 RepID=A0A2J6W694_9AQUI Taxonomy=Bacteria;Aquificae;Aquificae;Aquificales;Aquificaceae;Hydrogenobaculum;Hydrogenobaculum_sp.	24.0576	24.2859	23.9893	24.4408	23.4467	21.5493
-0.968836	0.837953	ExploCarb_3811S_S4_919_length_7935_cov_950_6	ExploCarb_3811S_S4_919_length_7935_cov_950_6 UniRef100_A0A2J6WYH5 Thioredoxin n=1 Tax=Sulfurihydrogenibium sp. TaxID=2053621 RepID=A0A2J6WYH5_9AQUI Taxonomy=Bacteria;Aquificae;Aquificae;Aquificales;Hydrogenothermaceae;Sulfurihydrogenibium;Sulfurihydrogenibium_sp.	26.6266	26.6581	25.9091	25.98	25.8291	24.4782
-0.974546	0.718149	ExploCarb_3811S_S4_299_length_18341_cov_1018_1	ExploCarb_3811S_S4_299_length_18341_cov_1018_1 UniRef100_A0A2J6X197 Ferredoxin-thioredoxin reductase n=1 Tax=Sulfurihydrogenibium sp. TaxID=2053621 RepID=A0A2J6X197_9AQUI Taxonomy=Bacteria;Aquificae;Aquificae;Aquificales;Hydrogenothermaceae;Sulfurihydrogenibium;Sulfurihydrogenibium_sp.	23.2037	24.5503	23.478	23.2055	23.2627	21.8401
-0.980058	0.846079	ExploCarb_3811S_S4_160_length_26857_cov_918_19	ExploCarb_3811S_S4_160_length_26857_cov_918_19 UniRef100_A0A2J6WZW6 ATPase n=1 Tax=Sulfurihydrogenibium sp. TaxID=2053621 RepID=A0A2J6WZW6_9AQUI Taxonomy=Bacteria;Aquificae;Aquificae;Aquificales;Hydrogenothermaceae;Sulfurihydrogenibium;Sulfurihydrogenibium_sp.	22.7237	23.6909	21.9155	21.9704	21.9446	21.475
-0.987452	1.04916	ExploCarb_3811S_S4_2426_length_3219_cov_995_1	ExploCarb_3811S_S4_2426_length_3219_cov_995_1 UniRef100_A0A2J6X2L0 Chaperone protein ClpB n=1 Tax=Sulfurihydrogenibium sp. TaxID=2053621 RepID=A0A2J6X2L0_9AQUI Taxonomy=Bacteria;Aquificae;Aquificae;Aquificales;Hydrogenothermaceae;Sulfurihydrogenibium;Sulfurihydrogenibium_sp.	24.6438	25.0088	24.2638	24.0568	24.0183	22.879
-0.994582	1.29282	ExploCarb_3811S_S4_9_length_114165_cov_22_25	ExploCarb_3811S_S4_9_length_114165_cov_22_25 UniRef100_A0A2N7PIV9 Dissimilatory-type sulfite reductase subunit alpha n=1 Tax=Caldimicrobium thiodismutans TaxID=1653476 RepID=A0A2N7PIV9_9BACT Taxonomy=Bacteria;Thermodesulfobacteria;Thermodesulfobacteria;Thermodesulfobacteriales;Thermodesulfobacteriaceae;Caldimicrobium;Caldimicrobium_thiodismutans	24.8163	24.7876	23.764	23.5029	23.2689	23.6123
-0.996902	0.236267	ExploCarb_3811S_S4_24_length_74811_cov_23_30	ExploCarb_3811S_S4_24_length_74811_cov_23_30 UniRef100_A0A2N7PKL6 Biotin attachment protein n=1 Tax=Caldimicrobium thiodismutans TaxID=1653476 RepID=A0A2N7PKL6_9BACT Taxonomy=Bacteria;Thermodesulfobacteria;Thermodesulfobacteria;Thermodesulfobacteriales;Thermodesulfobacteriaceae;Caldimicrobium;Caldimicrobium_thiodismutans	26.2411	25.0373	21.2155	23.5587	24.0956	21.849
-1.02312	0.485413	ExploCarb_3811S_S4_599_length_11360_cov_873_10	ExploCarb_3811S_S4_599_length_11360_cov_873_10 UniRef100_C1DWF3 4-hydroxy-tetrahydrodipicolinate reductase n=1 Tax=Sulfurihydrogenibium azorense (strain Az-Fu1 / DSM 15241 / OCM 825) TaxID=204536 RepID=C1DWF3_SULAA Taxonomy=Bacteria;Aquificae;Aquificae;Aquificales;Hydrogenothermaceae;Sulfurihydrogenibium;Sulfurihydrogenibium_azorense;Sulfurihydrogenibium_azorense_Az-Fu1	21.9546	23.2027	21.8409	22.3485	19.7214	21.8588
-1.02804	0.5599	ExploCarb_3811S_S4_299_length_18341_cov_1018_2	ExploCarb_3811S_S4_299_length_18341_cov_1018_2 UniRef100_A0A2J6W5K3 MULTIHEME_CYTC domain-containing protein n=1 Tax=Sulfurihydrogenibium sp. TaxID=2053621 RepID=A0A2J6W5K3_9AQUI Taxonomy=Bacteria;Aquificae;Aquificae;Aquificales;Hydrogenothermaceae;Sulfurihydrogenibium;Sulfurihydrogenibium_sp.	23.89	24.5713	23.8164	23.142	24.3722	21.6795
-1.03944	0.758969	ExploCarb_3811S_S4_9_length_114165_cov_22_24	ExploCarb_3811S_S4_9_length_114165_cov_22_24 UniRef100_A0A2N7PJ32 Dissimilatory-type sulfite reductase subunit beta n=1 Tax=Caldimicrobium thiodismutans TaxID=1653476 RepID=A0A2N7PJ32_9BACT Taxonomy=Bacteria;Thermodesulfobacteria;Thermodesulfobacteria;Thermodesulfobacteriales;Thermodesulfobacteriaceae;Caldimicrobium;Caldimicrobium_thiodismutans	24.6611	25.5241	23.6383	24.0556	22.9774	23.6722
-1.04733	0.324144	ExploCarb_3811S_S4_1044_length_6911_cov_902_2	ExploCarb_3811S_S4_1044_length_6911_cov_902_2 UniRef100_A0A2J6WYX2 Cytochrome oxidase n=1 Tax=Sulfurihydrogenibium sp. TaxID=2053621 RepID=A0A2J6WYX2_9AQUI Taxonomy=Bacteria;Aquificae;Aquificae;Aquificales;Hydrogenothermaceae;Sulfurihydrogenibium;Sulfurihydrogenibium_sp.	26.0085	27.1238	26.68	26.9866	26.6947	22.9889
-1.05173	0.565915	ExploCarb_3811S_S4_628_length_10829_cov_943_10	ExploCarb_3811S_S4_628_length_10829_cov_943_10 UniRef100_A0A2J6W6I4 DNA-binding protein n=1 Tax=Sulfurihydrogenibium sp. TaxID=2053621 RepID=A0A2J6W6I4_9AQUI Taxonomy=Bacteria;Aquificae;Aquificae;Aquificales;Hydrogenothermaceae;Sulfurihydrogenibium;Sulfurihydrogenibium_sp.	25.5698	24.9478	24.6446	24.5103	25.0247	22.4721
-1.05873	0.381646	ExploCarb_3811S_S4_132_length_30569_cov_828_23	ExploCarb_3811S_S4_132_length_30569_cov_828_23 UniRef100_A0A2J6W9W8 Ribose 5-phosphate isomerase B n=1 Tax=Sulfurihydrogenibium sp. TaxID=2053621 RepID=A0A2J6W9W8_9AQUI Taxonomy=Bacteria;Aquificae;Aquificae;Aquificales;Hydrogenothermaceae;Sulfurihydrogenibium;Sulfurihydrogenibium_sp.	24.241	23.626	20.9955	21.22	23.1082	21.3581
-1.1217	0.449469	ExploCarb_3811S_S4_531_length_12369_cov_19_3	ExploCarb_3811S_S4_531_length_12369_cov_19_3 UniRef100_A0A0U5AQI7 Selenocysteine-containing peroxiredoxin PrxU n=1 Tax=Caldimicrobium thiodismutans TaxID=1653476 RepID=A0A0U5AQI7_9BACT Taxonomy=Bacteria;Thermodesulfobacteria;Thermodesulfobacteria;Thermodesulfobacteriales;Thermodesulfobacteriaceae;Caldimicrobium;Caldimicrobium_thiodismutans	24.6238	25.6929	24.2719	24.4386	24.9886	21.7963
-1.1366	0.306054	ExploCarb_3811S_S4_277_length_19130_cov_750_4	ExploCarb_3811S_S4_277_length_19130_cov_750_4 UniRef100_A0A2J6X0P1 Uncharacterized protein n=1 Tax=Sulfurihydrogenibium sp. TaxID=2053621 RepID=A0A2J6X0P1_9AQUI Taxonomy=Bacteria;Aquificae;Aquificae;Aquificales;Hydrogenothermaceae;Sulfurihydrogenibium;Sulfurihydrogenibium_sp.	20.858	24.2425	24.0221	20.2772	23.8556	21.5801
-1.14037	1.52491	ExploCarb_3811S_S4_1283_length_5745_cov_985_2	ExploCarb_3811S_S4_1283_length_5745_cov_985_2 UniRef100_A0A2J6X0A0 Phosphoenolpyruvate synthase n=1 Tax=Sulfurihydrogenibium sp. TaxID=2053621 RepID=A0A2J6X0A0_9AQUI Taxonomy=Bacteria;Aquificae;Aquificae;Aquificales;Hydrogenothermaceae;Sulfurihydrogenibium;Sulfurihydrogenibium_sp.	25.6772	26.1006	25.2883	24.0851	24.9579	24.602
-1.15508	0.404961	ExploCarb_3811S_S4_78_length_40808_cov_842_16	ExploCarb_3811S_S4_78_length_40808_cov_842_16 UniRef100_A0A2J6WYH4 Cytochrome C552 n=1 Tax=Sulfurihydrogenibium sp. TaxID=2053621 RepID=A0A2J6WYH4_9AQUI Taxonomy=Bacteria;Aquificae;Aquificae;Aquificales;Hydrogenothermaceae;Sulfurihydrogenibium;Sulfurihydrogenibium_sp.	25.1742	25.1251	24.6661	24.179	25.7147	21.6066
-1.17386	0.551204	ExploCarb_3811S_S4_47_length_52874_cov_921_48	ExploCarb_3811S_S4_47_length_52874_cov_921_48 UniRef100_A0A2J6WZ69 DNA-directed RNA polymerase subunit alpha n=1 Tax=Sulfurihydrogenibium sp. TaxID=2053621 RepID=A0A2J6WZ69_9AQUI Taxonomy=Bacteria;Aquificae;Aquificae;Aquificales;Hydrogenothermaceae;Sulfurihydrogenibium;Sulfurihydrogenibium_sp.	23.7776	24.4676	23.5791	23.6968	23.6452	20.9608
-1.17898	0.783146	ExploCarb_3811S_S4_1066_length_6809_cov_820_5	ExploCarb_3811S_S4_1066_length_6809_cov_820_5 UniRef100_A0A2J6X2K8 Thiol peroxidase n=1 Tax=Sulfurihydrogenibium sp. TaxID=2053621 RepID=A0A2J6X2K8_9AQUI Taxonomy=Bacteria;Aquificae;Aquificae;Aquificales;Hydrogenothermaceae;Sulfurihydrogenibium;Sulfurihydrogenibium_sp.	28.0593	28.5779	27.8847	27.6847	27.6297	25.6705
-1.18501	1.31965	ExploCarb_3811S_S4_78_length_40808_cov_842_21	ExploCarb_3811S_S4_78_length_40808_cov_842_21 UniRef100_A0A2J6WYJ0 Hsp20/alpha crystallin family protein n=1 Tax=Sulfurihydrogenibium sp. TaxID=2053621 RepID=A0A2J6WYJ0_9AQUI Taxonomy=Bacteria;Aquificae;Aquificae;Aquificales;Hydrogenothermaceae;Sulfurihydrogenibium;Sulfurihydrogenibium_sp.	26.8908	27.132	25.9856	25.5247	25.8691	25.0596
-1.20374	1.24939	ExploCarb_3811S_S4_160_length_26857_cov_918_16	ExploCarb_3811S_S4_160_length_26857_cov_918_16 UniRef100_A0A2J6WZR8 Acetyl-CoA carboxylase biotin carboxylase subunit n=1 Tax=Sulfurihydrogenibium sp. TaxID=2053621 RepID=A0A2J6WZR8_9AQUI Taxonomy=Bacteria;Aquificae;Aquificae;Aquificales;Hydrogenothermaceae;Sulfurihydrogenibium;Sulfurihydrogenibium_sp.	25.6221	26.3376	24.9527	24.209	24.8563	24.2359
-1.26313	0.619247	ExploCarb_3811S_S4_160_length_26857_cov_918_20	ExploCarb_3811S_S4_160_length_26857_cov_918_20 UniRef100_A0A2J6WZX0 ATP citrate synthase n=1 Tax=Sulfurihydrogenibium sp. TaxID=2053621 RepID=A0A2J6WZX0_9AQUI Taxonomy=Bacteria;Aquificae;Aquificae;Aquificales;Hydrogenothermaceae;Sulfurihydrogenibium;Sulfurihydrogenibium_sp.	24.2869	25.506	24.5224	24.2447	24.4431	21.8381
-1.26725	0.433085	ExploCarb_3811S_S4_149_length_28551_cov_23_27	ExploCarb_3811S_S4_149_length_28551_cov_23_27 UniRef100_A0A2N7PJD4 Phosphate ABC transporter substrate-binding protein PstS (Fragment) n=1 Tax=Caldimicrobium thiodismutans TaxID=1653476 RepID=A0A2N7PJD4_9BACT Taxonomy=Bacteria;Thermodesulfobacteria;Thermodesulfobacteria;Thermodesulfobacteriales;Thermodesulfobacteriaceae;Caldimicrobium;Caldimicrobium_thiodismutans	24.9414	24.6584	23.9536	20.8177	24.562	24.3719
-1.27015	0.937124	ExploCarb_3811S_S4_282_length_18953_cov_907_12	ExploCarb_3811S_S4_282_length_18953_cov_907_12 UniRef100_B2VA10 Rhodanese domain protein n=1 Tax=Sulfurihydrogenibium sp. (strain YO3AOP1) TaxID=436114 RepID=B2VA10_SULSY Taxonomy=Bacteria;Aquificae;Aquificae;Aquificales;Hydrogenothermaceae;Sulfurihydrogenibium;Sulfurihydrogenibium_sp._YO3AOP1	27.0307	27.177	25.4611	24.8597	25.0945	25.904
-1.27374	1.36131	ExploCarb_3811S_S4_119_length_32504_cov_897_30	ExploCarb_3811S_S4_119_length_32504_cov_897_30 UniRef100_A0A2J6W9G5 Uncharacterized protein n=1 Tax=Sulfurihydrogenibium sp. TaxID=2053621 RepID=A0A2J6W9G5_9AQUI Taxonomy=Bacteria;Aquificae;Aquificae;Aquificales;Hydrogenothermaceae;Sulfurihydrogenibium;Sulfurihydrogenibium_sp.	24.7632	25.5188	24.7658	23.8994	24.2679	23.0593
-1.28222	0.925135	ExploCarb_3811S_S4_160_length_26857_cov_918_18	ExploCarb_3811S_S4_160_length_26857_cov_918_18 UniRef100_A0A2J6WZS0 Isocitrate dehydrogenase n=1 Tax=Sulfurihydrogenibium sp. TaxID=2053621 RepID=A0A2J6WZS0_9AQUI Taxonomy=Bacteria;Aquificae;Aquificae;Aquificales;Hydrogenothermaceae;Sulfurihydrogenibium;Sulfurihydrogenibium_sp.	23.2996	23.7234	23.2304	20.8845	22.647	22.8753
-1.31046	1.07238	ExploCarb_3811S_S4_551_length_12015_cov_838_5	ExploCarb_3811S_S4_551_length_12015_cov_838_5 UniRef100_A0A2J6WYW6 Oxaloacetate decarboxylase subunit alpha n=1 Tax=Sulfurihydrogenibium sp. TaxID=2053621 RepID=A0A2J6WYW6_9AQUI Taxonomy=Bacteria;Aquificae;Aquificae;Aquificales;Hydrogenothermaceae;Sulfurihydrogenibium;Sulfurihydrogenibium_sp.	29.1312	30.5117	29.1902	28.3752	28.8767	27.6499
-1.32477	0.682853	ExploCarb_3811S_S4_150_length_28491_cov_832_8	ExploCarb_3811S_S4_150_length_28491_cov_832_8 UniRef100_A0A2J6WZ64 Cysteine desulfurase NifS n=1 Tax=Sulfurihydrogenibium sp. TaxID=2053621 RepID=A0A2J6WZ64_9AQUI Taxonomy=Bacteria;Aquificae;Aquificae;Aquificales;Hydrogenothermaceae;Sulfurihydrogenibium;Sulfurihydrogenibium_sp.	22.5873	23.9061	21.4662	22.0022	20.2827	21.7004
-1.3493	1.40034	ExploCarb_3811S_S4_346_length_16836_cov_890_17	ExploCarb_3811S_S4_346_length_16836_cov_890_17 UniRef100_A0A2J6W736 Enolase n=1 Tax=Sulfurihydrogenibium sp. TaxID=2053621 RepID=A0A2J6W736_9AQUI Taxonomy=Bacteria;Aquificae;Aquificae;Aquificales;Hydrogenothermaceae;Sulfurihydrogenibium;Sulfurihydrogenibium_sp.	22.8135	23.148	22.6562	20.7043	21.735	22.1305
-1.36283	1.17465	ExploCarb_3811S_S4_2239_length_3465_cov_829_4	ExploCarb_3811S_S4_2239_length_3465_cov_829_4 UniRef100_A0A2J6X0X6 Ferredoxin n=1 Tax=Sulfurihydrogenibium sp. TaxID=2053621 RepID=A0A2J6X0X6_9AQUI Taxonomy=Bacteria;Aquificae;Aquificae;Aquificales;Hydrogenothermaceae;Sulfurihydrogenibium;Sulfurihydrogenibium_sp.	24.8411	24.8379	23.4238	23.3944	23.1428	22.4771
-1.37998	0.63587	ExploCarb_3811S_S4_52_length_51582_cov_103_43	ExploCarb_3811S_S4_52_length_51582_cov_103_43 UniRef100_A0A2N7Q237 Oxaloacetate decarboxylase subunit alpha n=1 Tax=Hydrogenobaculum sp. TaxID=2053560 RepID=A0A2N7Q237_9AQUI Taxonomy=Bacteria;Aquificae;Aquificae;Aquificales;Aquificaceae;Hydrogenobaculum;Hydrogenobaculum_sp.	25.0726	27.0756	25.0238	24.3855	25.5483	23.0983
-1.40867	0.563242	ExploCarb_3811S_S4_1428_length_5265_cov_777_3	ExploCarb_3811S_S4_1428_length_5265_cov_777_3 UniRef100_A0A2J6X1H6 Uncharacterized protein n=1 Tax=Sulfurihydrogenibium sp. TaxID=2053621 RepID=A0A2J6X1H6_9AQUI Taxonomy=Bacteria;Aquificae;Aquificae;Aquificales;Hydrogenothermaceae;Sulfurihydrogenibium;Sulfurihydrogenibium_sp.	24.397	26.0354	25.2523	24.6372	25.0001	21.8214
-1.41056	0.846948	ExploCarb_3811S_S4_62_length_46461_cov_804_34	ExploCarb_3811S_S4_62_length_46461_cov_804_34 UniRef100_A0A2J6WYM1 S-adenosylmethionine synthase n=1 Tax=Sulfurihydrogenibium sp. TaxID=2053621 RepID=A0A2J6WYM1_9AQUI Taxonomy=Bacteria;Aquificae;Aquificae;Aquificales;Hydrogenothermaceae;Sulfurihydrogenibium;Sulfurihydrogenibium_sp.	24.0189	24.6665	24.0527	23.1081	23.9664	21.4319
-1.43223	0.704288	ExploCarb_3811S_S4_551_length_12015_cov_838_1	ExploCarb_3811S_S4_551_length_12015_cov_838_1 UniRef100_A0A2J6WYQ8 Uncharacterized protein n=1 Tax=Sulfurihydrogenibium sp. TaxID=2053621 RepID=A0A2J6WYQ8_9AQUI Taxonomy=Bacteria;Aquificae;Aquificae;Aquificales;Hydrogenothermaceae;Sulfurihydrogenibium;Sulfurihydrogenibium_sp.	23.0847	23.7926	23.7846	20.4583	23.5385	22.3684
-1.43311	0.859735	ExploCarb_3811S_S4_346_length_16836_cov_890_7	ExploCarb_3811S_S4_346_length_16836_cov_890_7 UniRef100_A0A2J6X1P8 Nucleoside diphosphate kinase n=1 Tax=Sulfurihydrogenibium sp. TaxID=2053621 RepID=A0A2J6X1P8_9AQUI Taxonomy=Bacteria;Aquificae;Aquificae;Aquificales;Hydrogenothermaceae;Sulfurihydrogenibium;Sulfurihydrogenibium_sp.	22.9343	23.6477	22.6624	20.2272	22.1909	22.527
-1.46432	0.567912	ExploCarb_3811S_S4_2233_length_3477_cov_3_1	ExploCarb_3811S_S4_2233_length_3477_cov_3_1 UniRef100_D5X6B9 60 kDa chaperonin n=1 Tax=Thiomonas intermedia (strain K12) TaxID=75379 RepID=D5X6B9_THIK1 Taxonomy=Bacteria;Proteobacteria;Betaproteobacteria;Burkholderiales;Thiomonas;Thiomonas_intermedia;Thiomonas_intermedia_K12	25.3839	26.4844	25.998	25.7984	25.3718	22.3031
-1.47912	1.23035	ExploCarb_3811S_S4_132_length_30569_cov_828_8	ExploCarb_3811S_S4_132_length_30569_cov_828_8 UniRef100_A0A2J6WY73 UTP--glucose-1-phosphate uridylyltransferase n=1 Tax=Sulfurihydrogenibium sp. TaxID=2053621 RepID=A0A2J6WY73_9AQUI Taxonomy=Bacteria;Aquificae;Aquificae;Aquificales;Hydrogenothermaceae;Sulfurihydrogenibium;Sulfurihydrogenibium_sp.	21.925	23.7122	22.185	21.0171	21.0614	21.3064
-1.4923	1.77049	ExploCarb_3811S_S4_341_length_17015_cov_1056_12	ExploCarb_3811S_S4_341_length_17015_cov_1056_12 UniRef100_A0A2J6WZ11 Elongation factor Tu n=1 Tax=Sulfurihydrogenibium sp. TaxID=2053621 RepID=A0A2J6WZ11_9AQUI Taxonomy=Bacteria;Aquificae;Aquificae;Aquificales;Hydrogenothermaceae;Sulfurihydrogenibium;Sulfurihydrogenibium_sp.	25.7784	26.5681	25.4215	24.6021	24.5974	24.0915
-1.52525	1.0268	ExploCarb_3811S_S4_374_length_15744_cov_126_8	ExploCarb_3811S_S4_374_length_15744_cov_126_8 UniRef100_A0A2J6W7Z0 2-oxoglutarate decarboxylase n=1 Tax=Hydrogenobaculum sp. TaxID=2053560 RepID=A0A2J6W7Z0_9AQUI Taxonomy=Bacteria;Aquificae;Aquificae;Aquificales;Aquificaceae;Hydrogenobaculum;Hydrogenobaculum_sp.	28.7774	28.4069	26.5943	26.3402	26.7343	26.1284
-1.54471	0.98883	ExploCarb_3811S_S4_145_length_29082_cov_156_2	ExploCarb_3811S_S4_145_length_29082_cov_156_2 UniRef100_G7VGV5 LPXTG-motif cell wall anchor domain protein n=1 Tax=Pyrobaculum ferrireducens TaxID=1104324 RepID=G7VGV5_9CREN Taxonomy=Archaea;Crenarchaeota;Thermoprotei;Thermoproteales;Thermoproteaceae;Pyrobaculum;Pyrobaculum_ferrireducens	23.9611	24.5882	23.8469	21.6233	23.9371	22.2016
-1.56385	1.65606	ExploCarb_3811S_S4_580_length_11608_cov_1016_5	ExploCarb_3811S_S4_580_length_11608_cov_1016_5 UniRef100_A0A2J6X1A7 3-isopropylmalate dehydrogenase n=1 Tax=Sulfurihydrogenibium sp. TaxID=2053621 RepID=A0A2J6X1A7_9AQUI Taxonomy=Bacteria;Aquificae;Aquificae;Aquificales;Hydrogenothermaceae;Sulfurihydrogenibium;Sulfurihydrogenibium_sp.	23.0775	23.2849	22.4538	20.9634	22.072	21.0894
-1.59148	0.993622	ExploCarb_3811S_S4_734_length_9643_cov_881_9	ExploCarb_3811S_S4_734_length_9643_cov_881_9 UniRef100_A0A2J6X0T0 SCO family protein n=1 Tax=Sulfurihydrogenibium sp. TaxID=2053621 RepID=A0A2J6X0T0_9AQUI Taxonomy=Bacteria;Aquificae;Aquificae;Aquificales;Hydrogenothermaceae;Sulfurihydrogenibium;Sulfurihydrogenibium_sp.	24.5709	24.1033	22.1966	22.4085	21.9099	21.7778
-1.61371	0.879053	ExploCarb_3811S_S4_580_length_11608_cov_1016_9	ExploCarb_3811S_S4_580_length_11608_cov_1016_9 UniRef100_A0A2J6X1B2 Succinate--CoA ligase [ADP-forming] subunit beta n=1 Tax=Sulfurihydrogenibium sp. TaxID=2053621 RepID=A0A2J6X1B2_9AQUI Taxonomy=Bacteria;Aquificae;Aquificae;Aquificales;Hydrogenothermaceae;Sulfurihydrogenibium;Sulfurihydrogenibium_sp.	25.0492	25.9016	24.8178	24.2093	24.6341	22.084
-1.62332	0.907859	ExploCarb_3811S_S4_132_length_30569_cov_828_24	ExploCarb_3811S_S4_132_length_30569_cov_828_24 UniRef100_A0A2J6WZH0 Serine hydroxymethyltransferase n=1 Tax=Sulfurihydrogenibium sp. TaxID=2053621 RepID=A0A2J6WZH0_9AQUI Taxonomy=Bacteria;Aquificae;Aquificae;Aquificales;Hydrogenothermaceae;Sulfurihydrogenibium;Sulfurihydrogenibium_sp.	23.8845	23.8846	23.4287	20.479	23.0875	22.7612
-1.71117	1.50819	ExploCarb_3811S_S4_172_length_25138_cov_834_7	ExploCarb_3811S_S4_172_length_25138_cov_834_7 UniRef100_A0A2J6X091 10 kDa chaperonin n=1 Tax=Sulfurihydrogenibium sp. TaxID=2053621 RepID=A0A2J6X091_9AQUI Taxonomy=Bacteria;Aquificae;Aquificae;Aquificales;Hydrogenothermaceae;Sulfurihydrogenibium;Sulfurihydrogenibium_sp.	24.905	25.0044	24.5571	23.3705	23.8298	22.1327
-1.72658	0.931245	ExploCarb_3811S_S4_346_length_16836_cov_890_10	ExploCarb_3811S_S4_346_length_16836_cov_890_10 UniRef100_A0A2J6X1R7 Fructose-1,6-bisphosphatase class 1 n=1 Tax=Sulfurihydrogenibium sp. TaxID=2053621 RepID=A0A2J6X1R7_9AQUI Taxonomy=Bacteria;Aquificae;Aquificae;Aquificales;Hydrogenothermaceae;Sulfurihydrogenibium;Sulfurihydrogenibium_sp.	25.5161	25.9441	24.6552	24.0985	24.7102	22.127
-1.72749	1.15475	ExploCarb_3811S_S4_298_length_18394_cov_793_8	ExploCarb_3811S_S4_298_length_18394_cov_793_8 UniRef100_A0A2J6X2L4 2-oxoglutarate:ferredoxin oxidoreductase n=1 Tax=Sulfurihydrogenibium sp. TaxID=2053621 RepID=A0A2J6X2L4_9AQUI Taxonomy=Bacteria;Aquificae;Aquificae;Aquificales;Hydrogenothermaceae;Sulfurihydrogenibium;Sulfurihydrogenibium_sp.	24.6397	25.4064	25.0956	24.2907	23.6273	22.0412
-1.73308	1.07497	ExploCarb_3811S_S4_139_length_29573_cov_106_13	ExploCarb_3811S_S4_139_length_29573_cov_106_13 UniRef100_A0A2J6W661 Biotin carboxyl carrier protein of acetyl-CoA carboxylase n=1 Tax=Hydrogenobaculum sp. TaxID=2053560 RepID=A0A2J6W661_9AQUI Taxonomy=Bacteria;Aquificae;Aquificae;Aquificales;Aquificaceae;Hydrogenobaculum;Hydrogenobaculum_sp.	25.7908	26.3124	24.7043	24.0949	24.7625	22.7508
-1.7401	1.00177	ExploCarb_3811S_S4_1428_length_5265_cov_777_7	ExploCarb_3811S_S4_1428_length_5265_cov_777_7 UniRef100_A0A2J6X1E5 Iron-sulfur cluster assembly accessory protein n=1 Tax=Sulfurihydrogenibium sp. TaxID=2053621 RepID=A0A2J6X1E5_9AQUI Taxonomy=Bacteria;Aquificae;Aquificae;Aquificales;Hydrogenothermaceae;Sulfurihydrogenibium;Sulfurihydrogenibium_sp.	25.4184	25.966	25.2361	24.7384	24.4207	22.2413
-1.95061	0.697734	ExploCarb_3811S_S4_1216_length_6083_cov_860_3	ExploCarb_3811S_S4_1216_length_6083_cov_860_3 UniRef100_A0A2J6X2M9 Rhodanese-like domain-containing protein n=1 Tax=Sulfurihydrogenibium sp. TaxID=2053621 RepID=A0A2J6X2M9_9AQUI Taxonomy=Bacteria;Aquificae;Aquificae;Aquificales;Hydrogenothermaceae;Sulfurihydrogenibium;Sulfurihydrogenibium_sp.	25.4301	27.0423	26.7949	26.0974	25.1203	22.1977
-1.98658	1.50977	ExploCarb_3811S_S4_726_length_9695_cov_978_8	ExploCarb_3811S_S4_726_length_9695_cov_978_8 UniRef100_A0A2J6WZZ7 Biotin carboxyl carrier protein of acetyl-CoA carboxylase n=1 Tax=Sulfurihydrogenibium sp. TaxID=2053621 RepID=A0A2J6WZZ7_9AQUI Taxonomy=Bacteria;Aquificae;Aquificae;Aquificales;Hydrogenothermaceae;Sulfurihydrogenibium;Sulfurihydrogenibium_sp.	28.847	29.6584	28.1581	26.5929	27.7446	26.3662
-2.05716	0.92721	ExploCarb_3811S_S4_299_length_18341_cov_1018_3	ExploCarb_3811S_S4_299_length_18341_cov_1018_3 UniRef100_A0A2J6X169 Flavodoxin family protein n=1 Tax=Sulfurihydrogenibium sp. TaxID=2053621 RepID=A0A2J6X169_9AQUI Taxonomy=Bacteria;Aquificae;Aquificae;Aquificales;Hydrogenothermaceae;Sulfurihydrogenibium;Sulfurihydrogenibium_sp.	24.038	24.3237	24.4523	24.2402	20.8828	21.5195
-2.25005	1.66089	ExploCarb_3811S_S4_160_length_26857_cov_918_15	ExploCarb_3811S_S4_160_length_26857_cov_918_15 UniRef100_A0A2J6WZX2 2-oxoglutarate decarboxylase n=1 Tax=Sulfurihydrogenibium sp. TaxID=2053621 RepID=A0A2J6WZX2_9AQUI Taxonomy=Bacteria;Aquificae;Aquificae;Aquificales;Hydrogenothermaceae;Sulfurihydrogenibium;Sulfurihydrogenibium_sp.	30.3782	31.4334	29.8897	27.7275	29.1207	28.103
-2.74076	1.83684	ExploCarb_3811S_S4_43_length_56084_cov_61_2	ExploCarb_3811S_S4_43_length_56084_cov_61_2 UniRef100_Q8J2Z3 Acetyl/propionyl-CoA carboxylase n=3 Tax=Metallosphaera TaxID=41980 RepID=Q8J2Z3_9CREN Taxonomy=Archaea;Crenarchaeota;Thermoprotei;Sulfolobales;Sulfolobaceae;Metallosphaera	24.687	26.1076	24.1753	21.628	22.7415	22.3782
-2.74279	0.802814	ExploCarb_3811S_S4_4_length_156727_cov_23_135	ExploCarb_3811S_S4_4_length_156727_cov_23_135 UniRef100_A0A2N7PIH1 ATP synthase subunit alpha n=1 Tax=Caldimicrobium thiodismutans TaxID=1653476 RepID=A0A2N7PIH1_9BACT Taxonomy=Bacteria;Thermodesulfobacteria;Thermodesulfobacteria;Thermodesulfobacteriales;Thermodesulfobacteriaceae;Caldimicrobium;Caldimicrobium_thiodismutans	25.5874	25.1416	25.3926	25.5209	20.1043	22.268
-2.92554	1.24508	ExploCarb_3811S_S4_62_length_46461_cov_804_36	ExploCarb_3811S_S4_62_length_46461_cov_804_36 UniRef100_UPI00048C581C hypothetical protein n=1 Tax=Sulfurihydrogenibium subterraneum TaxID=171121 RepID=UPI00048C581C Taxonomy=Bacteria;Aquificae;Aquificae;Aquificales;Hydrogenothermaceae;Sulfurihydrogenibium;Sulfurihydrogenibium_subterraneum	26.3903	25.9521	25.3105	22.042	21.7661	25.0682
-3.74436	0.626315	ExploCarb_3811S_S4_8054_length_1149_cov_9_1	ExploCarb_3811S_S4_8054_length_1149_cov_9_1 NO ANNOTATION	27.28	28.0536	26.8994	21.3903	20.6233	28.9864

## Sheet: filtered data KAM3808
DMSO			FP-alkyne
1	2	3	4	5	6	Unique peptides	Unique sequence coverage [%]	Mol. weight [kDa]	Score	Intensity	MS/MS count	Majority protein IDs	UniRef100 annotation
26.5862	NaN	NaN	NaN	NaN	27.2472	4	25.6	14.57	98.627	307550000	12	ExploCarb_3808S_S2_1_length_789533_cov_14_326	ExploCarb_3808S_S2_1_length_789533_cov_14_326 UniRef100_A0A3N0ZDI5 Uncharacterized protein n=1 Tax=Bacteroidetes/Chlorobi group bacterium Naka2016 TaxID=2382229 RepID=A0A3N0ZDI5_9BACT Taxonomy=Bacteria;Bacteroidetes/Chlorobi_group_bacterium_Naka2016
24.7511	24.4473	24.895	24.3683	NaN	26.0317	5	22.9	31.946	29.681	246480000	8	ExploCarb_3808S_S2_1_length_789533_cov_14_327	ExploCarb_3808S_S2_1_length_789533_cov_14_327 UniRef100_A0A3N0ZDE9 LysM peptidoglycan-binding domain-containing protein n=1 Tax=Bacteroidetes/Chlorobi group bacterium Naka2016 TaxID=2382229 RepID=A0A3N0ZDE9_9BACT Taxonomy=Bacteria;Bacteroidetes/Chlorobi_group_bacterium_Naka2016
NaN	NaN	NaN	23.3589	NaN	24.1211	2	2.8	79.815	11.551	54003000	2	ExploCarb_3808S_S2_1_length_789533_cov_14_33	ExploCarb_3808S_S2_1_length_789533_cov_14_33 UniRef100_A0A3N0ZIR7 T9SS C-terminal target domain-containing protein n=1 Tax=Bacteroidetes/Chlorobi group bacterium Naka2016 TaxID=2382229 RepID=A0A3N0ZIR7_9BACT Taxonomy=Bacteria;Bacteroidetes/Chlorobi_group_bacterium_Naka2016
24.9279	23.9774	NaN	22.7089	21.9363	25.531	4	24.4	26.758	25.356	309740000	11	ExploCarb_3808S_S2_1_length_789533_cov_14_366	ExploCarb_3808S_S2_1_length_789533_cov_14_366 UniRef100_A0A3N0ZFY2 PspA/IM30 family protein n=1 Tax=Bacteroidetes/Chlorobi group bacterium Naka2016 TaxID=2382229 RepID=A0A3N0ZFY2_9BACT Taxonomy=Bacteria;Bacteroidetes/Chlorobi_group_bacterium_Naka2016
NaN	NaN	NaN	25.5834	NaN	25.587	3	7.5	51.887	18.432	314860000	3	ExploCarb_3808S_S2_1_length_789533_cov_14_465	ExploCarb_3808S_S2_1_length_789533_cov_14_465 UniRef100_A0A3N0ZF68 SusD/RagB family nutrient-binding outer membrane lipoprotein n=1 Tax=Bacteroidetes/Chlorobi group bacterium Naka2016 TaxID=2382229 RepID=A0A3N0ZF68_9BACT Taxonomy=Bacteria;Bacteroidetes/Chlorobi_group_bacterium_Naka2016
25.7583	25.1136	25.3002	26.0884	25.1189	25.9986	11	14.2	120.47	74.838	1085000000	36	ExploCarb_3808S_S2_1_length_789533_cov_14_466	ExploCarb_3808S_S2_1_length_789533_cov_14_466 UniRef100_A0A3N0ZFF0 SusC/RagA family TonB-linked outer membrane protein n=1 Tax=Bacteroidetes/Chlorobi group bacterium Naka2016 TaxID=2382229 RepID=A0A3N0ZFF0_9BACT Taxonomy=Bacteria;Bacteroidetes/Chlorobi_group_bacterium_Naka2016
NaN	NaN	NaN	24.5532	NaN	25.9755	4	12.5	41.982	24.86	156760000	7	ExploCarb_3808S_S2_1_length_789533_cov_14_559	ExploCarb_3808S_S2_1_length_789533_cov_14_559 UniRef100_A0A3N0ZEA9 S8 family peptidase n=1 Tax=Bacteroidetes/Chlorobi group bacterium Naka2016 TaxID=2382229 RepID=A0A3N0ZEA9_9BACT Taxonomy=Bacteria;Bacteroidetes/Chlorobi_group_bacterium_Naka2016
25.871	24.9632	NaN	NaN	NaN	25.7221	2	14.1	11.554	14.155	183740000	6	ExploCarb_3808S_S2_1_length_789533_cov_14_81	ExploCarb_3808S_S2_1_length_789533_cov_14_81 UniRef100_A0A3N0ZMQ9 RNA-binding protein n=1 Tax=Bacteroidetes/Chlorobi group bacterium MS-B_bin-24 TaxID=2382228 RepID=A0A3N0ZMQ9_9BACT Taxonomy=Bacteria;Bacteroidetes/Chlorobi_group_bacterium_MS-B_bin-24
28.254	27.0428	NaN	NaN	NaN	28.1918	7	44.9	21.16	293.15	1768700000	21	ExploCarb_3808S_S2_10035_length_1889_cov_2_1	ExploCarb_3808S_S2_10035_length_1889_cov_2_1 UniRef100_B8G461 Ribosome-recycling factor n=2 Tax=Chloroflexi TaxID=200795 RepID=RRF_CHLAD Taxonomy=Bacteria;Chloroflexi
NaN	25.3419	NaN	23.7552	24.9326	26.2652	5	29.6	28.256	315.01	377370000	14	ExploCarb_3808S_S2_1008_length_14999_cov_3_10	ExploCarb_3808S_S2_1008_length_14999_cov_3_10 UniRef100_A0A2A2RF59 Flagellin n=1 Tax=Pedosphaera sp. Tous-C6FEB TaxID=1982324 RepID=A0A2A2RF59_9BACT Taxonomy=Bacteria;Verrucomicrobia;Verrucomicrobiae;Verrucomicrobiales;Verrucomicrobia_subdivision_3;Pedosphaera;Pedosphaera_sp._Tous-C6FEB
NaN	NaN	24.72	24.5827	24.4814	NaN	4	22.6	28.699	38.239	185300000	10	ExploCarb_3808S_S2_10095_length_1877_cov_4_1	ExploCarb_3808S_S2_10095_length_1877_cov_4_1 UniRef100_W0JFJ6 Electron transfer flavoprotein subunit beta n=1 Tax=Desulfurella acetivorans A63 TaxID=694431 RepID=W0JFJ6_DESAE Taxonomy=Bacteria;Proteobacteria;Deltaproteobacteria;Desulfurellales;Desulfurellaceae;Desulfurella;Desulfurella_acetivorans;Desulfurella_acetivorans_A63
NaN	23.628	23.7657	24.5093	24.6488	NaN	3	18.2	32.949	23.279	109950000	7	ExploCarb_3808S_S2_10095_length_1877_cov_4_2	ExploCarb_3808S_S2_10095_length_1877_cov_4_2 UniRef100_W0JJZ0 Electron transfer flavoprotein subunit alpha n=1 Tax=Desulfurella acetivorans A63 TaxID=694431 RepID=W0JJZ0_DESAE Taxonomy=Bacteria;Proteobacteria;Deltaproteobacteria;Desulfurellales;Desulfurellaceae;Desulfurella;Desulfurella_acetivorans;Desulfurella_acetivorans_A63
24.7414	25.1211	25.9497	25.9021	24.8633	25.4543	9	27.3	60.467	80.793	619060000	29	ExploCarb_3808S_S2_10161_length_1867_cov_3_1	ExploCarb_3808S_S2_10161_length_1867_cov_3_1 UniRef100_A0A2V5MTX9 Uncharacterized protein n=1 Tax=Verrucomicrobia bacterium TaxID=2026799 RepID=A0A2V5MTX9_9BACT Taxonomy=Bacteria;Verrucomicrobia;Verrucomicrobia_bacterium
NaN	NaN	26.3713	26.1783	25.7423	NaN	3	7.2	69.394	19.836	324030000	7	ExploCarb_3808S_S2_10180_length_1864_cov_46_1	ExploCarb_3808S_S2_10180_length_1864_cov_46_1 UniRef100_A0A3R7A5E4 BIG2 domain-containing protein n=1 Tax=ANME-2 cluster archaeon TaxID=2056317 RepID=A0A3R7A5E4_9EURY Taxonomy=Archaea;Euryarchaeota;Methanomicrobia;Methanosarcinales;ANME-2_cluster_archaeon
25.6541	25.2333	24.4022	25.1809	24.9063	27.4407	3	44.8	10.452	117.76	546430000	18	ExploCarb_3808S_S2_10225_length_1857_cov_2_1	ExploCarb_3808S_S2_10225_length_1857_cov_2_1 UniRef100_A0A0T5XET5 DNA-binding protein HU-beta n=1 Tax=Acetomicrobium hydrogeniformans ATCC BAA-1850 TaxID=592015 RepID=A0A0T5XET5_9BACT Taxonomy=Bacteria;Synergistetes;Synergistia;Synergistales;Synergistaceae;Acetomicrobium;Acetomicrobium_hydrogeniformans;Acetomicrobium_hydrogeniformans_ATCC_BAA-1850
NaN	NaN	NaN	23.9427	23.7857	NaN	3	12.5	58.544	36.485	63320000	5	ExploCarb_3808S_S2_10242_length_1854_cov_3_1	ExploCarb_3808S_S2_10242_length_1854_cov_3_1 UniRef100_UPI0006907051 hypothetical protein n=1 Tax=Thermus scotoductus TaxID=37636 RepID=UPI0006907051 Taxonomy=Bacteria;Deinococcus-Thermus;Deinococci;Thermales;Thermaceae;Thermus;Thermus_scotoductus
26.9563	25.7915	25.0848	25.2613	NaN	27.6301	5	38.9	18.118	93.479	680870000	13	ExploCarb_3808S_S2_1025_length_14781_cov_63_2	ExploCarb_3808S_S2_1025_length_14781_cov_63_2 UniRef100_A0A2N7PK25 Universal stress protein n=1 Tax=Caldimicrobium thiodismutans TaxID=1653476 RepID=A0A2N7PK25_9BACT Taxonomy=Bacteria;Thermodesulfobacteria;Thermodesulfobacteria;Thermodesulfobacteriales;Thermodesulfobacteriaceae;Caldimicrobium;Caldimicrobium_thiodismutans
24.2439	23.942	NaN	NaN	NaN	23.1368	2	6	50.782	12.579	98458000	8	ExploCarb_3808S_S2_1039_length_14661_cov_48_7	ExploCarb_3808S_S2_1039_length_14661_cov_48_7 UniRef100_A0A2J6WZE8 ATP-dependent protease ATPase subunit HslU n=1 Tax=Sulfurihydrogenibium sp. TaxID=2053621 RepID=A0A2J6WZE8_9AQUI Taxonomy=Bacteria;Aquificae;Aquificae;Aquificales;Hydrogenothermaceae;Sulfurihydrogenibium;Sulfurihydrogenibium_sp.
NaN	NaN	NaN	26.5188	26.9281	24.7216	5	14.4	66.736	42.64	433200000	12	ExploCarb_3808S_S2_10394_length_1832_cov_227_1	ExploCarb_3808S_S2_10394_length_1832_cov_227_1 UniRef100_A0A2J6WTQ4 Peptidase_S8 domain-containing protein (Fragment) n=1 Tax=Aciduliprofundum sp. TaxID=2060325 RepID=A0A2J6WTQ4_9EURY Taxonomy=Archaea;Euryarchaeota;Aciduliprofundum;Aciduliprofundum_sp.
NaN	NaN	25.5667	NaN	25.39	NaN	2	15.7	11.282	20.826	205930000	5	ExploCarb_3808S_S2_10408_length_1831_cov_2_3	ExploCarb_3808S_S2_10408_length_1831_cov_2_3 UniRef100_W0JK36 Transcriptional regulator n=3 Tax=Desulfurella TaxID=33001 RepID=W0JK36_DESAE Taxonomy=Bacteria;Proteobacteria;Deltaproteobacteria;Desulfurellales;Desulfurellaceae;Desulfurella
31.6837	31.3267	29.3981	29.3536	29.0056	32.258	5	60.7	9.6089	92.094	20120000000	40	ExploCarb_3808S_S2_1061_length_14410_cov_57_1	ExploCarb_3808S_S2_1061_length_14410_cov_57_1 UniRef100_A0A2N7PLI9 Cold-shock protein n=1 Tax=Caldimicrobium thiodismutans TaxID=1653476 RepID=A0A2N7PLI9_9BACT Taxonomy=Bacteria;Thermodesulfobacteria;Thermodesulfobacteria;Thermodesulfobacteriales;Thermodesulfobacteriaceae;Caldimicrobium;Caldimicrobium_thiodismutans
25.5975	25.5996	24.8531	25.8336	24.6897	26.4134	4	17.8	25.425	26.65	489320000	15	ExploCarb_3808S_S2_1061_length_14410_cov_57_13	ExploCarb_3808S_S2_1061_length_14410_cov_57_13 UniRef100_A0A2N7PLI4 Uncharacterized protein n=1 Tax=Caldimicrobium thiodismutans TaxID=1653476 RepID=A0A2N7PLI4_9BACT Taxonomy=Bacteria;Thermodesulfobacteria;Thermodesulfobacteria;Thermodesulfobacteriales;Thermodesulfobacteriaceae;Caldimicrobium;Caldimicrobium_thiodismutans
NaN	23.4546	NaN	22.8497	NaN	22.8153	3	23.3	23.499	17.973	49605000	5	ExploCarb_3808S_S2_1064_length_14370_cov_52_14	ExploCarb_3808S_S2_1064_length_14370_cov_52_14 UniRef100_A0A2J6W5P4 Isoprenoid biosynthesis protein ElbB n=1 Tax=Sulfurihydrogenibium sp. TaxID=2053621 RepID=A0A2J6W5P4_9AQUI Taxonomy=Bacteria;Aquificae;Aquificae;Aquificales;Hydrogenothermaceae;Sulfurihydrogenibium;Sulfurihydrogenibium_sp.
26.0681	25.9694	24.12	23.5713	22.6678	23.7308	9	20.6	65.106	54.96	519840000	24	ExploCarb_3808S_S2_1064_length_14370_cov_52_8	ExploCarb_3808S_S2_1064_length_14370_cov_52_8 UniRef100_A0A2J6X0H6 30S ribosomal protein S1 n=1 Tax=Sulfurihydrogenibium sp. TaxID=2053621 RepID=A0A2J6X0H6_9AQUI Taxonomy=Bacteria;Aquificae;Aquificae;Aquificales;Hydrogenothermaceae;Sulfurihydrogenibium;Sulfurihydrogenibium_sp.
24.1452	NaN	NaN	NaN	NaN	24.7224	3	11.5	36.61	19.364	66062000	3	ExploCarb_3808S_S2_10664_length_1788_cov_1_2	ExploCarb_3808S_S2_10664_length_1788_cov_1_2 UniRef100_A0A2J6WRU0 Uncharacterized protein n=1 Tax=Chloroflexus aggregans TaxID=152260 RepID=A0A2J6WRU0_9CHLR Taxonomy=Bacteria;Chloroflexi;Chloroflexia;Chloroflexales;Chloroflexaceae;Chloroflexus;Chloroflexus_aggregans
26.5631	26.0726	NaN	23.5758	24.0049	25.3426	3	22.9	19.06	71.938	720780000	15	ExploCarb_3808S_S2_1076_length_14229_cov_52_4	ExploCarb_3808S_S2_1076_length_14229_cov_52_4 UniRef100_A0A2J6W5M2 Molecular chaperone Skp n=1 Tax=Sulfurihydrogenibium sp. TaxID=2053621 RepID=A0A2J6W5M2_9AQUI Taxonomy=Bacteria;Aquificae;Aquificae;Aquificales;Hydrogenothermaceae;Sulfurihydrogenibium;Sulfurihydrogenibium_sp.
NaN	22.3885	22.367	22.514	22.5962	NaN	4	8	89.95	23.765	57075000	5	ExploCarb_3808S_S2_1076_length_14229_cov_52_5	ExploCarb_3808S_S2_1076_length_14229_cov_52_5 UniRef100_A0A2J6X261 Outer membrane protein assembly factor BamA n=1 Tax=Sulfurihydrogenibium sp. TaxID=2053621 RepID=A0A2J6X261_9AQUI Taxonomy=Bacteria;Aquificae;Aquificae;Aquificales;Hydrogenothermaceae;Sulfurihydrogenibium;Sulfurihydrogenibium_sp.
22.288	22.8827	22.4021	23.3002	NaN	21.9493	2	3.8	92.079	12.538	57287000	8	ExploCarb_3808S_S2_1076_length_14229_cov_52_6	ExploCarb_3808S_S2_1076_length_14229_cov_52_6 UniRef100_A0A2J6X277 ATP-dependent Clp protease ATP-binding subunit ClpC n=1 Tax=Sulfurihydrogenibium sp. TaxID=2053621 RepID=A0A2J6X277_9AQUI Taxonomy=Bacteria;Aquificae;Aquificae;Aquificales;Hydrogenothermaceae;Sulfurihydrogenibium;Sulfurihydrogenibium_sp.
NaN	NaN	24.893	24.977	24.7261	NaN	5	18.4	31.835	30.119	178460000	8	ExploCarb_3808S_S2_10888_length_1757_cov_2_2	ExploCarb_3808S_S2_10888_length_1757_cov_2_2 UniRef100_A0A2N7PY24 4-hydroxy-tetrahydrodipicolinate synthase n=1 Tax=Desulfurella sp. TaxID=1962857 RepID=A0A2N7PY24_9DELT Taxonomy=Bacteria;Proteobacteria;Deltaproteobacteria;Desulfurellales;Desulfurellaceae;Desulfurella;Desulfurella_sp.
25.2196	25.1568	22.1581	NaN	NaN	25.9958	3	26.9	15.379	18.576	413060000	9	ExploCarb_3808S_S2_10962_length_1747_cov_1_2	ExploCarb_3808S_S2_10962_length_1747_cov_1_2 UniRef100_A0A2J6X3D1 Serine protein kinase n=1 Tax=Chloroflexus aggregans TaxID=152260 RepID=A0A2J6X3D1_9CHLR Taxonomy=Bacteria;Chloroflexi;Chloroflexia;Chloroflexales;Chloroflexaceae;Chloroflexus;Chloroflexus_aggregans
NaN	NaN	NaN	25.6301	25.1317	NaN	3	9.5	44.493	22.047	204500000	7	ExploCarb_3808S_S2_110_length_66265_cov_176_57	ExploCarb_3808S_S2_110_length_66265_cov_176_57 UniRef100_A0A2J6WES6 YgeY family selenium metabolism-linked hydrolase n=1 Tax=Caldisericum exile TaxID=693075 RepID=A0A2J6WES6_9BACT Taxonomy=Bacteria;Caldiserica;Caldisericia;Caldisericales;Caldisericaceae;Caldisericum;Caldisericum_exile
NaN	23.4394	25.3039	24.3881	24.8633	NaN	5	23.3	39.484	72.479	234220000	12	ExploCarb_3808S_S2_110_length_66265_cov_176_58	ExploCarb_3808S_S2_110_length_66265_cov_176_58 UniRef100_A0A2J6WEY6 Carbamate kinase n=1 Tax=Caldisericum exile TaxID=693075 RepID=A0A2J6WEY6_9BACT Taxonomy=Bacteria;Caldiserica;Caldisericia;Caldisericales;Caldisericaceae;Caldisericum;Caldisericum_exile
NaN	NaN	23.5256	23.2593	NaN	NaN	3	13.4	35.272	19.931	43357000	5	ExploCarb_3808S_S2_110_length_66265_cov_176_66	ExploCarb_3808S_S2_110_length_66265_cov_176_66 UniRef100_A0A2J6WEU6 Ribose-phosphate pyrophosphokinase n=1 Tax=Caldisericum exile TaxID=693075 RepID=A0A2J6WEU6_9BACT Taxonomy=Bacteria;Caldiserica;Caldisericia;Caldisericales;Caldisericaceae;Caldisericum;Caldisericum_exile
26.1679	26.2983	25.2441	24.658	24.48	25.0005	4	38.9	16.968	27.277	664310000	17	ExploCarb_3808S_S2_1100_length_13887_cov_49_1	ExploCarb_3808S_S2_1100_length_13887_cov_49_1 UniRef100_A0A2J6WYH1 Translation initiation factor IF-3 n=1 Tax=Sulfurihydrogenibium sp. TaxID=2053621 RepID=A0A2J6WYH1_9AQUI Taxonomy=Bacteria;Aquificae;Aquificae;Aquificales;Hydrogenothermaceae;Sulfurihydrogenibium;Sulfurihydrogenibium_sp.
24.4741	24.7243	22.9326	23.6426	23.3687	23.497	3	25.7	24.11	21.644	153990000	9	ExploCarb_3808S_S2_1107_length_13811_cov_43_10	ExploCarb_3808S_S2_1107_length_13811_cov_43_10 UniRef100_A0A2J6X2G0 Probable transaldolase n=1 Tax=Sulfurihydrogenibium sp. TaxID=2053621 RepID=A0A2J6X2G0_9AQUI Taxonomy=Bacteria;Aquificae;Aquificae;Aquificales;Hydrogenothermaceae;Sulfurihydrogenibium;Sulfurihydrogenibium_sp.
24.5532	25.988	23.7503	23.8874	23.649	25.0753	4	33.1	16.871	248.94	330090000	20	ExploCarb_3808S_S2_1107_length_13811_cov_43_3	ExploCarb_3808S_S2_1107_length_13811_cov_43_3 UniRef100_A0A2J6W9K2 Glutamyl-tRNA amidotransferase n=1 Tax=Sulfurihydrogenibium sp. TaxID=2053621 RepID=A0A2J6W9K2_9AQUI Taxonomy=Bacteria;Aquificae;Aquificae;Aquificales;Hydrogenothermaceae;Sulfurihydrogenibium;Sulfurihydrogenibium_sp.
NaN	23.6094	23.4423	23.7159	23.7157	NaN	2	10.6	34.052	12.691	75608000	7	ExploCarb_3808S_S2_1107_length_13811_cov_43_5	ExploCarb_3808S_S2_1107_length_13811_cov_43_5 UniRef100_A0A2J6W6Y6 Branched-chain-amino-acid aminotransferase n=1 Tax=Sulfurihydrogenibium sp. TaxID=2053621 RepID=A0A2J6W6Y6_9AQUI Taxonomy=Bacteria;Aquificae;Aquificae;Aquificales;Hydrogenothermaceae;Sulfurihydrogenibium;Sulfurihydrogenibium_sp.
26.5979	27.9674	29.2	28.4623	28.8549	27.6007	3	32.2	6.859	22.046	3119200000	14	ExploCarb_3808S_S2_11082_length_1730_cov_1_3	ExploCarb_3808S_S2_11082_length_1730_cov_1_3 UniRef100_W0JIJ5 Biotin carboxyl carrier protein of acetyl-CoA carboxylase n=3 Tax=Bacteria TaxID=2 RepID=W0JIJ5_DESAE Taxonomy=Bacteria
25.9789	26.033	NaN	25.0941	25.2386	26.5612	2	15	12.601	14.926	507500000	4	ExploCarb_3808S_S2_11083_length_1730_cov_1_1	ExploCarb_3808S_S2_11083_length_1730_cov_1_1 UniRef100_A0A1M4VX56 Elongation factor Tu n=1 Tax=Desulfacinum infernum DSM 9756 TaxID=1121391 RepID=A0A1M4VX56_9DELT Taxonomy=Bacteria;Proteobacteria;Deltaproteobacteria;Syntrophobacterales;Syntrophobacteraceae;Desulfacinum;Desulfacinum_infernum;Desulfacinum_infernum_DSM_9756
NaN	NaN	23.8866	24.4096	24.1295	NaN	2	25	15.479	24.227	109990000	5	ExploCarb_3808S_S2_11187_length_1718_cov_3_1	ExploCarb_3808S_S2_11187_length_1718_cov_3_1 UniRef100_W0JE73 Succinate--CoA ligase [ADP-forming] subunit beta n=3 Tax=Desulfurella TaxID=33001 RepID=W0JE73_DESAE Taxonomy=Bacteria;Proteobacteria;Deltaproteobacteria;Desulfurellales;Desulfurellaceae;Desulfurella
NaN	NaN	22.1495	22.5967	22.6855	NaN	2	13.5	31.442	14.39	35453000	6	ExploCarb_3808S_S2_11187_length_1718_cov_3_2	ExploCarb_3808S_S2_11187_length_1718_cov_3_2 UniRef100_W0JI53 Succinate--CoA ligase [ADP-forming] subunit alpha n=1 Tax=Desulfurella acetivorans A63 TaxID=694431 RepID=W0JI53_DESAE Taxonomy=Bacteria;Proteobacteria;Deltaproteobacteria;Desulfurellales;Desulfurellaceae;Desulfurella;Desulfurella_acetivorans;Desulfurella_acetivorans_A63
NaN	NaN	20.8945	21.1648	21.1014	NaN	2	8.9	33.642	13.375	17899000	6	ExploCarb_3808S_S2_1128_length_13619_cov_3_11	ExploCarb_3808S_S2_1128_length_13619_cov_3_11 UniRef100_A0A2H5ZIQ9 Electron transfer flavoprotein subunit alpha n=1 Tax=bacterium HR30 TaxID=2035425 RepID=A0A2H5ZIQ9_9BACT Taxonomy=Bacteria;bacterium_HR30
NaN	23.2932	23.8295	23.9998	23.8123	NaN	3	17.2	27.407	19.16	100410000	7	ExploCarb_3808S_S2_1128_length_13619_cov_3_12	ExploCarb_3808S_S2_1128_length_13619_cov_3_12 UniRef100_A0A3M1D949 Electron transfer flavoprotein subunit beta/FixA family protein n=1 Tax=Deltaproteobacteria bacterium TaxID=2026735 RepID=A0A3M1D949_9DELT Taxonomy=Bacteria;Proteobacteria;Deltaproteobacteria;Deltaproteobacteria_bacterium
24.4904	24.1537	NaN	NaN	NaN	25.5657	2	12.2	23.715	13.643	99798000	3	ExploCarb_3808S_S2_11331_length_1699_cov_2_1	ExploCarb_3808S_S2_11331_length_1699_cov_2_1 UniRef100_A0A1I4VM75 Adenylate kinase n=1 Tax=Thermodesulforhabdus norvegica TaxID=39841 RepID=A0A1I4VM75_9DELT Taxonomy=Bacteria;Proteobacteria;Deltaproteobacteria;Syntrophobacterales;Syntrophobacteraceae;Thermodesulforhabdus;Thermodesulforhabdus_norvegica
NaN	NaN	NaN	26.9867	27.7117	25.8536	4	35.9	18.971	323.31	836420000	15	ExploCarb_3808S_S2_11431_length_1686_cov_1_1	ExploCarb_3808S_S2_11431_length_1686_cov_1_1 UniRef100_W0JK83 Flagellin n=1 Tax=Desulfurella acetivorans A63 TaxID=694431 RepID=W0JK83_DESAE Taxonomy=Bacteria;Proteobacteria;Deltaproteobacteria;Desulfurellales;Desulfurellaceae;Desulfurella;Desulfurella_acetivorans;Desulfurella_acetivorans_A63
27.7327	28.0374	27.47	28.186	27.8418	26.885	6	26.9	33.087	59.635	5277600000	35	ExploCarb_3808S_S2_1149_length_13446_cov_34_1	ExploCarb_3808S_S2_1149_length_13446_cov_34_1 UniRef100_B2VA10 Rhodanese domain protein n=1 Tax=Sulfurihydrogenibium sp. (strain YO3AOP1) TaxID=436114 RepID=B2VA10_SULSY Taxonomy=Bacteria;Aquificae;Aquificae;Aquificales;Hydrogenothermaceae;Sulfurihydrogenibium;Sulfurihydrogenibium_sp._YO3AOP1
21.9194	22.825	22.6098	22.7752	21.7665	21.9887	6	9.3	109.37	37.545	102420000	15	ExploCarb_3808S_S2_1149_length_13446_cov_34_5	ExploCarb_3808S_S2_1149_length_13446_cov_34_5 UniRef100_UPI0004908F49 molybdopterin-dependent oxidoreductase n=1 Tax=Sulfurihydrogenibium subterraneum TaxID=171121 RepID=UPI0004908F49 Taxonomy=Bacteria;Aquificae;Aquificae;Aquificales;Hydrogenothermaceae;Sulfurihydrogenibium;Sulfurihydrogenibium_subterraneum
22.7373	22.3476	NaN	NaN	NaN	24.6117	2	15.5	21.898	13.971	52986000	3	ExploCarb_3808S_S2_11595_length_1665_cov_1_3	ExploCarb_3808S_S2_11595_length_1665_cov_1_3 UniRef100_A0A2J6X8K9 Guanylate kinase n=1 Tax=Chloroflexus aggregans TaxID=152260 RepID=A0A2J6X8K9_9CHLR Taxonomy=Bacteria;Chloroflexi;Chloroflexia;Chloroflexales;Chloroflexaceae;Chloroflexus;Chloroflexus_aggregans
NaN	23.0146	25.2366	24.0399	23.9742	NaN	5	18.1	47.509	36.818	190720000	8	ExploCarb_3808S_S2_11641_length_1657_cov_3_1	ExploCarb_3808S_S2_11641_length_1657_cov_3_1 UniRef100_A0A0U5BYF3 Uncharacterized protein n=1 Tax=Caldimicrobium thiodismutans TaxID=1653476 RepID=A0A0U5BYF3_9BACT Taxonomy=Bacteria;Thermodesulfobacteria;Thermodesulfobacteria;Thermodesulfobacteriales;Thermodesulfobacteriaceae;Caldimicrobium;Caldimicrobium_thiodismutans
25.7529	26.3279	26.7133	27.6272	27.4528	25.9292	4	15.3	41.364	36.485	866760000	15	ExploCarb_3808S_S2_1171_length_13324_cov_182_6	ExploCarb_3808S_S2_1171_length_13324_cov_182_6 UniRef100_I0GLD3 ABC transporter substrate binding protein n=2 Tax=Caldisericum exile TaxID=693075 RepID=I0GLD3_CALEA Taxonomy=Bacteria;Caldiserica;Caldisericia;Caldisericales;Caldisericaceae;Caldisericum;Caldisericum_exile
NaN	NaN	25.038	25.3767	24.9142	NaN	4	26.6	21.942	28.913	180850000	6	ExploCarb_3808S_S2_11726_length_1647_cov_2_1	ExploCarb_3808S_S2_11726_length_1647_cov_2_1 UniRef100_A0A172T3M8 Peptide ABC transporter substrate-binding protein n=1 Tax=Fervidobacterium pennivorans TaxID=93466 RepID=A0A172T3M8_FERPE Taxonomy=Bacteria;Thermotogae;Thermotogae;Thermotogales;Fervidobacteriaceae;Fervidobacterium;Fervidobacterium_pennivorans
NaN	NaN	24.1088	24.7558	NaN	NaN	3	11.9	41.409	31.079	129240000	10	ExploCarb_3808S_S2_11726_length_1647_cov_2_2	ExploCarb_3808S_S2_11726_length_1647_cov_2_2 UniRef100_A7HNC4 Extracellular solute-binding protein family 5 n=1 Tax=Fervidobacterium nodosum (strain ATCC 35602 / DSM 5306 / Rt17-B1) TaxID=381764 RepID=A7HNC4_FERNB Taxonomy=Bacteria;Thermotogae;Thermotogae;Thermotogales;Fervidobacteriaceae;Fervidobacterium;Fervidobacterium_nodosum;Fervidobacterium_nodosum_Rt17-B1
25.1993	24.6633	23.6137	24.3582	NaN	26.5566	5	42.2	18.031	68.619	377440000	17	ExploCarb_3808S_S2_1173_length_13312_cov_4_11	ExploCarb_3808S_S2_1173_length_13312_cov_4_11 UniRef100_H5SKV8 Acetyl-CoA carboxylase biotin carboxyl carrier protein n=1 Tax=uncultured prokaryote TaxID=198431 RepID=H5SKV8_9ZZZZ Taxonomy=uncultured_prokaryote
NaN	24.2695	25.1413	24.4989	25.5266	23.9478	4	22.9	29.744	25.206	268830000	7	ExploCarb_3808S_S2_11735_length_1645_cov_3_2	ExploCarb_3808S_S2_11735_length_1645_cov_3_2 UniRef100_A0A419EY55 SDR family NAD(P)-dependent oxidoreductase n=1 Tax=Candidatus Abyssubacteria bacterium SURF_17 TaxID=2093361 RepID=A0A419EY55_9BACT Taxonomy=Bacteria;Candidatus_Abyssubacteria;Candidatus_Abyssubacteria_bacterium_SURF_17
NaN	NaN	NaN	24.702	24.9763	NaN	5	14.2	60.775	34.869	224970000	5	ExploCarb_3808S_S2_1180_length_13195_cov_3_10	ExploCarb_3808S_S2_1180_length_13195_cov_3_10 UniRef100_A0A4R1L3S9 Phospholipase/lecithinase/hemolysin n=1 Tax=Acidipila rosea TaxID=768535 RepID=A0A4R1L3S9_9BACT Taxonomy=Bacteria;Acidobacteria;Acidobacteriia;Acidobacteriales;Acidobacteriaceae;Acidipila;Acidipila_rosea
26.2136	25.9903	25.669	NaN	24.1591	25.0503	3	18.5	13.273	93.944	450250000	8	ExploCarb_3808S_S2_11836_length_1632_cov_59_2	ExploCarb_3808S_S2_11836_length_1632_cov_59_2 UniRef100_A0A2N7PHU6 Uncharacterized protein n=1 Tax=Caldimicrobium thiodismutans TaxID=1653476 RepID=A0A2N7PHU6_9BACT Taxonomy=Bacteria;Thermodesulfobacteria;Thermodesulfobacteria;Thermodesulfobacteriales;Thermodesulfobacteriaceae;Caldimicrobium;Caldimicrobium_thiodismutans
26.1016	26.5826	27.2373	27.7546	27.1388	26.8373	8	55.2	16.241	323.31	1449300000	25	ExploCarb_3808S_S2_11843_length_1632_cov_2_1	ExploCarb_3808S_S2_11843_length_1632_cov_2_1 UniRef100_A7HN39 Flagellin n=1 Tax=Fervidobacterium nodosum (strain ATCC 35602 / DSM 5306 / Rt17-B1) TaxID=381764 RepID=A7HN39_FERNB Taxonomy=Bacteria;Thermotogae;Thermotogae;Thermotogales;Fervidobacteriaceae;Fervidobacterium;Fervidobacterium_nodosum;Fervidobacterium_nodosum_Rt17-B1
23.1808	24.6512	25.8109	26.729	26.6488	24.443	5	28.8	22.015	58.124	636370000	14	ExploCarb_3808S_S2_11854_length_1631_cov_2_3	ExploCarb_3808S_S2_11854_length_1631_cov_2_3 UniRef100_A0A1G6P5Y3 Peroxiredoxin (Alkyl hydroperoxide reductase subunit C) n=2 Tax=Desulfurella TaxID=33001 RepID=A0A1G6P5Y3_9DELT Taxonomy=Bacteria;Proteobacteria;Deltaproteobacteria;Desulfurellales;Desulfurellaceae;Desulfurella
22.5743	24.1483	26.1246	25.6323	26.3616	23.6765	8	46.3	29.141	48.859	466990000	16	ExploCarb_3808S_S2_11875_length_1629_cov_2_1	ExploCarb_3808S_S2_11875_length_1629_cov_2_1 UniRef100_A0A1G6K3L1 Isocitrate dehydrogenase [NADP] n=1 Tax=Desulfurella multipotens TaxID=79269 RepID=A0A1G6K3L1_9DELT Taxonomy=Bacteria;Proteobacteria;Deltaproteobacteria;Desulfurellales;Desulfurellaceae;Desulfurella;Desulfurella_multipotens
27.4856	26.8284	27.4763	26.5946	26.7628	27.0777	4	41.8	15.375	27.244	1037800000	15	ExploCarb_3808S_S2_119_length_64498_cov_5_4	ExploCarb_3808S_S2_119_length_64498_cov_5_4 UniRef100_A0A2H9MCZ0 Acetyl-CoA carboxylase biotin carboxyl carrier protein subunit n=2 Tax=unclassified Caldiserica TaxID=1047011 RepID=A0A2H9MCZ0_9BACT Taxonomy=Bacteria;Caldiserica;unclassified_Caldiserica
23.8383	24.2046	26.3202	24.1966	25.2769	24.0882	7	20.6	58.619	68.637	538770000	17	ExploCarb_3808S_S2_11927_length_1623_cov_2_1	ExploCarb_3808S_S2_11927_length_1623_cov_2_1 UniRef100_A7HLX8 Uncharacterized protein n=1 Tax=Fervidobacterium nodosum (strain ATCC 35602 / DSM 5306 / Rt17-B1) TaxID=381764 RepID=A7HLX8_FERNB Taxonomy=Bacteria;Thermotogae;Thermotogae;Thermotogales;Fervidobacteriaceae;Fervidobacterium;Fervidobacterium_nodosum;Fervidobacterium_nodosum_Rt17-B1
NaN	23.1848	24.4475	25.3595	25.2203	23.2508	3	20.9	15.237	22.136	215820000	9	ExploCarb_3808S_S2_11933_length_1622_cov_2_3	ExploCarb_3808S_S2_11933_length_1622_cov_2_3 UniRef100_W0JE06 Methylmalonyl-CoA carboxyltransferase n=1 Tax=Desulfurella acetivorans A63 TaxID=694431 RepID=W0JE06_DESAE Taxonomy=Bacteria;Proteobacteria;Deltaproteobacteria;Desulfurellales;Desulfurellaceae;Desulfurella;Desulfurella_acetivorans;Desulfurella_acetivorans_A63
24.6688	26.0707	26.0437	25.9024	26.6221	26.2015	7	19.8	54.837	147.52	734790000	23	ExploCarb_3808S_S2_11952_length_1619_cov_2_1	ExploCarb_3808S_S2_11952_length_1619_cov_2_1 UniRef100_W0JH75 Chaperone protein DnaK n=2 Tax=Desulfurella TaxID=33001 RepID=W0JH75_DESAE Taxonomy=Bacteria;Proteobacteria;Deltaproteobacteria;Desulfurellales;Desulfurellaceae;Desulfurella
23.3922	23.6105	NaN	NaN	NaN	24.7283	3	28.6	20.373	18.78	77603000	5	ExploCarb_3808S_S2_1196_length_13108_cov_68_9	ExploCarb_3808S_S2_1196_length_13108_cov_68_9 UniRef100_A0A2N7PKX2 Transcription termination/antitermination protein NusG n=1 Tax=Caldimicrobium thiodismutans TaxID=1653476 RepID=A0A2N7PKX2_9BACT Taxonomy=Bacteria;Thermodesulfobacteria;Thermodesulfobacteria;Thermodesulfobacteriales;Thermodesulfobacteriaceae;Caldimicrobium;Caldimicrobium_thiodismutans
25.0061	25.1951	25.1138	25.1421	24.4147	26.3093	7	16.7	69.522	63.706	861820000	27	ExploCarb_3808S_S2_120_length_64436_cov_16_11	ExploCarb_3808S_S2_120_length_64436_cov_16_11 UniRef100_A0A3N0ZJ91 T9SS C-terminal target domain-containing protein n=1 Tax=Bacteroidetes/Chlorobi group bacterium Naka2016 TaxID=2382229 RepID=A0A3N0ZJ91_9BACT Taxonomy=Bacteria;Bacteroidetes/Chlorobi_group_bacterium_Naka2016
27.1356	26.399	26.4853	26.9839	25.9539	27.5365	37	21.5	297.96	323.31	3492500000	158	ExploCarb_3808S_S2_120_length_64436_cov_16_12	ExploCarb_3808S_S2_120_length_64436_cov_16_12 UniRef100_A0A3N0ZJE5 T9SS C-terminal target domain-containing protein n=1 Tax=Bacteroidetes/Chlorobi group bacterium Naka2016 TaxID=2382229 RepID=A0A3N0ZJE5_9BACT Taxonomy=Bacteria;Bacteroidetes/Chlorobi_group_bacterium_Naka2016
25.5615	24.7406	25.099	25.6974	24.5201	26.054	8	8.7	118.59	58.176	710970000	20	ExploCarb_3808S_S2_120_length_64436_cov_16_9	ExploCarb_3808S_S2_120_length_64436_cov_16_9 UniRef100_A0A3N0ZJA1 T9SS C-terminal target domain-containing protein n=1 Tax=Bacteroidetes/Chlorobi group bacterium Naka2016 TaxID=2382229 RepID=A0A3N0ZJA1_9BACT Taxonomy=Bacteria;Bacteroidetes/Chlorobi_group_bacterium_Naka2016
NaN	NaN	NaN	25.8834	25.814	23.8456	6	22.6	40.541	323.31	481070000	11	ExploCarb_3808S_S2_12016_length_1611_cov_2_1	ExploCarb_3808S_S2_12016_length_1611_cov_2_1 UniRef100_A0A4U1JJB3 Alpha/beta fold hydrolase n=1 Tax=Polyangium fumosum TaxID=889272 RepID=A0A4U1JJB3_9DELT Taxonomy=Bacteria;Proteobacteria;Deltaproteobacteria;Myxococcales;Polyangiaceae;Polyangium;Polyangium_fumosum
NaN	NaN	NaN	22.6483	21.407	NaN	2	12.1	36.143	13.961	24618000	2	ExploCarb_3808S_S2_12037_length_1609_cov_1_3	ExploCarb_3808S_S2_12037_length_1609_cov_1_3 UniRef100_A7HM82 Extracellular solute-binding protein family 5 n=1 Tax=Fervidobacterium nodosum (strain ATCC 35602 / DSM 5306 / Rt17-B1) TaxID=381764 RepID=A7HM82_FERNB Taxonomy=Bacteria;Thermotogae;Thermotogae;Thermotogales;Fervidobacteriaceae;Fervidobacterium;Fervidobacterium_nodosum;Fervidobacterium_nodosum_Rt17-B1
NaN	22.9393	25.5282	25.7409	23.7947	23.0663	5	19.9	33.668	31.17	355220000	7	ExploCarb_3808S_S2_1205_length_12933_cov_4_1	ExploCarb_3808S_S2_1205_length_12933_cov_4_1 UniRef100_UPI000F8C98CB hypothetical protein n=1 Tax=Thermosipho globiformans TaxID=380685 RepID=UPI000F8C98CB Taxonomy=Bacteria;Thermotogae;Thermotogae;Thermotogales;Fervidobacteriaceae;Thermosipho;Thermosipho_globiformans
26.9241	27.6638	28.8413	31.2127	31.3818	29.9249	13	44	58.447	323.31	19176000000	87	ExploCarb_3808S_S2_12072_length_1604_cov_127_1	ExploCarb_3808S_S2_12072_length_1604_cov_127_1 UniRef100_I0GLM7 Putative S8A family peptidase n=1 Tax=Caldisericum exile (strain DSM 21853 / NBRC 104410 / AZM16c01) TaxID=511051 RepID=I0GLM7_CALEA Taxonomy=Bacteria;Caldiserica;Caldisericia;Caldisericales;Caldisericaceae;Caldisericum;Caldisericum_exile;Caldisericum_exile_AZM16c01
22.2628	22.5911	NaN	NaN	NaN	22.4864	2	7.7	42.305	13.163	57934000	5	ExploCarb_3808S_S2_121_length_64338_cov_29_54;ExploCarb_3808S_S2_1648_length_9654_cov_2_6;ExploCarb_3808S_S2_3984_length_4360_cov_2_3;ExploCarb_3808S_S2_95_length_71523_cov_23_32	ExploCarb_3808S_S2_121_length_64338_cov_29_54 UniRef100_A0A1G7HSZ9 Carbohydrate ABC transporter ATP-binding protein, CUT1 family n=1 Tax=Thermus arciformis TaxID=482827 RepID=A0A1G7HSZ9_9DEIN Taxonomy=Bacteria;Deinococcus-Thermus;Deinococci;Thermales;Thermaceae;Thermus;Thermus_arciformis; ExploCarb_3808S_S2_1648_length_9654_cov_2_6 UniRef100_A0A2M7ALT7 Glycerol-3-phosphate ABC transporter ATP-bin…
NaN	NaN	23.6714	22.7092	NaN	NaN	2	8.6	37.664	13.88	41592000	4	ExploCarb_3808S_S2_12106_length_1600_cov_11_1	ExploCarb_3808S_S2_12106_length_1600_cov_11_1 UniRef100_B8DYH8 Uncharacterized protein n=1 Tax=Dictyoglomus turgidum (strain Z-1310 / DSM 6724) TaxID=515635 RepID=B8DYH8_DICTD Taxonomy=Bacteria;Dictyoglomi;Dictyoglomia;Dictyoglomales;Dictyoglomaceae;Dictyoglomus;Dictyoglomus_turgidum;Dictyoglomus_turgidum_DSM_6724
NaN	26.5452	NaN	NaN	NaN	27.062	4	21.6	30.18	46.362	1303000000	13	ExploCarb_3808S_S2_12118_length_1599_cov_2_2	ExploCarb_3808S_S2_12118_length_1599_cov_2_2 UniRef100_E4TER0 Elongation factor Tu n=1 Tax=Calditerrivibrio nitroreducens (strain DSM 19672 / NBRC 101217 / Yu37-1) TaxID=768670 RepID=E4TER0_CALNY Taxonomy=Bacteria;Deferribacteres;Deferribacteres;Deferribacterales;Deferribacteraceae;Calditerrivibrio;Calditerrivibrio_nitroreducens;Calditerrivibrio_nitroreducens_DSM_19672
NaN	23.2214	24.7917	24.3287	24.6563	21.9285	3	10	56.368	40.307	170070000	12	ExploCarb_3808S_S2_12123_length_1598_cov_6_1
NaN	24.8602	NaN	25.1242	24.8591	23.3979	3	31.9	7.7728	25.933	234090000	11	ExploCarb_3808S_S2_12157_length_1593_cov_156_2	ExploCarb_3808S_S2_12157_length_1593_cov_156_2 UniRef100_A0A2J6WG05 Cold-shock protein n=1 Tax=Caldisericum exile TaxID=693075 RepID=A0A2J6WG05_9BACT Taxonomy=Bacteria;Caldiserica;Caldisericia;Caldisericales;Caldisericaceae;Caldisericum;Caldisericum_exile
25.9005	26.2487	25.338	25.6135	25.3218	25.0733	6	18.2	44.879	38.377	634110000	18	ExploCarb_3808S_S2_1222_length_12778_cov_46_11	ExploCarb_3808S_S2_1222_length_12778_cov_46_11 UniRef100_A0A2J6WYM1 S-adenosylmethionine synthase n=1 Tax=Sulfurihydrogenibium sp. TaxID=2053621 RepID=A0A2J6WYM1_9AQUI Taxonomy=Bacteria;Aquificae;Aquificae;Aquificales;Hydrogenothermaceae;Sulfurihydrogenibium;Sulfurihydrogenibium_sp.
23.957	24.6968	22.9274	23.5541	22.7201	22.9244	5	27.4	28.583	38.049	188440000	18	ExploCarb_3808S_S2_1222_length_12778_cov_46_2	ExploCarb_3808S_S2_1222_length_12778_cov_46_2 UniRef100_A0A2J6X0W3 Thiazole synthase n=1 Tax=Sulfurihydrogenibium sp. TaxID=2053621 RepID=A0A2J6X0W3_9AQUI Taxonomy=Bacteria;Aquificae;Aquificae;Aquificales;Hydrogenothermaceae;Sulfurihydrogenibium;Sulfurihydrogenibium_sp.
22.8715	22.6891	21.2899	21.9526	NaN	22.6814	2	6	69.935	23.955	57826000	9	ExploCarb_3808S_S2_1222_length_12778_cov_46_8;ExploCarb_3808S_S2_198_length_48854_cov_5_28	ExploCarb_3808S_S2_1222_length_12778_cov_46_8 UniRef100_A0A2J6WYP8 ATP-dependent zinc metalloprotease FtsH n=1 Tax=Sulfurihydrogenibium sp. TaxID=2053621 RepID=A0A2J6WYP8_9AQUI Taxonomy=Bacteria;Aquificae;Aquificae;Aquificales;Hydrogenothermaceae;Sulfurihydrogenibium;Sulfurihydrogenibium_sp.; ExploCarb_3808S_S2_198_length_48854_cov_5_28 UniRef100_A0A2J6WLP5 ATP-dependent zinc metalloprotease FtsH…
25.1345	25.6937	24.8935	25.5324	NaN	25.5624	3	9.1	39.139	17.576	447700000	4	ExploCarb_3808S_S2_12322_length_1569_cov_52_2	ExploCarb_3808S_S2_12322_length_1569_cov_52_2 UniRef100_A0A2J6X033 Cytochrome-c peroxidase n=1 Tax=Sulfurihydrogenibium sp. TaxID=2053621 RepID=A0A2J6X033_9AQUI Taxonomy=Bacteria;Aquificae;Aquificae;Aquificales;Hydrogenothermaceae;Sulfurihydrogenibium;Sulfurihydrogenibium_sp.
NaN	24.234	NaN	24.3249	24.204	NaN	2	15.2	17.077	12.059	160220000	4	ExploCarb_3808S_S2_1237_length_12677_cov_2_10	ExploCarb_3808S_S2_1237_length_12677_cov_2_10 UniRef100_A0A2N2ELJ6 Uncharacterized protein n=1 Tax=Elusimicrobia bacterium HGW-Elusimicrobia-3 TaxID=2013765 RepID=A0A2N2ELJ6_9BACT Taxonomy=Bacteria;Elusimicrobia;Elusimicrobia_bacterium_HGW-Elusimicrobia-3
25.7032	25.2872	23.2322	23.9781	NaN	28.269	10	29.8	51.906	100.8	1305700000	25	ExploCarb_3808S_S2_12388_length_1561_cov_2_1	ExploCarb_3808S_S2_12388_length_1561_cov_2_1 UniRef100_A0A3N1UQC4 Chaperone protein DnaK n=1 Tax=Desulfosoma caldarium TaxID=610254 RepID=A0A3N1UQC4_9DELT Taxonomy=Bacteria;Proteobacteria;Deltaproteobacteria;Syntrophobacterales;Syntrophobacteraceae;Desulfosoma;Desulfosoma_caldarium
NaN	23.7487	25.1756	25.7582	25.959	23.5459	4	15.5	40.991	40.485	558520000	19	ExploCarb_3808S_S2_12490_length_1551_cov_1_2	ExploCarb_3808S_S2_12490_length_1551_cov_1_2 UniRef100_A0A1G6RF38 Acetyl-CoA C-acetyltransferase n=1 Tax=Desulfurella multipotens TaxID=79269 RepID=A0A1G6RF38_9DELT Taxonomy=Bacteria;Proteobacteria;Deltaproteobacteria;Desulfurellales;Desulfurellaceae;Desulfurella;Desulfurella_multipotens
NaN	23.0636	23.6481	23.45	22.5747	NaN	2	3.1	99.879	13.538	85416000	11	ExploCarb_3808S_S2_1252_length_12534_cov_3_5	ExploCarb_3808S_S2_1252_length_12534_cov_3_5 UniRef100_A0A3A0DND5 Uncharacterized protein n=1 Tax=Planctomycetes bacterium TaxID=2026780 RepID=A0A3A0DND5_9BACT Taxonomy=Bacteria;Planctomycetes;Planctomycetes_bacterium
28.1001	28.5548	29.4338	28.9369	28.4582	28.2554	5	18.5	24.943	33.194	3354700000	30	ExploCarb_3808S_S2_12570_length_1543_cov_1_2	ExploCarb_3808S_S2_12570_length_1543_cov_1_2 UniRef100_A0A3M2CNC2 60 kDa chaperonin n=2 Tax=Bacteria TaxID=2 RepID=A0A3M2CNC2_9BACT Taxonomy=Bacteria
25.1276	25.3579	24.5387	24.7389	24.5265	24.0897	5	22.6	36.717	36.482	441240000	16	ExploCarb_3808S_S2_1261_length_12435_cov_52_9	ExploCarb_3808S_S2_1261_length_12435_cov_52_9 UniRef100_A0A2J6WXN1 Ketol-acid reductoisomerase (NADP(+)) n=1 Tax=Sulfurihydrogenibium sp. TaxID=2053621 RepID=A0A2J6WXN1_9AQUI Taxonomy=Bacteria;Aquificae;Aquificae;Aquificales;Hydrogenothermaceae;Sulfurihydrogenibium;Sulfurihydrogenibium_sp.
NaN	22.5924	24.3047	24.1261	24.6139	NaN	2	8.1	44.235	13.515	127440000	10	ExploCarb_3808S_S2_12631_length_1536_cov_2_2	ExploCarb_3808S_S2_12631_length_1536_cov_2_2 UniRef100_A0A1G6MFU1 Periplasmic serine endoprotease DegP-like n=2 Tax=Desulfurella TaxID=33001 RepID=A0A1G6MFU1_9DELT Taxonomy=Bacteria;Proteobacteria;Deltaproteobacteria;Desulfurellales;Desulfurellaceae;Desulfurella
NaN	NaN	22.4074	23.3998	24.1975	NaN	4	18.3	40.225	46.091	74164000	7	ExploCarb_3808S_S2_1272_length_12299_cov_60_1	ExploCarb_3808S_S2_1272_length_12299_cov_60_1 UniRef100_B5Y5Z7 Hydrolase, alpha/beta fold family, putative n=2 Tax=Coprothermobacter TaxID=68335 RepID=B5Y5Z7_COPPD Taxonomy=Bacteria;Coprothermobacterota;Coprothermobacteria;Coprothermobacterales;Coprothermobacteraceae;Coprothermobacter
28.9562	28.9954	28.5849	27.7445	27.7411	27.8816	6	57	8.7373	155.67	7860300000	42	ExploCarb_3808S_S2_1273_length_12294_cov_46_5	ExploCarb_3808S_S2_1273_length_12294_cov_46_5 UniRef100_C1DXM9 UPF0109 protein SULAZ_0144 n=1 Tax=Sulfurihydrogenibium azorense (strain Az-Fu1 / DSM 15241 / OCM 825) TaxID=204536 RepID=C1DXM9_SULAA Taxonomy=Bacteria;Aquificae;Aquificae;Aquificales;Hydrogenothermaceae;Sulfurihydrogenibium;Sulfurihydrogenibium_azorense;Sulfurihydrogenibium_azorense_Az-Fu1
22.7055	23.0319	23.0266	23.3335	24.3901	NaN	2	10.2	32.445	13.664	120530000	6	ExploCarb_3808S_S2_1273_length_12294_cov_46_7	ExploCarb_3808S_S2_1273_length_12294_cov_46_7 UniRef100_A0A2J6X1G8 4-hydroxy-tetrahydrodipicolinate synthase n=1 Tax=Sulfurihydrogenibium sp. TaxID=2053621 RepID=A0A2J6X1G8_9AQUI Taxonomy=Bacteria;Aquificae;Aquificae;Aquificales;Hydrogenothermaceae;Sulfurihydrogenibium;Sulfurihydrogenibium_sp.
NaN	24.3196	24.6718	24.4777	25.1785	NaN	2	11.3	29.1	13.125	129790000	9	ExploCarb_3808S_S2_12741_length_1524_cov_97_2	ExploCarb_3808S_S2_12741_length_1524_cov_97_2 UniRef100_A0A2J6WFT3 Uncharacterized protein n=1 Tax=Caldisericum exile TaxID=693075 RepID=A0A2J6WFT3_9BACT Taxonomy=Bacteria;Caldiserica;Caldisericia;Caldisericales;Caldisericaceae;Caldisericum;Caldisericum_exile
27.1063	25.9996	23.3225	24.118	23.8165	27.2558	7	38.9	17.607	51.95	1367300000	25	ExploCarb_3808S_S2_12782_length_1521_cov_1_2	ExploCarb_3808S_S2_12782_length_1521_cov_1_2 UniRef100_A0A2J6X088 Pyruvate, phosphate dikinase (Fragment) n=1 Tax=Chloroflexus aggregans TaxID=152260 RepID=A0A2J6X088_9CHLR Taxonomy=Bacteria;Chloroflexi;Chloroflexia;Chloroflexales;Chloroflexaceae;Chloroflexus;Chloroflexus_aggregans
NaN	NaN	24.6072	27.1912	27.7736	25.3118	4	9.9	40.326	54.529	835680000	14	ExploCarb_3808S_S2_12785_length_1520_cov_45_2	ExploCarb_3808S_S2_12785_length_1520_cov_45_2 UniRef100_I0GLM7 Putative S8A family peptidase n=1 Tax=Caldisericum exile (strain DSM 21853 / NBRC 104410 / AZM16c01) TaxID=511051 RepID=I0GLM7_CALEA Taxonomy=Bacteria;Caldiserica;Caldisericia;Caldisericales;Caldisericaceae;Caldisericum;Caldisericum_exile;Caldisericum_exile_AZM16c01
NaN	NaN	NaN	25.213	NaN	25.2903	2	16.1	19.584	13.895	225150000	5	ExploCarb_3808S_S2_12797_length_1519_cov_1_2	ExploCarb_3808S_S2_12797_length_1519_cov_1_2 UniRef100_A0A2Z4Y476 General secretion pathway protein G n=1 Tax=Candidatus Sumerlaea chitinovorans TaxID=2250252 RepID=A0A2Z4Y476_9BACT Taxonomy=Bacteria;Candidatus_Sumerlaeota;Candidatus_Sumerlaeia;Candidatus_Sumerlaeales;Candidatus_Sumerlaeaceae;Candidatus_Sumerlaea;Candidatus_Sumerlaea_chitinovorans
26.1341	25.6017	NaN	NaN	NaN	26.2159	6	31.2	33.759	61.053	578810000	21	ExploCarb_3808S_S2_12894_length_1508_cov_1_1	ExploCarb_3808S_S2_12894_length_1508_cov_1_1 UniRef100_A0A2J6X5S3 DNA-directed RNA polymerase subunit beta (Fragment) n=1 Tax=Chloroflexus aggregans TaxID=152260 RepID=A0A2J6X5S3_9CHLR Taxonomy=Bacteria;Chloroflexi;Chloroflexia;Chloroflexales;Chloroflexaceae;Chloroflexus;Chloroflexus_aggregans
26.8104	25.1043	NaN	23.3385	NaN	24.6108	9	27.4	49.251	57.013	755430000	21	ExploCarb_3808S_S2_12909_length_1506_cov_32_1	ExploCarb_3808S_S2_12909_length_1506_cov_32_1 UniRef100_A0A2J6X1Z2 Sugar-binding protein n=1 Tax=Sulfurihydrogenibium sp. TaxID=2053621 RepID=A0A2J6X1Z2_9AQUI Taxonomy=Bacteria;Aquificae;Aquificae;Aquificales;Hydrogenothermaceae;Sulfurihydrogenibium;Sulfurihydrogenibium_sp.
NaN	24.3344	24.7332	24.8474	24.5691	NaN	2	5.2	47.637	11.909	130730000	3	ExploCarb_3808S_S2_1293_length_12119_cov_3_3	ExploCarb_3808S_S2_1293_length_12119_cov_3_3 UniRef100_A0A5C9DQF4 Uncharacterized protein n=1 Tax=Verrucomicrobia subdivision 3 bacterium TaxID=2052186 RepID=A0A5C9DQF4_9BACT Taxonomy=Bacteria;Verrucomicrobia;Verrucomicrobiae;Verrucomicrobiales;Verrucomicrobia_subdivision_3;Verrucomicrobia_subdivision_3_bacterium
24.119	NaN	NaN	NaN	NaN	24.3485	2	21.2	12.53	12.094	70106000	3	ExploCarb_3808S_S2_13077_length_1490_cov_2_3	ExploCarb_3808S_S2_13077_length_1490_cov_2_3 UniRef100_Q8RQT8 Dissimilatory sulfite reductase alpha subunit (Fragment) n=2 Tax=uncultured bacterium TaxID=77133 RepID=Q8RQT8_9BACT Taxonomy=Bacteria;uncultured_bacterium
NaN	NaN	23.3367	23.0169	NaN	NaN	2	6.1	44.066	18.82	33177000	7	ExploCarb_3808S_S2_131_length_61793_cov_3_46	ExploCarb_3808S_S2_131_length_61793_cov_3_46 UniRef100_A0A1V6JSM0 Glucose--fructose oxidoreductase n=1 Tax=Verrucomicrobia bacterium ADurb.Bin006 TaxID=1852924 RepID=A0A1V6JSM0_9BACT Taxonomy=Bacteria;Verrucomicrobia;Verrucomicrobia_bacterium_ADurb.Bin006
22.037	23.5192	24.6941	24.773	24.2375	23.6111	2	10.9	34.174	13.979	182600000	9	ExploCarb_3808S_S2_13114_length_1486_cov_11_1	ExploCarb_3808S_S2_13114_length_1486_cov_11_1 UniRef100_A0A2J6XUJ1 Uncharacterized protein n=1 Tax=Dictyoglomus sp. NZ13-RE01 TaxID=2010949 RepID=A0A2J6XUJ1_9BACT Taxonomy=Bacteria;Dictyoglomi;Dictyoglomia;Dictyoglomales;Dictyoglomaceae;Dictyoglomus;Dictyoglomus_sp._NZ13-RE01
26.1796	24.5061	23.1481	23.1174	22.5505	24.1065	2	26.2	17.704	205.92	377670000	24	ExploCarb_3808S_S2_1319_length_11891_cov_46_12	ExploCarb_3808S_S2_1319_length_11891_cov_46_12 UniRef100_A0A2J6WY62 Peptidyl-prolyl cis-trans isomerase n=1 Tax=Sulfurihydrogenibium sp. TaxID=2053621 RepID=A0A2J6WY62_9AQUI Taxonomy=Bacteria;Aquificae;Aquificae;Aquificales;Hydrogenothermaceae;Sulfurihydrogenibium;Sulfurihydrogenibium_sp.
27.7874	28.1184	26.6919	27.7764	28.4037	27.4614	3	9.4	51.645	81.194	1699700000	19	ExploCarb_3808S_S2_1321_length_11844_cov_3_2	ExploCarb_3808S_S2_1321_length_11844_cov_3_2 UniRef100_A0A1F8ZJI1 ATP synthase subunit beta n=2 Tax=unclassified Deltaproteobacteria (miscellaneous) TaxID=122706 RepID=A0A1F8ZJI1_9DELT Taxonomy=Bacteria;Proteobacteria;Deltaproteobacteria;unclassified_Deltaproteobacteria_(miscellaneous)
27.9233	27.2614	26.4477	26.7123	26.7462	28.4325	8	63.1	17.835	56.229	3561700000	47	ExploCarb_3808S_S2_13223_length_1476_cov_66_1	ExploCarb_3808S_S2_13223_length_1476_cov_66_1 UniRef100_A0A2N7PIZ0 Rhodanese domain-containing protein n=1 Tax=Caldimicrobium thiodismutans TaxID=1653476 RepID=A0A2N7PIZ0_9BACT Taxonomy=Bacteria;Thermodesulfobacteria;Thermodesulfobacteria;Thermodesulfobacteriales;Thermodesulfobacteriaceae;Caldimicrobium;Caldimicrobium_thiodismutans
23.3542	22.5985	NaN	22.7358	NaN	24.6296	4	20.6	41.554	47.939	129020000	11	ExploCarb_3808S_S2_1325_length_11826_cov_20_8	ExploCarb_3808S_S2_1325_length_11826_cov_20_8 UniRef100_A0A3M1DUK5 Branched-chain amino acid ABC transporter substrate-binding protein n=1 Tax=Thermoflexia bacterium TaxID=2420334 RepID=A0A3M1DUK5_9CHLR Taxonomy=Bacteria;Chloroflexi;Thermoflexia;Thermoflexia_bacterium
25.7172	25.6301	25.1355	24.8826	25.102	26.7423	3	40.9	14.278	27.784	409070000	8	ExploCarb_3808S_S2_13325_length_1466_cov_1_2	ExploCarb_3808S_S2_13325_length_1466_cov_1_2 UniRef100_A0A2J6X523 DNA methyltransferase n=1 Tax=Chloroflexus aggregans TaxID=152260 RepID=A0A2J6X523_9CHLR Taxonomy=Bacteria;Chloroflexi;Chloroflexia;Chloroflexales;Chloroflexaceae;Chloroflexus;Chloroflexus_aggregans
NaN	NaN	NaN	26.472	27.0247	24.8771	7	33.5	30.792	45.725	695180000	15	ExploCarb_3808S_S2_1348_length_11661_cov_169_4	ExploCarb_3808S_S2_1348_length_11661_cov_169_4 UniRef100_A0A2J6WFS3 PNPLA domain-containing protein n=1 Tax=Caldisericum exile TaxID=693075 RepID=A0A2J6WFS3_9BACT Taxonomy=Bacteria;Caldiserica;Caldisericia;Caldisericales;Caldisericaceae;Caldisericum;Caldisericum_exile
NaN	NaN	22.8326	22.8672	22.9127	NaN	3	14.1	33.295	18.206	54256000	5	ExploCarb_3808S_S2_1348_length_11661_cov_169_9	ExploCarb_3808S_S2_1348_length_11661_cov_169_9 UniRef100_A0A2J6WFN4 Glutamate formimidoyltransferase n=1 Tax=Caldisericum exile TaxID=693075 RepID=A0A2J6WFN4_9BACT Taxonomy=Bacteria;Caldiserica;Caldisericia;Caldisericales;Caldisericaceae;Caldisericum;Caldisericum_exile
NaN	NaN	23.1813	22.1112	22.6476	NaN	3	13.2	39.705	19.337	33010000	6	ExploCarb_3808S_S2_13522_length_1447_cov_1_2	ExploCarb_3808S_S2_13522_length_1447_cov_1_2 UniRef100_A7HNS6 S-layer domain protein n=1 Tax=Fervidobacterium nodosum (strain ATCC 35602 / DSM 5306 / Rt17-B1) TaxID=381764 RepID=A7HNS6_FERNB Taxonomy=Bacteria;Thermotogae;Thermotogae;Thermotogales;Fervidobacteriaceae;Fervidobacterium;Fervidobacterium_nodosum;Fervidobacterium_nodosum_Rt17-B1
NaN	23.4449	24.974	25.2653	25.3936	22.8799	4	43.8	14.43	28.753	255780000	16	ExploCarb_3808S_S2_13558_length_1443_cov_2_1	ExploCarb_3808S_S2_13558_length_1443_cov_2_1 UniRef100_A0A1G6J2T1 Electron transfer flavoprotein beta subunit n=2 Tax=Desulfurella TaxID=33001 RepID=A0A1G6J2T1_9DELT Taxonomy=Bacteria;Proteobacteria;Deltaproteobacteria;Desulfurellales;Desulfurellaceae;Desulfurella
NaN	24.4915	NaN	24.2862	NaN	NaN	3	6.9	66.753	19.658	137610000	4	ExploCarb_3808S_S2_1357_length_11617_cov_55_10	ExploCarb_3808S_S2_1357_length_11617_cov_55_10 UniRef100_A0A2J6W9C0 NADH-quinone oxidoreductase subunit C/D n=1 Tax=Sulfurihydrogenibium sp. TaxID=2053621 RepID=A0A2J6W9C0_9AQUI Taxonomy=Bacteria;Aquificae;Aquificae;Aquificales;Hydrogenothermaceae;Sulfurihydrogenibium;Sulfurihydrogenibium_sp.
24.6882	25.6206	24.4949	25.3968	24.8804	24.3077	6	27.4	36.05	56.979	420720000	15	ExploCarb_3808S_S2_1357_length_11617_cov_55_2	ExploCarb_3808S_S2_1357_length_11617_cov_55_2 UniRef100_A0A2J6X1B0 Malate dehydrogenase n=1 Tax=Sulfurihydrogenibium sp. TaxID=2053621 RepID=A0A2J6X1B0_9AQUI Taxonomy=Bacteria;Aquificae;Aquificae;Aquificales;Hydrogenothermaceae;Sulfurihydrogenibium;Sulfurihydrogenibium_sp.
NaN	24.8831	NaN	NaN	NaN	24.1783	3	17.1	30.614	17.907	133410000	4	ExploCarb_3808S_S2_1357_length_11617_cov_55_3	ExploCarb_3808S_S2_1357_length_11617_cov_55_3 UniRef100_A0A2J6X1E4 Fumarate hydratase n=1 Tax=Sulfurihydrogenibium sp. TaxID=2053621 RepID=A0A2J6X1E4_9AQUI Taxonomy=Bacteria;Aquificae;Aquificae;Aquificales;Hydrogenothermaceae;Sulfurihydrogenibium;Sulfurihydrogenibium_sp.
22.8695	23.847	NaN	23.2767	22.5003	NaN	2	23	20.797	22.895	74808000	10	ExploCarb_3808S_S2_1357_length_11617_cov_55_4	ExploCarb_3808S_S2_1357_length_11617_cov_55_4 UniRef100_A0A2J6W9H2 Fumarate hydratase n=1 Tax=Sulfurihydrogenibium sp. TaxID=2053621 RepID=A0A2J6W9H2_9AQUI Taxonomy=Bacteria;Aquificae;Aquificae;Aquificales;Hydrogenothermaceae;Sulfurihydrogenibium;Sulfurihydrogenibium_sp.
25.6099	26.354	25.3473	25.4652	25.1835	25.27	7	24.7	42.277	73.825	847250000	20	ExploCarb_3808S_S2_1357_length_11617_cov_55_5	ExploCarb_3808S_S2_1357_length_11617_cov_55_5 UniRef100_A0A2J6X1B2 Succinate--CoA ligase [ADP-forming] subunit beta n=1 Tax=Sulfurihydrogenibium sp. TaxID=2053621 RepID=A0A2J6X1B2_9AQUI Taxonomy=Bacteria;Aquificae;Aquificae;Aquificales;Hydrogenothermaceae;Sulfurihydrogenibium;Sulfurihydrogenibium_sp.
28.1969	28.6434	27.6866	27.7149	27.0674	27.3765	12	51.4	30.669	89.787	2917500000	34	ExploCarb_3808S_S2_1357_length_11617_cov_55_6	ExploCarb_3808S_S2_1357_length_11617_cov_55_6 UniRef100_A0A2J6W8Z5 Succinate--CoA ligase [ADP-forming] subunit alpha n=1 Tax=Sulfurihydrogenibium sp. TaxID=2053621 RepID=A0A2J6W8Z5_9AQUI Taxonomy=Bacteria;Aquificae;Aquificae;Aquificales;Hydrogenothermaceae;Sulfurihydrogenibium;Sulfurihydrogenibium_sp.
NaN	NaN	NaN	25.6954	24.5175	23.406	6	26.1	39.657	43.374	241720000	13	ExploCarb_3808S_S2_1357_length_11617_cov_55_9	ExploCarb_3808S_S2_1357_length_11617_cov_55_9 UniRef100_A0A2J6X1A7 3-isopropylmalate dehydrogenase n=1 Tax=Sulfurihydrogenibium sp. TaxID=2053621 RepID=A0A2J6X1A7_9AQUI Taxonomy=Bacteria;Aquificae;Aquificae;Aquificales;Hydrogenothermaceae;Sulfurihydrogenibium;Sulfurihydrogenibium_sp.
26.2171	25.6769	NaN	NaN	NaN	25.707	3	12.3	40.503	22.697	342410000	14	ExploCarb_3808S_S2_13580_length_1441_cov_1_1	ExploCarb_3808S_S2_13580_length_1441_cov_1_1 UniRef100_B8GA96 Phosphate binding protein n=1 Tax=Chloroflexus aggregans (strain MD-66 / DSM 9485) TaxID=326427 RepID=B8GA96_CHLAD Taxonomy=Bacteria;Chloroflexi;Chloroflexia;Chloroflexales;Chloroflexaceae;Chloroflexus;Chloroflexus_aggregans;Chloroflexus_aggregans_DSM_9485
27.3822	27.3101	27.6112	27.9689	27.8994	26.7526	7	42.3	22.639	256.64	4538500000	77	ExploCarb_3808S_S2_13582_length_1440_cov_45_1	ExploCarb_3808S_S2_13582_length_1440_cov_45_1 UniRef100_C1DWR5 Alkyl hydroperoxide reductase, C subunit n=1 Tax=Sulfurihydrogenibium azorense (strain Az-Fu1 / DSM 15241 / OCM 825) TaxID=204536 RepID=C1DWR5_SULAA Taxonomy=Bacteria;Aquificae;Aquificae;Aquificales;Hydrogenothermaceae;Sulfurihydrogenibium;Sulfurihydrogenibium_azorense;Sulfurihydrogenibium_azorense_Az-Fu1
26.4661	26.4337	25.4376	24.6208	25.364	25.7242	3	38.3	11.093	23.069	730370000	11	ExploCarb_3808S_S2_13582_length_1440_cov_45_2	ExploCarb_3808S_S2_13582_length_1440_cov_45_2 UniRef100_A0A2J6WYH4 Cytochrome C552 n=1 Tax=Sulfurihydrogenibium sp. TaxID=2053621 RepID=A0A2J6WYH4_9AQUI Taxonomy=Bacteria;Aquificae;Aquificae;Aquificales;Hydrogenothermaceae;Sulfurihydrogenibium;Sulfurihydrogenibium_sp.
22.9786	22.0439	NaN	NaN	NaN	24.2476	4	17.9	40.777	36.576	81178000	8	ExploCarb_3808S_S2_13646_length_1435_cov_1_1	ExploCarb_3808S_S2_13646_length_1435_cov_1_1 UniRef100_B8G4N8 o-succinylbenzoate synthase n=1 Tax=Chloroflexus aggregans (strain MD-66 / DSM 9485) TaxID=326427 RepID=B8G4N8_CHLAD Taxonomy=Bacteria;Chloroflexi;Chloroflexia;Chloroflexales;Chloroflexaceae;Chloroflexus;Chloroflexus_aggregans;Chloroflexus_aggregans_DSM_9485
25.4306	24.6475	NaN	NaN	22.7298	25.1552	5	68	8.1513	33.285	328870000	13	ExploCarb_3808S_S2_13725_length_1427_cov_1_2	ExploCarb_3808S_S2_13725_length_1427_cov_1_2 UniRef100_B8G383 Acyl-CoA dehydrogenase domain protein n=1 Tax=Chloroflexus aggregans (strain MD-66 / DSM 9485) TaxID=326427 RepID=B8G383_CHLAD Taxonomy=Bacteria;Chloroflexi;Chloroflexia;Chloroflexales;Chloroflexaceae;Chloroflexus;Chloroflexus_aggregans;Chloroflexus_aggregans_DSM_9485
24.2571	23.7479	NaN	NaN	NaN	24.2605	3	24.9	18.389	20.385	105750000	7	ExploCarb_3808S_S2_13725_length_1427_cov_1_3	ExploCarb_3808S_S2_13725_length_1427_cov_1_3 UniRef100_A0A2J6XBS0 Acyl-CoA dehydrogenase n=1 Tax=Chloroflexus aggregans TaxID=152260 RepID=A0A2J6XBS0_9CHLR Taxonomy=Bacteria;Chloroflexi;Chloroflexia;Chloroflexales;Chloroflexaceae;Chloroflexus;Chloroflexus_aggregans
NaN	24.4159	24.7563	25.2747	25.3498	23.6191	5	11	69.258	34.203	275530000	8	ExploCarb_3808S_S2_139_length_60420_cov_166_12	ExploCarb_3808S_S2_139_length_60420_cov_166_12 UniRef100_I0GJX0 Tungsten-containing aldehyde ferredoxin oxidoreductase n=1 Tax=Caldisericum exile (strain DSM 21853 / NBRC 104410 / AZM16c01) TaxID=511051 RepID=I0GJX0_CALEA Taxonomy=Bacteria;Caldiserica;Caldisericia;Caldisericales;Caldisericaceae;Caldisericum;Caldisericum_exile;Caldisericum_exile_AZM16c01
24.5424	24.1923	27.2321	27.0026	27.0188	24.9419	12	36.4	59.626	175.53	1789000000	42	ExploCarb_3808S_S2_139_length_60420_cov_166_21	ExploCarb_3808S_S2_139_length_60420_cov_166_21 UniRef100_I0GJW1 Putative dipeptide ABC transporter substrate-binding protein n=1 Tax=Caldisericum exile (strain DSM 21853 / NBRC 104410 / AZM16c01) TaxID=511051 RepID=I0GJW1_CALEA Taxonomy=Bacteria;Caldiserica;Caldisericia;Caldisericales;Caldisericaceae;Caldisericum;Caldisericum_exile;Caldisericum_exile_AZM16c01
NaN	NaN	23.565	23.6368	24.3734	NaN	2	7.6	41.427	13.852	76411000	8	ExploCarb_3808S_S2_139_length_60420_cov_166_37	ExploCarb_3808S_S2_139_length_60420_cov_166_37 UniRef100_A0A2J6X8N8 Glycerol-3-phosphate ABC transporter ATP-binding protein n=1 Tax=Caldisericum exile TaxID=693075 RepID=A0A2J6X8N8_9BACT Taxonomy=Bacteria;Caldiserica;Caldisericia;Caldisericales;Caldisericaceae;Caldisericum;Caldisericum_exile
26.1827	26.3218	27.7627	27.9494	27.8558	26.5577	10	37	45.274	139.7	3216100000	42	ExploCarb_3808S_S2_139_length_60420_cov_166_45	ExploCarb_3808S_S2_139_length_60420_cov_166_45 UniRef100_A0A2J6WDU6 BMP family ABC transporter substrate-binding protein n=1 Tax=Caldisericum exile TaxID=693075 RepID=A0A2J6WDU6_9BACT Taxonomy=Bacteria;Caldiserica;Caldisericia;Caldisericales;Caldisericaceae;Caldisericum;Caldisericum_exile
25.8969	26.7932	27.3984	27.3293	27.9951	26.8368	5	39.5	19.013	50.784	1712100000	22	ExploCarb_3808S_S2_139_length_60420_cov_166_56	ExploCarb_3808S_S2_139_length_60420_cov_166_56 UniRef100_A0A2J6WDT7 Rubrerythrin n=2 Tax=Caldisericum exile TaxID=693075 RepID=A0A2J6WDT7_9BACT Taxonomy=Bacteria;Caldiserica;Caldisericia;Caldisericales;Caldisericaceae;Caldisericum;Caldisericum_exile
30.1303	28.7482	25.7257	26.0335	26.7788	30.2	16	42.7	47.154	323.31	11685000000	78	ExploCarb_3808S_S2_13945_length_1406_cov_1_1	ExploCarb_3808S_S2_13945_length_1406_cov_1_1 UniRef100_B8G683 Chaperone protein DnaK n=2 Tax=Chloroflexus aggregans TaxID=152260 RepID=B8G683_CHLAD Taxonomy=Bacteria;Chloroflexi;Chloroflexia;Chloroflexales;Chloroflexaceae;Chloroflexus;Chloroflexus_aggregans
24.1046	NaN	NaN	NaN	NaN	23.6233	3	18.9	33.855	21.512	115880000	11	ExploCarb_3808S_S2_1399_length_11277_cov_23_11	ExploCarb_3808S_S2_1399_length_11277_cov_23_11 UniRef100_B8E1T4 Periplasmic binding protein/LacI transcriptional regulator n=1 Tax=Dictyoglomus turgidum (strain Z-1310 / DSM 6724) TaxID=515635 RepID=B8E1T4_DICTD Taxonomy=Bacteria;Dictyoglomi;Dictyoglomia;Dictyoglomales;Dictyoglomaceae;Dictyoglomus;Dictyoglomus_turgidum;Dictyoglomus_turgidum_DSM_6724
24.1868	NaN	NaN	NaN	NaN	24.4501	2	25.3	10.922	11.104	59159000	2	ExploCarb_3808S_S2_14_length_165280_cov_59_101	ExploCarb_3808S_S2_14_length_165280_cov_59_101 UniRef100_A0A2N7PJM0 Cupin n=1 Tax=Caldimicrobium thiodismutans TaxID=1653476 RepID=A0A2N7PJM0_9BACT Taxonomy=Bacteria;Thermodesulfobacteria;Thermodesulfobacteria;Thermodesulfobacteriales;Thermodesulfobacteriaceae;Caldimicrobium;Caldimicrobium_thiodismutans
22.3319	NaN	NaN	NaN	NaN	22.6054	2	6.8	38.648	12.81	20807000	4	ExploCarb_3808S_S2_14_length_165280_cov_59_102	ExploCarb_3808S_S2_14_length_165280_cov_59_102 UniRef100_A0A2N7PJH6 Protein RecA n=1 Tax=Caldimicrobium thiodismutans TaxID=1653476 RepID=A0A2N7PJH6_9BACT Taxonomy=Bacteria;Thermodesulfobacteria;Thermodesulfobacteria;Thermodesulfobacteriales;Thermodesulfobacteriaceae;Caldimicrobium;Caldimicrobium_thiodismutans
27.2822	26.7182	27.2852	27.7066	27.3081	27.8994	9	20.4	65.874	58.497	2547100000	31	ExploCarb_3808S_S2_14_length_165280_cov_59_107	ExploCarb_3808S_S2_14_length_165280_cov_59_107 UniRef100_A0A2N7PJM8 Uncharacterized protein n=1 Tax=Caldimicrobium thiodismutans TaxID=1653476 RepID=A0A2N7PJM8_9BACT Taxonomy=Bacteria;Thermodesulfobacteria;Thermodesulfobacteria;Thermodesulfobacteriales;Thermodesulfobacteriaceae;Caldimicrobium;Caldimicrobium_thiodismutans
NaN	28.8563	NaN	28.3493	28.16	29.2632	3	32.2	9.9116	18.176	2544400000	5	ExploCarb_3808S_S2_14_length_165280_cov_59_114	ExploCarb_3808S_S2_14_length_165280_cov_59_114 UniRef100_A0A2N7PJK4 DNA-binding protein n=1 Tax=Caldimicrobium thiodismutans TaxID=1653476 RepID=A0A2N7PJK4_9BACT Taxonomy=Bacteria;Thermodesulfobacteria;Thermodesulfobacteria;Thermodesulfobacteriales;Thermodesulfobacteriaceae;Caldimicrobium;Caldimicrobium_thiodismutans
24.1873	23.8163	NaN	23.3178	NaN	24.4014	5	12.9	50.073	29.636	218080000	8	ExploCarb_3808S_S2_14_length_165280_cov_59_154	ExploCarb_3808S_S2_14_length_165280_cov_59_154 UniRef100_A0A0U5AI91 Trigger factor n=1 Tax=Caldimicrobium thiodismutans TaxID=1653476 RepID=A0A0U5AI91_9BACT Taxonomy=Bacteria;Thermodesulfobacteria;Thermodesulfobacteria;Thermodesulfobacteriales;Thermodesulfobacteriaceae;Caldimicrobium;Caldimicrobium_thiodismutans
24.3958	24.2307	NaN	NaN	NaN	24.9604	3	15.9	27.795	18.777	139480000	8	ExploCarb_3808S_S2_14_length_165280_cov_59_60	ExploCarb_3808S_S2_14_length_165280_cov_59_60 UniRef100_A0A2N7PKD9 Thiol:disulfide interchange protein n=1 Tax=Caldimicrobium thiodismutans TaxID=1653476 RepID=A0A2N7PKD9_9BACT Taxonomy=Bacteria;Thermodesulfobacteria;Thermodesulfobacteria;Thermodesulfobacteriales;Thermodesulfobacteriaceae;Caldimicrobium;Caldimicrobium_thiodismutans
25.4115	NaN	NaN	NaN	NaN	26.8087	2	24.1	8.9865	13.638	219850000	3	ExploCarb_3808S_S2_14_length_165280_cov_59_94	ExploCarb_3808S_S2_14_length_165280_cov_59_94 UniRef100_A0A2N7PK00 Uncharacterized protein n=1 Tax=Caldimicrobium thiodismutans TaxID=1653476 RepID=A0A2N7PK00_9BACT Taxonomy=Bacteria;Thermodesulfobacteria;Thermodesulfobacteria;Thermodesulfobacteriales;Thermodesulfobacteriaceae;Caldimicrobium;Caldimicrobium_thiodismutans
23.7047	NaN	NaN	NaN	NaN	24.0676	3	10.2	48.148	17.832	82223000	4	ExploCarb_3808S_S2_14024_length_1399_cov_1_1	ExploCarb_3808S_S2_14024_length_1399_cov_1_1 UniRef100_B8G3Y0 Threonine--tRNA ligase n=2 Tax=Chloroflexi TaxID=200795 RepID=B8G3Y0_CHLAD Taxonomy=Bacteria;Chloroflexi
NaN	23.6431	24.5996	25.1445	24.6269	23.2548	4	13.8	44.219	28.274	269670000	15	ExploCarb_3808S_S2_1414_length_11142_cov_3_9
26.2707	NaN	NaN	NaN	NaN	27.0503	3	24.4	17.353	18.626	388430000	5	ExploCarb_3808S_S2_14264_length_1379_cov_1_1	ExploCarb_3808S_S2_14264_length_1379_cov_1_1 UniRef100_A0A178MK60 Cell division protein FtsZ n=1 Tax=Chloroflexus islandicus TaxID=1707952 RepID=A0A178MK60_9CHLR Taxonomy=Bacteria;Chloroflexi;Chloroflexia;Chloroflexales;Chloroflexaceae;Chloroflexus;Chloroflexus_islandicus
NaN	NaN	22.9623	23.1439	NaN	23.4458	2	9.6	40.283	12.195	56660000	5	ExploCarb_3808S_S2_143_length_59514_cov_24_11	ExploCarb_3808S_S2_143_length_59514_cov_24_11 UniRef100_B8E185 Extracellular ligand-binding receptor n=1 Tax=Dictyoglomus turgidum (strain Z-1310 / DSM 6724) TaxID=515635 RepID=B8E185_DICTD Taxonomy=Bacteria;Dictyoglomi;Dictyoglomia;Dictyoglomales;Dictyoglomaceae;Dictyoglomus;Dictyoglomus_turgidum;Dictyoglomus_turgidum_DSM_6724
26.9075	27.4396	27.3436	NaN	27.0459	NaN	3	7.4	57.897	20.604	995640000	10	ExploCarb_3808S_S2_143_length_59514_cov_24_36	ExploCarb_3808S_S2_143_length_59514_cov_24_36 UniRef100_B8E1A9 60 kDa chaperonin n=1 Tax=Dictyoglomus turgidum (strain Z-1310 / DSM 6724) TaxID=515635 RepID=CH60_DICTD Taxonomy=Bacteria;Dictyoglomi;Dictyoglomia;Dictyoglomales;Dictyoglomaceae;Dictyoglomus;Dictyoglomus_turgidum;Dictyoglomus_turgidum_DSM_6724
27.1548	26.993	26.6811	26.5786	26.5973	NaN	3	5.5	78.472	40.946	977280000	11	ExploCarb_3808S_S2_200_length_48563_cov_4_8;ExploCarb_3808S_S2_1432_length_10994_cov_3_1;ExploCarb_3808S_S2_15989_length_1247_cov_2_1;ExploCarb_3808S_S2_2032_length_8123_cov_2_3;ExploCarb_3808S_S2_4237_length_4115_cov_2_2;ExploCarb_3808S_S2_6_length_213351_cov_26_182;ExploCarb_3808S_S2_19393_length_1039_cov_1_1;ExploCarb_3808S_S2_9101_length_2060_cov_2_2;ExploCarb_3808S_S2_4559_length_3872_cov_2_…	ExploCarb_3808S_S2_200_length_48563_cov_4_8 UniRef100_A0A062XY61 K(+)-insensitive pyrophosphate-energized proton pump n=1 Tax=Thermoanaerobaculum aquaticum TaxID=1312852 RepID=A0A062XY61_9BACT Taxonomy=Bacteria;Acidobacteria;Thermoanaerobaculia;Thermoanaerobaculales;Thermoanaerobaculaceae;Thermoanaerobaculum;Thermoanaerobaculum_aquaticum
NaN	NaN	NaN	23.416	NaN	28.6863	7	30.3	31.241	46.675	928500000	9	ExploCarb_3808S_S2_14352_length_1370_cov_1_2	ExploCarb_3808S_S2_14352_length_1370_cov_1_2 UniRef100_A0A2J6X3P5 Alpha/beta hydrolase n=1 Tax=Chloroflexus aggregans TaxID=152260 RepID=A0A2J6X3P5_9CHLR Taxonomy=Bacteria;Chloroflexi;Chloroflexia;Chloroflexales;Chloroflexaceae;Chloroflexus;Chloroflexus_aggregans
27.7813	26.2125	24.2955	23.6239	24.6894	28.987	6	29.8	27.294	67.299	1299300000	19	ExploCarb_3808S_S2_14479_length_1359_cov_1_1	ExploCarb_3808S_S2_14479_length_1359_cov_1_1 UniRef100_B8G7Y5 Short-chain dehydrogenase/reductase SDR n=2 Tax=Chloroflexus aggregans TaxID=152260 RepID=B8G7Y5_CHLAD Taxonomy=Bacteria;Chloroflexi;Chloroflexia;Chloroflexales;Chloroflexaceae;Chloroflexus;Chloroflexus_aggregans
22.8517	22.8927	NaN	22.1247	21.7901	24.7066	4	35.1	21.976	34.309	120910000	20	ExploCarb_3808S_S2_14479_length_1359_cov_1_2	ExploCarb_3808S_S2_14479_length_1359_cov_1_2 UniRef100_A0A3M0ZDD1 SDR family oxidoreductase (Fragment) n=1 Tax=Chloroflexi bacterium TaxID=2026724 RepID=A0A3M0ZDD1_9CHLR Taxonomy=Bacteria;Chloroflexi;Chloroflexi_bacterium
NaN	NaN	23.5655	23.1131	24.2055	NaN	2	5.9	46.48	11.94	63362000	3	ExploCarb_3808S_S2_1450_length_10845_cov_223_1;ExploCarb_3808S_S2_42_length_98630_cov_8_36;ExploCarb_3808S_S2_1424_length_11041_cov_7_9	ExploCarb_3808S_S2_1450_length_10845_cov_223_1 UniRef100_A0A2J6WVV5 Elongation factor 1-alpha n=1 Tax=Aciduliprofundum sp. TaxID=2060325 RepID=A0A2J6WVV5_9EURY Taxonomy=Archaea;Euryarchaeota;Aciduliprofundum;Aciduliprofundum_sp.; ExploCarb_3808S_S2_42_length_98630_cov_8_36 UniRef100_A0A2J6WVV5 Elongation factor 1-alpha n=1 Tax=Aciduliprofundum sp. TaxID=2060325 RepID=A0A2J6WVV5_9EURY Taxonomy=Arc…
NaN	NaN	25.4842	NaN	25.578	NaN	2	8.8	28.198	12.196	192690000	5	ExploCarb_3808S_S2_14640_length_1346_cov_2_2	ExploCarb_3808S_S2_14640_length_1346_cov_2_2 UniRef100_W0JIK8 2-oxoacid ferredoxin oxidoreductase subunit beta n=3 Tax=Desulfurella TaxID=33001 RepID=W0JIK8_DESAE Taxonomy=Bacteria;Proteobacteria;Deltaproteobacteria;Desulfurellales;Desulfurellaceae;Desulfurella
NaN	24.3519	24.5165	NaN	25.7991	24.5528	2	32.9	8.0363	13.348	159730000	4	ExploCarb_3808S_S2_147_length_58421_cov_215_14	ExploCarb_3808S_S2_147_length_58421_cov_215_14 UniRef100_A0A2J6WWC2 Transcriptional regulator n=1 Tax=Aciduliprofundum sp. TaxID=2060325 RepID=A0A2J6WWC2_9EURY Taxonomy=Archaea;Euryarchaeota;Aciduliprofundum;Aciduliprofundum_sp.
NaN	24.1159	24.9042	24.9587	25.2769	24.2972	4	23.1	32.065	35.613	270110000	15	ExploCarb_3808S_S2_1480_length_10654_cov_178_10	ExploCarb_3808S_S2_1480_length_10654_cov_178_10 UniRef100_A0A2J6WEE7 BMP family ABC transporter substrate-binding protein n=1 Tax=Caldisericum exile TaxID=693075 RepID=A0A2J6WEE7_9BACT Taxonomy=Bacteria;Caldiserica;Caldisericia;Caldisericales;Caldisericaceae;Caldisericum;Caldisericum_exile
25.1795	24.4721	NaN	24.3404	NaN	25.3916	4	21.7	23.008	25.154	297320000	9	ExploCarb_3808S_S2_149_length_58118_cov_4_20	ExploCarb_3808S_S2_149_length_58118_cov_4_20 UniRef100_A0A062XXS1 OmpA-like domain-containing protein n=1 Tax=Thermoanaerobaculum aquaticum TaxID=1312852 RepID=A0A062XXS1_9BACT Taxonomy=Bacteria;Acidobacteria;Thermoanaerobaculia;Thermoanaerobaculales;Thermoanaerobaculaceae;Thermoanaerobaculum;Thermoanaerobaculum_aquaticum
24.0701	23.8785	NaN	NaN	NaN	24.5963	4	27.7	21.299	26.785	88624000	8	ExploCarb_3808S_S2_14959_length_1322_cov_2_2	ExploCarb_3808S_S2_14959_length_1322_cov_2_2 UniRef100_A0A5C8PM56 Elongation factor Tu n=1 Tax=Enhydrobacter sp. CC-CFT640 TaxID=2586908 RepID=A0A5C8PM56_9PROT Taxonomy=Bacteria;Proteobacteria;Alphaproteobacteria;Rhodospirillales;Enhydrobacter;Enhydrobacter_sp._CC-CFT640
28.6908	28.3576	27.3114	27.4317	27.4309	28.9922	5	23.6	30.177	39.106	2773600000	20	ExploCarb_3808S_S2_14966_length_1322_cov_1_1	ExploCarb_3808S_S2_14966_length_1322_cov_1_1 UniRef100_A0A2J6WXN0 Type VI secretion system ATPase TssH (Fragment) n=1 Tax=Chloroflexus aggregans TaxID=152260 RepID=A0A2J6WXN0_9CHLR Taxonomy=Bacteria;Chloroflexi;Chloroflexia;Chloroflexales;Chloroflexaceae;Chloroflexus;Chloroflexus_aggregans
27.3252	27.0517	28.1327	28.1124	28.2573	27.7966	8	43	26.166	149.42	4110100000	39	ExploCarb_3808S_S2_1500_length_10527_cov_180_12	ExploCarb_3808S_S2_1500_length_10527_cov_180_12 UniRef100_A0A2J6WEH0 Uncharacterized protein n=1 Tax=Caldisericum exile TaxID=693075 RepID=A0A2J6WEH0_9BACT Taxonomy=Bacteria;Caldiserica;Caldisericia;Caldisericales;Caldisericaceae;Caldisericum;Caldisericum_exile
NaN	NaN	NaN	23.7886	23.833	NaN	3	16.4	30.344	17.439	73964000	6	ExploCarb_3808S_S2_15035_length_1316_cov_2_1	ExploCarb_3808S_S2_15035_length_1316_cov_2_1 UniRef100_A0A2N7PZW9 Thioredoxin-like_fold domain-containing protein n=1 Tax=Desulfurella sp. TaxID=1962857 RepID=A0A2N7PZW9_9DELT Taxonomy=Bacteria;Proteobacteria;Deltaproteobacteria;Desulfurellales;Desulfurellaceae;Desulfurella;Desulfurella_sp.
NaN	NaN	23.9615	23.9482	23.9565	NaN	3	12.6	47.982	19.401	76002000	8	ExploCarb_3808S_S2_15064_length_1313_cov_213_1	ExploCarb_3808S_S2_15064_length_1313_cov_213_1 UniRef100_I0GLM8 Uncharacterized protein n=1 Tax=Caldisericum exile (strain DSM 21853 / NBRC 104410 / AZM16c01) TaxID=511051 RepID=I0GLM8_CALEA Taxonomy=Bacteria;Caldiserica;Caldisericia;Caldisericales;Caldisericaceae;Caldisericum;Caldisericum_exile;Caldisericum_exile_AZM16c01
26.213	26.5538	25.289	25.3464	25.0479	26.038	5	39.6	18.034	36.925	805350000	11	ExploCarb_3808S_S2_1510_length_10442_cov_48_5	ExploCarb_3808S_S2_1510_length_10442_cov_48_5 UniRef100_A0A2J6WZQ5 3-isopropylmalate dehydratase small subunit n=1 Tax=Sulfurihydrogenibium sp. TaxID=2053621 RepID=A0A2J6WZQ5_9AQUI Taxonomy=Bacteria;Aquificae;Aquificae;Aquificales;Hydrogenothermaceae;Sulfurihydrogenibium;Sulfurihydrogenibium_sp.
25.9856	25.4648	24.2305	NaN	NaN	24.4774	6	15.6	64.86	41.31	245830000	15	ExploCarb_3808S_S2_1510_length_10442_cov_48_7	ExploCarb_3808S_S2_1510_length_10442_cov_48_7 UniRef100_A0A2J6WZJ5 TPR_REGION domain-containing protein n=1 Tax=Sulfurihydrogenibium sp. TaxID=2053621 RepID=A0A2J6WZJ5_9AQUI Taxonomy=Bacteria;Aquificae;Aquificae;Aquificales;Hydrogenothermaceae;Sulfurihydrogenibium;Sulfurihydrogenibium_sp.
26.8791	27.5	28.9498	28.6345	28.7419	27.4576	12	36.6	41.347	323.31	6810100000	77	ExploCarb_3808S_S2_1515_length_10423_cov_189_5	ExploCarb_3808S_S2_1515_length_10423_cov_189_5 UniRef100_I0GLH0 ABC transporter substrate binding protein n=1 Tax=Caldisericum exile (strain DSM 21853 / NBRC 104410 / AZM16c01) TaxID=511051 RepID=I0GLH0_CALEA Taxonomy=Bacteria;Caldiserica;Caldisericia;Caldisericales;Caldisericaceae;Caldisericum;Caldisericum_exile;Caldisericum_exile_AZM16c01
25.6878	25.8883	24.982	24.8588	24.9002	24.3169	2	19	16.101	12.727	326180000	13	ExploCarb_3808S_S2_1524_length_10384_cov_50_3	ExploCarb_3808S_S2_1524_length_10384_cov_50_3 UniRef100_A0A2J6WXX8 30S ribosomal protein S9 n=1 Tax=Sulfurihydrogenibium sp. TaxID=2053621 RepID=A0A2J6WXX8_9AQUI Taxonomy=Bacteria;Aquificae;Aquificae;Aquificales;Hydrogenothermaceae;Sulfurihydrogenibium;Sulfurihydrogenibium_sp.
24.7583	NaN	24.7176	24.8066	24.7223	NaN	2	14.7	17.688	12.674	245690000	5	ExploCarb_3808S_S2_1524_length_10384_cov_50_4	ExploCarb_3808S_S2_1524_length_10384_cov_50_4 UniRef100_A0A2J6WXY2 50S ribosomal protein L13 n=1 Tax=Sulfurihydrogenibium sp. TaxID=2053621 RepID=A0A2J6WXY2_9AQUI Taxonomy=Bacteria;Aquificae;Aquificae;Aquificales;Hydrogenothermaceae;Sulfurihydrogenibium;Sulfurihydrogenibium_sp.
27.2314	28.4699	29.1462	NaN	28.4981	29.0216	4	20.8	14.174	133.71	2978400000	24	ExploCarb_3808S_S2_1526_length_10372_cov_173_10	ExploCarb_3808S_S2_1526_length_10372_cov_173_10 UniRef100_A0A2J6WEK6 Uncharacterized protein n=1 Tax=Caldisericum exile TaxID=693075 RepID=A0A2J6WEK6_9BACT Taxonomy=Bacteria;Caldiserica;Caldisericia;Caldisericales;Caldisericaceae;Caldisericum;Caldisericum_exile
26.7259	27.2036	25.7793	25.6897	25.4295	26.1907	12	47.1	36.757	121.04	1465700000	39	ExploCarb_3808S_S2_153_length_57547_cov_53_13	ExploCarb_3808S_S2_153_length_57547_cov_53_13 UniRef100_A0A2J6WZ69 DNA-directed RNA polymerase subunit alpha n=1 Tax=Sulfurihydrogenibium sp. TaxID=2053621 RepID=A0A2J6WZ69_9AQUI Taxonomy=Bacteria;Aquificae;Aquificae;Aquificales;Hydrogenothermaceae;Sulfurihydrogenibium;Sulfurihydrogenibium_sp.
25.9609	25.9485	25.1223	NaN	24.8575	25.5352	5	29.9	23.892	31.572	651970000	13	ExploCarb_3808S_S2_153_length_57547_cov_53_20	ExploCarb_3808S_S2_153_length_57547_cov_53_20 UniRef100_A0A2J6WZA5 Adenylate kinase n=1 Tax=Sulfurihydrogenibium sp. TaxID=2053621 RepID=A0A2J6WZA5_9AQUI Taxonomy=Bacteria;Aquificae;Aquificae;Aquificales;Hydrogenothermaceae;Sulfurihydrogenibium;Sulfurihydrogenibium_sp.
24.6204	25.6398	25.0519	25.8684	25.3452	NaN	2	12.9	21.265	30.631	375250000	8	ExploCarb_3808S_S2_153_length_57547_cov_53_24	ExploCarb_3808S_S2_153_length_57547_cov_53_24 UniRef100_A0A2J6WZB4 30S ribosomal protein S5 n=1 Tax=Sulfurihydrogenibium sp. TaxID=2053621 RepID=A0A2J6WZB4_9AQUI Taxonomy=Bacteria;Aquificae;Aquificae;Aquificales;Hydrogenothermaceae;Sulfurihydrogenibium;Sulfurihydrogenibium_sp.
27.6747	28.316	NaN	27.2158	27.0367	26.9364	3	22.1	19.951	19.724	1140400000	6	ExploCarb_3808S_S2_153_length_57547_cov_53_26	ExploCarb_3808S_S2_153_length_57547_cov_53_26 UniRef100_A0A2J6WZ45 50S ribosomal protein L6 n=1 Tax=Sulfurihydrogenibium sp. TaxID=2053621 RepID=A0A2J6WZ45_9AQUI Taxonomy=Bacteria;Aquificae;Aquificae;Aquificales;Hydrogenothermaceae;Sulfurihydrogenibium;Sulfurihydrogenibium_sp.
25.7256	26.5516	25.7891	26.4325	25.7773	25.1385	5	43.4	15.351	53.499	836850000	15	ExploCarb_3808S_S2_153_length_57547_cov_53_27	ExploCarb_3808S_S2_153_length_57547_cov_53_27 UniRef100_A0A2J6WZA7 30S ribosomal protein S8 n=1 Tax=Sulfurihydrogenibium sp. TaxID=2053621 RepID=A0A2J6WZA7_9AQUI Taxonomy=Bacteria;Aquificae;Aquificae;Aquificales;Hydrogenothermaceae;Sulfurihydrogenibium;Sulfurihydrogenibium_sp.
23.4589	24.0943	NaN	24.0716	23.8493	NaN	2	17	21.132	13.072	158650000	13	ExploCarb_3808S_S2_153_length_57547_cov_53_29	ExploCarb_3808S_S2_153_length_57547_cov_53_29 UniRef100_A0A2J6W7M4 50S ribosomal protein L5 n=1 Tax=Sulfurihydrogenibium sp. TaxID=2053621 RepID=A0A2J6W7M4_9AQUI Taxonomy=Bacteria;Aquificae;Aquificae;Aquificales;Hydrogenothermaceae;Sulfurihydrogenibium;Sulfurihydrogenibium_sp.
25.8914	25.5767	25.0287	24.4473	24.7042	24.5128	3	26.9	13.37	17.351	488350000	6	ExploCarb_3808S_S2_153_length_57547_cov_53_30	ExploCarb_3808S_S2_153_length_57547_cov_53_30 UniRef100_A0A2J6W7K9 50S ribosomal protein L24 n=1 Tax=Sulfurihydrogenibium sp. TaxID=2053621 RepID=A0A2J6W7K9_9AQUI Taxonomy=Bacteria;Aquificae;Aquificae;Aquificales;Hydrogenothermaceae;Sulfurihydrogenibium;Sulfurihydrogenibium_sp.
24.9429	24.8329	24.5432	24.7448	25.0093	24.3468	3	36.1	13.074	29.714	371280000	15	ExploCarb_3808S_S2_153_length_57547_cov_53_31	ExploCarb_3808S_S2_153_length_57547_cov_53_31 UniRef100_A0A2J6W7N2 50S ribosomal protein L14 n=1 Tax=Sulfurihydrogenibium sp. TaxID=2053621 RepID=A0A2J6W7N2_9AQUI Taxonomy=Bacteria;Aquificae;Aquificae;Aquificales;Hydrogenothermaceae;Sulfurihydrogenibium;Sulfurihydrogenibium_sp.
26.4915	27.4363	26.6838	25.8613	26.149	25.3354	7	43.5	13.235	45.436	1441000000	24	ExploCarb_3808S_S2_153_length_57547_cov_53_36	ExploCarb_3808S_S2_153_length_57547_cov_53_36 UniRef100_A0A2J6WZ37 50S ribosomal protein L22 n=1 Tax=Sulfurihydrogenibium sp. TaxID=2053621 RepID=A0A2J6WZ37_9AQUI Taxonomy=Bacteria;Aquificae;Aquificae;Aquificales;Hydrogenothermaceae;Sulfurihydrogenibium;Sulfurihydrogenibium_sp.
25.3029	25.2364	25.7491	NaN	25.4207	24.6502	4	19.3	30.271	24.531	318300000	12	ExploCarb_3808S_S2_153_length_57547_cov_53_38;ExploCarb_3808S_S2_548_length_24044_cov_4_36;ExploCarb_3808S_S2_22_length_132457_cov_8_47	ExploCarb_3808S_S2_153_length_57547_cov_53_38 UniRef100_A0A2J6WZ38 50S ribosomal protein L2 n=1 Tax=Sulfurihydrogenibium sp. TaxID=2053621 RepID=A0A2J6WZ38_9AQUI Taxonomy=Bacteria;Aquificae;Aquificae;Aquificales;Hydrogenothermaceae;Sulfurihydrogenibium;Sulfurihydrogenibium_sp.
25.8064	26.9231	NaN	25.5691	25.6383	25.3445	2	27.8	11.102	24.483	555850000	7	ExploCarb_3808S_S2_153_length_57547_cov_53_39	ExploCarb_3808S_S2_153_length_57547_cov_53_39 UniRef100_A0A2J6W7N4 50S ribosomal protein L23 n=1 Tax=Sulfurihydrogenibium sp. TaxID=2053621 RepID=A0A2J6W7N4_9AQUI Taxonomy=Bacteria;Aquificae;Aquificae;Aquificales;Hydrogenothermaceae;Sulfurihydrogenibium;Sulfurihydrogenibium_sp.
23.7296	25.3033	23.9581	24.018	23.8263	22.9869	5	32.7	23.538	30.904	245280000	9	ExploCarb_3808S_S2_153_length_57547_cov_53_40	ExploCarb_3808S_S2_153_length_57547_cov_53_40 UniRef100_A0A2J6WZ91 50S ribosomal protein L4 n=1 Tax=Sulfurihydrogenibium sp. TaxID=2053621 RepID=A0A2J6WZ91_9AQUI Taxonomy=Bacteria;Aquificae;Aquificae;Aquificales;Hydrogenothermaceae;Sulfurihydrogenibium;Sulfurihydrogenibium_sp.
29.029	28.8576	27.4834	27.9757	27.3763	27.5764	15	47.7	43.853	273.16	11386000000	127	ExploCarb_3808S_S2_153_length_57547_cov_53_55;ExploCarb_3808S_S2_153_length_57547_cov_53_43	ExploCarb_3808S_S2_153_length_57547_cov_53_55 UniRef100_C1DX78 Elongation factor Tu n=1 Tax=Sulfurihydrogenibium azorense (strain Az-Fu1 / DSM 15241 / OCM 825) TaxID=204536 RepID=C1DX78_SULAA Taxonomy=Bacteria;Aquificae;Aquificae;Aquificales;Hydrogenothermaceae;Sulfurihydrogenibium;Sulfurihydrogenibium_azorense;Sulfurihydrogenibium_azorense_Az-Fu1
28.2782	28.3648	27.3797	27.445	26.8028	27.0429	21	38.4	77.665	323.31	5678600000	102	ExploCarb_3808S_S2_153_length_57547_cov_53_44	ExploCarb_3808S_S2_153_length_57547_cov_53_44 UniRef100_A0A2J6WZ96 Elongation factor G n=1 Tax=Sulfurihydrogenibium sp. TaxID=2053621 RepID=A0A2J6WZ96_9AQUI Taxonomy=Bacteria;Aquificae;Aquificae;Aquificales;Hydrogenothermaceae;Sulfurihydrogenibium;Sulfurihydrogenibium_sp.
26.5522	26.5858	26.2706	25.832	25.7894	25.2936	3	23.3	18.188	82.628	1262200000	14	ExploCarb_3808S_S2_153_length_57547_cov_53_45	ExploCarb_3808S_S2_153_length_57547_cov_53_45 UniRef100_A0A2J6WZA2 30S ribosomal protein S7 n=1 Tax=Sulfurihydrogenibium sp. TaxID=2053621 RepID=A0A2J6WZA2_9AQUI Taxonomy=Bacteria;Aquificae;Aquificae;Aquificales;Hydrogenothermaceae;Sulfurihydrogenibium;Sulfurihydrogenibium_sp.
25.0418	25.4757	24.2823	25.2917	24.5241	NaN	9	6.2	177.6	51.994	392470000	10	ExploCarb_3808S_S2_153_length_57547_cov_53_47	ExploCarb_3808S_S2_153_length_57547_cov_53_47 UniRef100_A0A2J6WZ88 DNA-directed RNA polymerase subunit beta' n=1 Tax=Sulfurihydrogenibium sp. TaxID=2053621 RepID=A0A2J6WZ88_9AQUI Taxonomy=Bacteria;Aquificae;Aquificae;Aquificales;Hydrogenothermaceae;Sulfurihydrogenibium;Sulfurihydrogenibium_sp.
25.9906	26.0009	25.5423	25.7745	25.0871	25.2326	8	8.6	167.82	70.42	792030000	31	ExploCarb_3808S_S2_153_length_57547_cov_53_48	ExploCarb_3808S_S2_153_length_57547_cov_53_48 UniRef100_A0A2J6WZ30 DNA-directed RNA polymerase subunit beta n=1 Tax=Sulfurihydrogenibium sp. TaxID=2053621 RepID=A0A2J6WZ30_9AQUI Taxonomy=Bacteria;Aquificae;Aquificae;Aquificales;Hydrogenothermaceae;Sulfurihydrogenibium;Sulfurihydrogenibium_sp.
28.0013	28.4198	25.7065	26.3413	26.2779	28.2724	6	58.6	13.393	42.729	2703600000	28	ExploCarb_3808S_S2_153_length_57547_cov_53_49	ExploCarb_3808S_S2_153_length_57547_cov_53_49 UniRef100_A0A2J6WZ78 50S ribosomal protein L7/L12 n=1 Tax=Sulfurihydrogenibium sp. TaxID=2053621 RepID=A0A2J6WZ78_9AQUI Taxonomy=Bacteria;Aquificae;Aquificae;Aquificales;Hydrogenothermaceae;Sulfurihydrogenibium;Sulfurihydrogenibium_sp.
28.302	28.2785	27.6612	26.6103	26.8761	26.8802	8	36.8	26.548	63.218	2458300000	28	ExploCarb_3808S_S2_153_length_57547_cov_53_51	ExploCarb_3808S_S2_153_length_57547_cov_53_51 UniRef100_A0A2J6WZ21 50S ribosomal protein L1 n=1 Tax=Sulfurihydrogenibium sp. TaxID=2053621 RepID=A0A2J6WZ21_9AQUI Taxonomy=Bacteria;Aquificae;Aquificae;Aquificales;Hydrogenothermaceae;Sulfurihydrogenibium;Sulfurihydrogenibium_sp.
23.477	23.7367	NaN	22.9179	22.1372	NaN	4	28	29.544	24.94	108650000	7	ExploCarb_3808S_S2_153_length_57547_cov_53_53	ExploCarb_3808S_S2_153_length_57547_cov_53_53 UniRef100_A0A2J6WZ39 Transcription termination/antitermination protein NusG n=1 Tax=Sulfurihydrogenibium sp. TaxID=2053621 RepID=A0A2J6WZ39_9AQUI Taxonomy=Bacteria;Aquificae;Aquificae;Aquificales;Hydrogenothermaceae;Sulfurihydrogenibium;Sulfurihydrogenibium_sp.
27.0113	26.9014	NaN	24.2725	NaN	27.5288	4	24.8	27.542	30.997	833330000	21	ExploCarb_3808S_S2_15394_length_1289_cov_1_2	ExploCarb_3808S_S2_15394_length_1289_cov_1_2 UniRef100_A0A3M0ZAK1 Peptide ABC transporter substrate-binding protein (Fragment) n=1 Tax=Chloroflexi bacterium TaxID=2026724 RepID=A0A3M0ZAK1_9CHLR Taxonomy=Bacteria;Chloroflexi;Chloroflexi_bacterium
28.176	28.1989	NaN	26.146	25.9022	29.0241	3	32.1	11.456	19.345	1678300000	15	ExploCarb_3808S_S2_15394_length_1289_cov_1_3	ExploCarb_3808S_S2_15394_length_1289_cov_1_3 UniRef100_A0A3M0ZAK1 Peptide ABC transporter substrate-binding protein (Fragment) n=1 Tax=Chloroflexi bacterium TaxID=2026724 RepID=A0A3M0ZAK1_9CHLR Taxonomy=Bacteria;Chloroflexi;Chloroflexi_bacterium
25.9177	25.8522	25.706	25.9727	25.6436	25.1074	10	33.8	52.187	135.98	1001500000	40	ExploCarb_3808S_S2_1540_length_10278_cov_49_2	ExploCarb_3808S_S2_1540_length_10278_cov_49_2 UniRef100_C1DUX2 Sulfide-quinone reductase n=1 Tax=Sulfurihydrogenibium azorense (strain Az-Fu1 / DSM 15241 / OCM 825) TaxID=204536 RepID=C1DUX2_SULAA Taxonomy=Bacteria;Aquificae;Aquificae;Aquificales;Hydrogenothermaceae;Sulfurihydrogenibium;Sulfurihydrogenibium_azorense;Sulfurihydrogenibium_azorense_Az-Fu1
24.8908	25.1526	24.3085	24.1198	23.8536	NaN	4	64.6	8.6389	31.922	230500000	16	ExploCarb_3808S_S2_1543_length_10245_cov_52_10	ExploCarb_3808S_S2_1543_length_10245_cov_52_10 UniRef100_C1DT12 Conserved domain protein n=2 Tax=Sulfurihydrogenibium TaxID=212790 RepID=C1DT12_SULAA Taxonomy=Bacteria;Aquificae;Aquificae;Aquificales;Hydrogenothermaceae;Sulfurihydrogenibium
NaN	NaN	NaN	28.1402	28.7412	26.3414	6	33.7	46.075	323.31	2127500000	30	ExploCarb_3808S_S2_15464_length_1283_cov_2_1	ExploCarb_3808S_S2_15464_length_1283_cov_2_1 UniRef100_A0A2N7Q2I6 Autotransporter domain-containing protein n=1 Tax=Desulfurella sp. TaxID=1962857 RepID=A0A2N7Q2I6_9DELT Taxonomy=Bacteria;Proteobacteria;Deltaproteobacteria;Desulfurellales;Desulfurellaceae;Desulfurella;Desulfurella_sp.
25.0073	NaN	NaN	NaN	23.803	25.3931	2	31.1	11.511	17.22	152370000	8	ExploCarb_3808S_S2_155_length_57142_cov_50_4	ExploCarb_3808S_S2_155_length_57142_cov_50_4 UniRef100_A0A2N7PJU1 50S ribosomal protein L21 n=1 Tax=Caldimicrobium thiodismutans TaxID=1653476 RepID=A0A2N7PJU1_9BACT Taxonomy=Bacteria;Thermodesulfobacteria;Thermodesulfobacteria;Thermodesulfobacteriales;Thermodesulfobacteriaceae;Caldimicrobium;Caldimicrobium_thiodismutans
28.2577	27.2941	25.4736	NaN	NaN	28.0625	5	36.6	16.409	35.35	2189700000	18	ExploCarb_3808S_S2_155_length_57142_cov_50_57	ExploCarb_3808S_S2_155_length_57142_cov_50_57 UniRef100_A0A0U4W201 Rhodanese domain-containing protein n=1 Tax=Caldimicrobium thiodismutans TaxID=1653476 RepID=A0A0U4W201_9BACT Taxonomy=Bacteria;Thermodesulfobacteria;Thermodesulfobacteria;Thermodesulfobacteriales;Thermodesulfobacteriaceae;Caldimicrobium;Caldimicrobium_thiodismutans
25.5331	25.2283	24.5682	25.1008	24.2539	26.2355	6	45.2	22.252	54.893	747650000	36	ExploCarb_3808S_S2_155_length_57142_cov_50_61	ExploCarb_3808S_S2_155_length_57142_cov_50_61 UniRef100_A0A0U5AQI7 Selenocysteine-containing peroxiredoxin PrxU n=1 Tax=Caldimicrobium thiodismutans TaxID=1653476 RepID=A0A0U5AQI7_9BACT Taxonomy=Bacteria;Thermodesulfobacteria;Thermodesulfobacteria;Thermodesulfobacteriales;Thermodesulfobacteriaceae;Caldimicrobium;Caldimicrobium_thiodismutans
25.5355	23.7351	23.3473	NaN	22.6693	24.4616	4	26.6	21.326	26.25	231990000	11	ExploCarb_3808S_S2_155_length_57142_cov_50_9	ExploCarb_3808S_S2_155_length_57142_cov_50_9 UniRef100_A0A2N7PJR4 Ribosome-recycling factor n=1 Tax=Caldimicrobium thiodismutans TaxID=1653476 RepID=A0A2N7PJR4_9BACT Taxonomy=Bacteria;Thermodesulfobacteria;Thermodesulfobacteria;Thermodesulfobacteriales;Thermodesulfobacteriaceae;Caldimicrobium;Caldimicrobium_thiodismutans
NaN	26.0543	NaN	NaN	NaN	25.2684	2	11	20.921	14.546	186400000	5	ExploCarb_3808S_S2_1552_length_10173_cov_54_2	ExploCarb_3808S_S2_1552_length_10173_cov_54_2 UniRef100_A0A2J6X0T3 Thermonuclease (Fragment) n=1 Tax=Sulfurihydrogenibium sp. TaxID=2053621 RepID=A0A2J6X0T3_9AQUI Taxonomy=Bacteria;Aquificae;Aquificae;Aquificales;Hydrogenothermaceae;Sulfurihydrogenibium;Sulfurihydrogenibium_sp.
NaN	24.0973	NaN	24.3356	22.7527	NaN	5	6.3	163.4	32.365	84382000	6	ExploCarb_3808S_S2_1552_length_10173_cov_54_3	ExploCarb_3808S_S2_1552_length_10173_cov_54_3 UniRef100_A0A2J6X005 Glutamate synthase large subunit (Fragment) n=1 Tax=Sulfurihydrogenibium sp. TaxID=2053621 RepID=A0A2J6X005_9AQUI Taxonomy=Bacteria;Aquificae;Aquificae;Aquificales;Hydrogenothermaceae;Sulfurihydrogenibium;Sulfurihydrogenibium_sp.
NaN	23.4481	24.7914	24.529	24.3604	23.3418	4	19.3	27.494	32.639	251280000	12	ExploCarb_3808S_S2_15574_length_1275_cov_1_1	ExploCarb_3808S_S2_15574_length_1275_cov_1_1 UniRef100_W0JIX7 Isocitrate dehydrogenase [NADP] n=1 Tax=Desulfurella acetivorans A63 TaxID=694431 RepID=W0JIX7_DESAE Taxonomy=Bacteria;Proteobacteria;Deltaproteobacteria;Desulfurellales;Desulfurellaceae;Desulfurella;Desulfurella_acetivorans;Desulfurella_acetivorans_A63
NaN	NaN	25.8251	26.0082	25.9372	24.084	7	25.6	55.076	47.645	488230000	18	ExploCarb_3808S_S2_1594_length_9935_cov_3_1	ExploCarb_3808S_S2_1594_length_9935_cov_3_1 UniRef100_A0A2H5XR86 Uncharacterized protein n=1 Tax=bacterium HR19 TaxID=2035414 RepID=A0A2H5XR86_9BACT Taxonomy=Bacteria;bacterium_HR19
NaN	NaN	25.7405	25.9381	25.7198	NaN	4	22.7	38.514	48.763	295960000	8	ExploCarb_3808S_S2_16055_length_1241_cov_2_2	ExploCarb_3808S_S2_16055_length_1241_cov_2_2 UniRef100_A0A2N7Q307 Branched-chain amino acid ABC transporter substrate-binding protein n=1 Tax=Desulfurella sp. TaxID=1962857 RepID=A0A2N7Q307_9DELT Taxonomy=Bacteria;Proteobacteria;Deltaproteobacteria;Desulfurellales;Desulfurellaceae;Desulfurella;Desulfurella_sp.
24.8225	25.321	26.5692	26.707	26.8231	24.7291	21	47.8	65.698	244.1	3714500000	97	ExploCarb_3808S_S2_1608_length_9879_cov_179_7	ExploCarb_3808S_S2_1608_length_9879_cov_179_7 UniRef100_A0A2J6X4H9 Aldehyde ferredoxin oxidoreductase n=1 Tax=Caldisericum exile TaxID=693075 RepID=A0A2J6X4H9_9BACT Taxonomy=Bacteria;Caldiserica;Caldisericia;Caldisericales;Caldisericaceae;Caldisericum;Caldisericum_exile
NaN	22.703	NaN	NaN	21.345	NaN	3	13.9	36.803	17.21	28490000	7	ExploCarb_3808S_S2_1611_length_9877_cov_35_13	ExploCarb_3808S_S2_1611_length_9877_cov_35_13 UniRef100_A0A510IGA9 Uncharacterized protein n=1 Tax=Thermus thermophilus TaxID=274 RepID=A0A510IGA9_THETH Taxonomy=Bacteria;Deinococcus-Thermus;Deinococci;Thermales;Thermaceae;Thermus;Thermus_thermophilus
NaN	26.036	25.8441	25.3357	27.0195	24.81	4	35.9	15.404	36.594	873370000	16	ExploCarb_3808S_S2_16121_length_1237_cov_1_3	ExploCarb_3808S_S2_16121_length_1237_cov_1_3 UniRef100_W0JLU4 Uncharacterized protein n=2 Tax=Desulfurella TaxID=33001 RepID=W0JLU4_DESAE Taxonomy=Bacteria;Proteobacteria;Deltaproteobacteria;Desulfurellales;Desulfurellaceae;Desulfurella
NaN	23.0166	24.8273	23.6214	23.9024	22.8521	2	9.3	31.975	12.276	102070000	3	ExploCarb_3808S_S2_1613_length_9867_cov_190_3	ExploCarb_3808S_S2_1613_length_9867_cov_190_3 UniRef100_I0GHW6 Oxidoreductase FAD binding subunit n=1 Tax=Caldisericum exile (strain DSM 21853 / NBRC 104410 / AZM16c01) TaxID=511051 RepID=I0GHW6_CALEA Taxonomy=Bacteria;Caldiserica;Caldisericia;Caldisericales;Caldisericaceae;Caldisericum;Caldisericum_exile;Caldisericum_exile_AZM16c01
NaN	NaN	24.8104	24.6877	24.8802	NaN	3	8.8	45.096	18.936	169830000	6	ExploCarb_3808S_S2_1613_length_9867_cov_190_7	ExploCarb_3808S_S2_1613_length_9867_cov_190_7 UniRef100_I0GHW2 Dihydropyrimidine dehydrogenase n=1 Tax=Caldisericum exile (strain DSM 21853 / NBRC 104410 / AZM16c01) TaxID=511051 RepID=I0GHW2_CALEA Taxonomy=Bacteria;Caldiserica;Caldisericia;Caldisericales;Caldisericaceae;Caldisericum;Caldisericum_exile;Caldisericum_exile_AZM16c01
22.317	22.6061	24.1234	23.4357	24.0102	NaN	3	8.6	45.991	18.692	130670000	7	ExploCarb_3808S_S2_1613_length_9867_cov_190_8	ExploCarb_3808S_S2_1613_length_9867_cov_190_8 UniRef100_I0GHW1 Putative sulfide dehydrogenase subunit SudA n=1 Tax=Caldisericum exile (strain DSM 21853 / NBRC 104410 / AZM16c01) TaxID=511051 RepID=I0GHW1_CALEA Taxonomy=Bacteria;Caldiserica;Caldisericia;Caldisericales;Caldisericaceae;Caldisericum;Caldisericum_exile;Caldisericum_exile_AZM16c01
24.8615	24.246	24.8357	24.2847	24.4933	24.9747	4	14.1	44.889	27.041	236760000	9	ExploCarb_3808S_S2_16161_length_1234_cov_59_1	ExploCarb_3808S_S2_16161_length_1234_cov_59_1 UniRef100_B8E0K7 Elongation factor Tu n=1 Tax=Dictyoglomus turgidum (strain Z-1310 / DSM 6724) TaxID=515635 RepID=B8E0K7_DICTD Taxonomy=Bacteria;Dictyoglomi;Dictyoglomia;Dictyoglomales;Dictyoglomaceae;Dictyoglomus;Dictyoglomus_turgidum;Dictyoglomus_turgidum_DSM_6724
NaN	NaN	25.9665	25.7525	26.176	NaN	2	13.6	23.266	22.526	339000000	4	ExploCarb_3808S_S2_16177_length_1234_cov_1_1	ExploCarb_3808S_S2_16177_length_1234_cov_1_1 UniRef100_A0A2N7PWK8 Acyl-CoA dehydrogenase n=1 Tax=Desulfurella sp. TaxID=1962857 RepID=A0A2N7PWK8_9DELT Taxonomy=Bacteria;Proteobacteria;Deltaproteobacteria;Desulfurellales;Desulfurellaceae;Desulfurella;Desulfurella_sp.
25.0899	25.2523	NaN	NaN	NaN	25.9845	2	23.5	15.788	13.622	172820000	5	ExploCarb_3808S_S2_16220_length_1232_cov_1_2	ExploCarb_3808S_S2_16220_length_1232_cov_1_2 UniRef100_A0A178M9K3 UDP-glucose 6-dehydrogenase n=1 Tax=Chloroflexus islandicus TaxID=1707952 RepID=A0A178M9K3_9CHLR Taxonomy=Bacteria;Chloroflexi;Chloroflexia;Chloroflexales;Chloroflexaceae;Chloroflexus;Chloroflexus_islandicus
24.2836	23.6868	23.7989	24.7404	NaN	24.613	10	16	101.05	63.949	331850000	22	ExploCarb_3808S_S2_163_length_54943_cov_4_48	ExploCarb_3808S_S2_163_length_54943_cov_4_48 UniRef100_A0A062XL56 Plug domain-containing protein n=2 Tax=Thermoanaerobaculum aquaticum TaxID=1312852 RepID=A0A062XL56_9BACT Taxonomy=Bacteria;Acidobacteria;Thermoanaerobaculia;Thermoanaerobaculales;Thermoanaerobaculaceae;Thermoanaerobaculum;Thermoanaerobaculum_aquaticum
27.0901	27.8071	28.5989	28.6563	28.8765	27.1035	12	38.6	45.263	273.19	5269600000	72	ExploCarb_3808S_S2_16325_length_1224_cov_402_1	ExploCarb_3808S_S2_16325_length_1224_cov_402_1 UniRef100_I0GKD9 Elongation factor Tu n=1 Tax=Caldisericum exile (strain DSM 21853 / NBRC 104410 / AZM16c01) TaxID=511051 RepID=I0GKD9_CALEA Taxonomy=Bacteria;Caldiserica;Caldisericia;Caldisericales;Caldisericaceae;Caldisericum;Caldisericum_exile;Caldisericum_exile_AZM16c01
26.6994	25.8568	23.9889	NaN	NaN	26.4107	4	31.3	19.738	26.53	839530000	16	ExploCarb_3808S_S2_16338_length_1224_cov_1_2	ExploCarb_3808S_S2_16338_length_1224_cov_1_2 UniRef100_A0A2J6XDR8 Succinate--CoA ligase [ADP-forming] subunit alpha n=1 Tax=Chloroflexus aggregans TaxID=152260 RepID=A0A2J6XDR8_9CHLR Taxonomy=Bacteria;Chloroflexi;Chloroflexia;Chloroflexales;Chloroflexaceae;Chloroflexus;Chloroflexus_aggregans
30.0858	30.1006	29.9665	29.7554	29.5663	29.1105	14	42.9	44.711	272.21	7512000000	71	ExploCarb_3808S_S2_16340_length_1223_cov_71_1	ExploCarb_3808S_S2_16340_length_1223_cov_71_1 UniRef100_A0A120HT26 Elongation factor Tu n=2 Tax=Thermus TaxID=270 RepID=A0A120HT26_9DEIN Taxonomy=Bacteria;Deinococcus-Thermus;Deinococci;Thermales;Thermaceae;Thermus
26.4002	25.5674	24.947	24.6834	23.4987	24.3566	3	18.8	21.21	20.279	454560000	11	ExploCarb_3808S_S2_1640_length_9707_cov_51_4	ExploCarb_3808S_S2_1640_length_9707_cov_51_4 UniRef100_A0A2J6WXU6 ATPase n=1 Tax=Sulfurihydrogenibium sp. TaxID=2053621 RepID=A0A2J6WXU6_9AQUI Taxonomy=Bacteria;Aquificae;Aquificae;Aquificales;Hydrogenothermaceae;Sulfurihydrogenibium;Sulfurihydrogenibium_sp.
25.7338	25.5288	25.1676	25.2947	24.7906	26.2514	2	5.2	31.65	16.502	399290000	11	ExploCarb_3808S_S2_16429_length_1217_cov_1_1;ExploCarb_3808S_S2_88_length_73524_cov_30_31;ExploCarb_3808S_S2_355_length_33155_cov_4_13;ExploCarb_3808S_S2_828_length_17522_cov_19_3;ExploCarb_3808S_S2_8_length_207450_cov_24_103;ExploCarb_3808S_S2_219_length_46472_cov_4_29;ExploCarb_3808S_S2_2107_length_7790_cov_2_10	ExploCarb_3808S_S2_16429_length_1217_cov_1_1 UniRef100_A0A1E3G666 Pyridoxal 5'-phosphate synthase subunit PdxS n=1 Tax=Fervidobacterium thailandense TaxID=1008305 RepID=A0A1E3G666_9BACT Taxonomy=Bacteria;Thermotogae;Thermotogae;Thermotogales;Fervidobacteriaceae;Fervidobacterium;Fervidobacterium_thailandense
27.548	26.2111	NaN	NaN	NaN	27.4186	2	39.4	7.779	11.118	754050000	4	ExploCarb_3808S_S2_16455_length_1216_cov_1_1	ExploCarb_3808S_S2_16455_length_1216_cov_1_1 UniRef100_A0A3N1UPK7 Acetyl-CoA carboxylase biotin carboxyl carrier protein n=1 Tax=Desulfosoma caldarium TaxID=610254 RepID=A0A3N1UPK7_9DELT Taxonomy=Bacteria;Proteobacteria;Deltaproteobacteria;Syntrophobacterales;Syntrophobacteraceae;Desulfosoma;Desulfosoma_caldarium
25.2971	24.7217	NaN	NaN	23.7485	26.4054	5	38	24.354	53.578	322190000	16	ExploCarb_3808S_S2_16466_length_1215_cov_1_1	ExploCarb_3808S_S2_16466_length_1215_cov_1_1 UniRef100_B8G406 Biotin carboxylase n=1 Tax=Chloroflexus aggregans (strain MD-66 / DSM 9485) TaxID=326427 RepID=B8G406_CHLAD Taxonomy=Bacteria;Chloroflexi;Chloroflexia;Chloroflexales;Chloroflexaceae;Chloroflexus;Chloroflexus_aggregans;Chloroflexus_aggregans_DSM_9485
27.7151	27.3357	NaN	25.1092	25.5843	28.1066	2	37.7	8.2823	13.988	1567800000	13	ExploCarb_3808S_S2_16466_length_1215_cov_1_2	ExploCarb_3808S_S2_16466_length_1215_cov_1_2 UniRef100_B8G406 Biotin carboxylase n=1 Tax=Chloroflexus aggregans (strain MD-66 / DSM 9485) TaxID=326427 RepID=B8G406_CHLAD Taxonomy=Bacteria;Chloroflexi;Chloroflexia;Chloroflexales;Chloroflexaceae;Chloroflexus;Chloroflexus_aggregans;Chloroflexus_aggregans_DSM_9485
26.8637	27.0309	26.8588	27.3969	26.3327	27.7384	8	26.3	44.189	85.422	1640500000	31	ExploCarb_3808S_S2_16468_length_1214_cov_134_1	ExploCarb_3808S_S2_16468_length_1214_cov_134_1 UniRef100_A0A0U4W015 Elongation factor Tu n=1 Tax=Caldimicrobium thiodismutans TaxID=1653476 RepID=A0A0U4W015_9BACT Taxonomy=Bacteria;Thermodesulfobacteria;Thermodesulfobacteria;Thermodesulfobacteriales;Thermodesulfobacteriaceae;Caldimicrobium;Caldimicrobium_thiodismutans
27.1172	26.8486	NaN	25.1568	24.3735	25.6004	5	30.9	22.419	32.502	598330000	12	ExploCarb_3808S_S2_1658_length_9620_cov_47_5	ExploCarb_3808S_S2_1658_length_9620_cov_47_5 UniRef100_C1DV13 Uncharacterized protein n=1 Tax=Sulfurihydrogenibium azorense (strain Az-Fu1 / DSM 15241 / OCM 825) TaxID=204536 RepID=C1DV13_SULAA Taxonomy=Bacteria;Aquificae;Aquificae;Aquificales;Hydrogenothermaceae;Sulfurihydrogenibium;Sulfurihydrogenibium_azorense;Sulfurihydrogenibium_azorense_Az-Fu1
24.1837	24.9436	NaN	NaN	NaN	23.4404	2	9.6	32.304	12.969	104590000	7	ExploCarb_3808S_S2_1658_length_9620_cov_47_6	ExploCarb_3808S_S2_1658_length_9620_cov_47_6 UniRef100_A0A2J6WZ08 RNA polymerase subunit sigma n=1 Tax=Sulfurihydrogenibium sp. TaxID=2053621 RepID=A0A2J6WZ08_9AQUI Taxonomy=Bacteria;Aquificae;Aquificae;Aquificales;Hydrogenothermaceae;Sulfurihydrogenibium;Sulfurihydrogenibium_sp.
26.9007	27.2212	25.6827	25.5986	25.1013	25.6761	16	30.7	71.54	126.03	1752500000	47	ExploCarb_3808S_S2_1659_length_9614_cov_42_9	ExploCarb_3808S_S2_1659_length_9614_cov_42_9 UniRef100_UPI00048DE0F5 molecular chaperone DnaK n=1 Tax=Sulfurihydrogenibium subterraneum TaxID=171121 RepID=UPI00048DE0F5 Taxonomy=Bacteria;Aquificae;Aquificae;Aquificales;Hydrogenothermaceae;Sulfurihydrogenibium;Sulfurihydrogenibium_subterraneum
25.9012	25.44	NaN	NaN	22.7496	27.0343	10	76.6	16.082	105.6	1235800000	41	ExploCarb_3808S_S2_16608_length_1206_cov_1_2	ExploCarb_3808S_S2_16608_length_1206_cov_1_2 UniRef100_A0A2J6X873 Uncharacterized protein n=1 Tax=Chloroflexus aggregans TaxID=152260 RepID=A0A2J6X873_9CHLR Taxonomy=Bacteria;Chloroflexi;Chloroflexia;Chloroflexales;Chloroflexaceae;Chloroflexus;Chloroflexus_aggregans
24.9222	25.0017	25.3925	24.3999	24.8152	25.8719	4	29.6	13.917	28.858	611190000	20	ExploCarb_3808S_S2_16628_length_1204_cov_1_1
NaN	NaN	26.3085	26.0067	25.8719	26.6082	2	11.6	21.749	13.904	951560000	7	ExploCarb_3808S_S2_1681_length_9520_cov_54_3	ExploCarb_3808S_S2_1681_length_9520_cov_54_3 UniRef100_A0A2J6W426 Elongation factor P n=1 Tax=Sulfurihydrogenibium sp. TaxID=2053621 RepID=A0A2J6W426_9AQUI Taxonomy=Bacteria;Aquificae;Aquificae;Aquificales;Hydrogenothermaceae;Sulfurihydrogenibium;Sulfurihydrogenibium_sp.
28.7454	28.9087	28.0149	27.869	27.4975	28.0885	6	45.1	17.516	150.44	7279200000	72	ExploCarb_3808S_S2_1681_length_9520_cov_54_4	ExploCarb_3808S_S2_1681_length_9520_cov_54_4 UniRef100_A0A2J6WZZ7 Biotin carboxyl carrier protein of acetyl-CoA carboxylase n=1 Tax=Sulfurihydrogenibium sp. TaxID=2053621 RepID=A0A2J6WZZ7_9AQUI Taxonomy=Bacteria;Aquificae;Aquificae;Aquificales;Hydrogenothermaceae;Sulfurihydrogenibium;Sulfurihydrogenibium_sp.
29.5108	29.1042	27.7922	NaN	NaN	28.9167	2	11.5	10.782	14.411	2438600000	12	ExploCarb_3808S_S2_16937_length_1183_cov_1_1	ExploCarb_3808S_S2_16937_length_1183_cov_1_1 UniRef100_A0A3D4YW68 10 kDa chaperonin n=1 Tax=Candidatus Atribacteria bacterium TaxID=2053509 RepID=A0A3D4YW68_9BACT Taxonomy=Bacteria;Candidatus_Atribacteria;Candidatus_Atribacteria_bacterium
29.3164	28.8413	26.717	26.6303	26.4909	28.5949	9	34.9	24.521	202.39	4366400000	46	ExploCarb_3808S_S2_1694_length_9494_cov_50_1	ExploCarb_3808S_S2_1694_length_9494_cov_50_1 UniRef100_A0A2J6X0T0 SCO family protein n=1 Tax=Sulfurihydrogenibium sp. TaxID=2053621 RepID=A0A2J6X0T0_9AQUI Taxonomy=Bacteria;Aquificae;Aquificae;Aquificales;Hydrogenothermaceae;Sulfurihydrogenibium;Sulfurihydrogenibium_sp.
[truncated: 449 more rows]

## Sheet: FP-alkyne vs. DMSO KAM3808
				Data imputed from the normal distribution
				DMSO			FP-alkyne
[truncated: 673 more rows]
